# Supplementary material for: Single molecule delivery into living cells
Source: Nat Commun. 2024 May 23;15:4403. doi: 10.1038/s41467-024-48608-3 (PMC11116494; doi:10.1038/s41467-024-48608-3)
Supplement: Supplementary file 11 — Source Data [file 41467_2024_48608_MOESM11_ESM.zip]

Archive with 11 entries (11 files):
- 487030_2_related_ms_8948119_sc4sx6.xlsx
- 487030_2_related_ms_8948120_sc4s46.xlsx
- 487030_2_related_ms_8948121_sc4sn6.xlsx
- 487030_2_related_ms_8948122_sc4sj6.xlsx
- 487030_2_related_ms_8948123_sc4s76.xlsx
- 487030_2_related_ms_8948124_sc4sh6.xlsx
- 487030_2_related_ms_8948125_sc4sb6.xlsx
- 487030_2_related_ms_8948126_sc4sb6.xlsx
- 487030_2_related_ms_8948127_sc4s96.xlsx
- 487030_2_related_ms_8948128_sc4sd6.xlsx
- 487030_2_related_ms_8948129_sc4s66.xlsx
