# Supplementary material for: Single molecule delivery into living cells
Source: Nat Commun. 2024 May 23;15:4403. doi: 10.1038/s41467-024-48608-3 (PMC11116494; doi:10.1038/s41467-024-48608-3)
Supplement: Supplementary file 11 — Source Data [file 41467_2024_48608_MOESM11_ESM.zip › 487030_2_related_ms_8948119_sc4sx6.xlsx]

## Sheet: S.Figure 2A
Time (ms)	Current (pA)
0	3.18
0.01	0.43
0.02	0.43
0.03	-0.79
0.04	0.43
0.05	0.74
0.06	-0.79
0.07	-0.48
0.08	1.96
0.09	2.57
0.1	3.79
0.11	4.4
0.12	3.48
0.13	3.48
0.14	0.74
0.15	0.13
0.16	-0.18
0.17	-0.79
0.18	1.96
0.19	2.87
0.2	3.48
0.21	1.96
0.22	-2.32
0.23	-3.54
0.24	-1.4
0.25	-0.18
0.26	2.26
0.27	1.96
0.28	-0.48
0.29	-1.4
0.3	-1.09
0.31	0.74
0.32	1.04
0.33	0.43
0.34	1.65
0.35	2.26
0.36	-0.18
0.37	0.74
0.38	2.57
0.39	2.26
0.4	0.74
0.41	1.35
0.42	3.79
0.43	5.01
0.44	1.65
0.45	1.35
0.46	1.04
0.47	0.13
0.48	-2.32
0.49	-2.93
0.5	-2.32
0.51	-0.79
0.52	-0.18
0.53	-0.18
0.54	2.26
0.55	1.96
0.56	1.65
0.57	0.74
0.58	-0.79
0.59	-1.09
0.6	-1.09
0.61	-0.18
0.62	2.57
0.63	3.48
0.64	1.04
0.65	-1.4
0.66	-2.93
0.67	0.43
0.68	1.65
0.69	1.96
0.7	3.18
0.71	2.26
0.72	-0.79
0.73	-1.09
0.74	1.96
0.75	3.48
0.76	2.57
0.77	-1.4
0.78	-1.7
0.79	-0.79
0.8	0.43
0.81	1.04
0.82	1.96
0.83	4.09
0.84	3.18
0.85	1.96
0.86	2.87
0.87	1.65
0.88	-0.48
0.89	1.65
0.9	1.65
0.91	0.74
0.92	-0.48
0.93	-2.01
0.94	-1.4
0.95	-0.79
0.96	-1.4
0.97	-1.4
0.98	-4.76
0.99	-6.59
1	-2.01
1.01	0.43
1.02	-0.48
1.03	-1.4
1.04	-0.48
1.05	-0.18
1.06	-0.48
1.07	-1.09
1.08	-0.18
1.09	1.35
1.1	2.26
1.11	2.57
1.12	-1.4
1.13	-4.76
1.14	-2.93
1.15	0.74
1.16	1.35
1.17	1.96
1.18	1.65
1.19	0.43
1.2	-0.18
1.21	0.43
1.22	1.65
1.23	0.13
1.24	-1.7
1.25	0.74
1.26	3.79
1.27	5.01
1.28	3.18
1.29	1.35
1.3	0.74
1.31	0.74
1.32	1.35
1.33	3.18
1.34	3.18
1.35	2.57
1.36	2.26
1.37	3.79
1.38	3.18
1.39	1.96
1.4	0.43
1.41	1.65
1.42	3.18
1.43	3.79
1.44	2.26
1.45	1.65
1.46	1.04
1.47	0.13
1.48	0.13
1.49	1.04
1.5	-0.18
1.51	-0.79
1.52	-0.79
1.53	-0.79
1.54	-0.48
1.55	-0.48
1.56	-0.18
1.57	2.57
1.58	2.87
1.59	2.57
1.6	3.18
1.61	4.09
1.62	1.96
1.63	1.65
1.64	-1.4
1.65	-1.4
1.66	-0.18
1.67	-0.79
1.68	0.13
1.69	0.74
1.7	-0.48
1.71	1.65
1.72	1.65
1.73	0.43
1.74	2.87
1.75	3.48
1.76	2.26
1.77	1.04
1.78	-0.48
1.79	-2.01
1.8	-2.62
1.81	-0.79
1.82	3.18
1.83	4.09
1.84	4.09
1.85	3.79
1.86	3.48
1.87	2.57
1.88	0.74
1.89	-0.48
1.9	-0.18
1.91	-1.4
1.92	-1.4
1.93	0.43
1.94	0.43
1.95	1.35
1.96	1.96
1.97	-0.79
1.98	1.65
1.99	5.01
2	5.31
2.01	5.62
2.02	3.18
2.03	0.74
2.04	-0.18
2.05	0.43
2.06	1.65
2.07	1.35
2.08	1.04
2.09	2.87
2.1	2.26
2.11	1.65
2.12	3.48
2.13	1.04
2.14	-0.18
2.15	1.35
2.16	2.57
2.17	2.57
2.18	0.43
2.19	-0.79
2.2	1.04
2.21	1.65
2.22	1.35
2.23	2.57
2.24	2.57
2.25	4.09
2.26	3.48
2.27	0.74
2.28	-0.79
2.29	-1.09
2.3	-1.09
2.31	-0.18
2.32	0.13
2.33	1.04
2.34	3.18
2.35	2.87
2.36	2.57
2.37	0.74
2.38	-0.18
2.39	0.43
2.4	-1.09
2.41	-2.32
2.42	-0.79
2.43	1.04
2.44	0.74
2.45	2.57
2.46	2.87
2.47	1.96
2.48	2.87
2.49	3.18
2.5	4.09
2.51	5.01
2.52	5.01
2.53	3.48
2.54	2.87
2.55	3.18
2.56	3.18
2.57	1.96
2.58	1.04
2.59	0.74
2.6	-0.79
2.61	-0.48
2.62	0.43
2.63	1.35
2.64	4.09
2.65	3.79
2.66	2.26
2.67	1.04
2.68	-1.7
2.69	-1.4
2.7	1.35
2.71	4.09
2.72	5.01
2.73	3.18
2.74	2.26
2.75	1.65
2.76	-0.18
2.77	-0.79
2.78	1.65
2.79	3.18
2.8	2.57
2.81	1.35
2.82	2.26
2.83	5.62
2.84	5.01
2.85	3.18
2.86	1.35
2.87	-0.48
2.88	1.04
2.89	2.87
2.9	3.18
2.91	4.4
2.92	4.09
2.93	1.04
2.94	1.35
2.95	0.74
2.96	0.43
2.97	-0.79
2.98	-0.79
2.99	0.74
3	3.18
3.01	4.7
3.02	5.62
3.03	3.48
3.04	2.26
3.05	2.57
3.06	3.18
3.07	1.96
3.08	1.65
3.09	-1.09
3.1	-0.79
3.11	1.65
3.12	1.65
3.13	1.65
3.14	1.04
3.15	1.04
3.16	2.57
3.17	3.79
3.18	5.31
3.19	5.01
3.2	3.18
3.21	1.65
3.22	0.74
3.23	0.13
3.24	0.43
3.25	-0.18
3.26	0.74
3.27	1.04
3.28	0.74
3.29	-0.48
3.3	-0.79
3.31	1.35
3.32	3.48
3.33	4.09
3.34	3.18
3.35	1.35
3.36	-1.09
3.37	-1.4
3.38	1.96
3.39	2.87
3.4	5.31
3.41	4.4
3.42	1.65
3.43	2.87
3.44	3.79
3.45	3.79
3.46	0.74
3.47	-1.4
3.48	1.65
3.49	5.62
3.5	5.92
3.51	4.7
3.52	1.65
3.53	-0.18
3.54	1.65
3.55	4.7
3.56	5.31
3.57	4.09
3.58	1.35
3.59	1.65
3.6	3.79
3.61	3.79
3.62	2.26
3.63	-0.18
3.64	-1.09
3.65	1.65
3.66	1.65
3.67	2.26
3.68	2.87
3.69	1.04
3.7	0.74
3.71	2.57
3.72	1.96
3.73	3.79
3.74	2.26
3.75	-0.48
3.76	-0.79
3.77	1.35
3.78	4.09
3.79	4.4
3.8	1.65
3.81	1.35
3.82	0.74
3.83	-1.09
3.84	-0.79
3.85	1.04
3.86	1.96
3.87	2.26
3.88	1.04
3.89	2.87
3.9	4.09
3.91	1.65
3.92	0.43
3.93	2.26
3.94	3.79
3.95	4.09
3.96	2.26
3.97	2.26
3.98	5.31
3.99	4.4
4	2.57
4.01	0.74
4.02	-0.79
4.03	-0.48
4.04	0.74
4.05	1.04
4.06	1.65
4.07	-0.18
4.08	0.13
4.09	-0.48
4.1	-0.48
4.11	1.96
4.12	1.35
4.13	-1.09
4.14	-0.79
4.15	-1.09
4.16	-0.79
4.17	-0.48
4.18	-2.32
4.19	-2.01
4.2	0.13
4.21	1.35
4.22	3.48
4.23	2.57
4.24	0.74
4.25	-0.48
4.26	-2.32
4.27	-1.09
4.28	-1.7
4.29	-1.4
4.3	1.96
4.31	2.26
4.32	0.74
4.33	3.18
4.34	5.92
4.35	6.23
4.36	4.4
4.37	2.26
4.38	1.35
4.39	0.74
4.4	-2.32
4.41	-2.62
4.42	-1.09
4.43	1.04
4.44	3.18
4.45	1.35
4.46	-0.79
4.47	-0.79
4.48	0.13
4.49	0.74
4.5	2.26
4.51	2.57
4.52	3.18
4.53	1.65
4.54	0.74
4.55	3.48
4.56	3.79
4.57	1.35
4.58	0.43
4.59	1.65
4.6	0.43
4.61	-0.48
4.62	-0.79
4.63	0.74
4.64	3.18
4.65	2.87
4.66	1.04
4.67	0.13
4.68	0.13
4.69	0.13
4.7	-0.48
4.71	1.04
4.72	0.43
4.73	-0.48
4.74	2.26
4.75	3.48
4.76	4.7
4.77	5.01
4.78	2.26
4.79	-0.18
4.8	0.43
4.81	-0.18
4.82	-0.48
4.83	-0.18
4.84	-0.18
4.85	-1.09
4.86	-1.7
4.87	-0.48
4.88	3.18
4.89	3.48
4.9	1.04
4.91	-0.18
4.92	-0.48
4.93	2.26
4.94	4.4
4.95	5.01
4.96	4.4
4.97	0.74
4.98	-1.7
4.99	-0.18
5	-0.18
5.01	-0.18
5.02	2.26
5.03	4.09
5.04	4.4
5.05	1.96
5.06	-2.01
5.07	-2.62
5.08	-2.62
5.09	-0.18
5.1	2.26
5.11	3.18
5.12	3.79
5.13	5.31
5.14	4.7
5.15	2.57
5.16	-0.79
5.17	-0.48
5.18	3.48
5.19	2.26
5.2	-0.48
5.21	-1.09
5.22	-2.32
5.23	-1.4
5.24	0.13
5.25	2.26
5.26	2.26
5.27	1.04
5.28	0.13
5.29	1.65
5.3	2.87
5.31	4.09
5.32	5.01
5.33	5.62
5.34	5.62
5.35	4.7
5.36	1.65
5.37	1.35
5.38	1.04
5.39	3.18
5.4	4.09
5.41	2.57
5.42	2.26
5.43	1.04
5.44	-0.79
5.45	-0.79
5.46	1.35
5.47	3.79
5.48	5.31
5.49	4.09
5.5	2.87
5.51	3.18
5.52	1.65
5.53	1.65
5.54	0.43
5.55	0.13
5.56	1.04
5.57	2.26
5.58	2.57
5.59	3.18
5.6	2.57
5.61	2.26
5.62	0.74
5.63	-0.79
5.64	-2.01
5.65	-0.48
5.66	3.18
5.67	4.09
5.68	2.87
5.69	1.96
5.7	1.04
5.71	-0.18
5.72	-0.18
5.73	1.35
5.74	1.35
5.75	0.74
5.76	-0.48
5.77	-1.4
5.78	-0.18
5.79	2.87
5.8	6.23
5.81	7.45
5.82	4.7
5.83	1.65
5.84	0.43
5.85	-0.18
5.86	1.35
5.87	2.87
5.88	3.79
5.89	3.79
5.9	1.65
5.91	3.48
5.92	3.48
5.93	0.74
5.94	1.96
5.95	5.01
5.96	4.7
5.97	5.01
5.98	4.4
5.99	5.01
6	5.01
6.01	3.79
6.02	1.65
6.03	0.74
6.04	2.87
6.05	5.62
6.06	4.09
6.07	1.04
6.08	0.74
6.09	0.74
6.1	-1.4
6.11	-1.09
6.12	-0.18
6.13	2.26
6.14	2.87
6.15	2.87
6.16	4.4
6.17	5.31
6.18	5.92
6.19	5.31
6.2	2.57
6.21	1.04
6.22	0.74
6.23	0.74
6.24	3.79
6.25	4.7
6.26	1.65
6.27	2.57
6.28	4.4
6.29	5.01
6.3	5.62
6.31	4.09
6.32	0.13
6.33	-1.09
6.34	-1.4
6.35	-0.18
6.36	1.04
6.37	1.35
6.38	3.79
6.39	2.87
6.4	1.04
6.41	0.74
6.42	1.04
6.43	2.26
6.44	1.96
6.45	1.04
6.46	1.04
6.47	0.43
6.48	2.26
6.49	3.48
6.5	3.18
6.51	2.87
6.52	3.18
6.53	3.48
6.54	2.57
6.55	2.26
6.56	-0.18
6.57	-0.48
6.58	-0.79
6.59	0.13
6.6	0.74
6.61	-0.48
6.62	-0.79
6.63	1.65
6.64	2.87
6.65	2.87
6.66	1.35
6.67	-0.48
6.68	-0.18
6.69	3.48
6.7	4.7
6.71	3.79
6.72	0.74
6.73	1.35
6.74	1.96
6.75	0.74
6.76	0.13
6.77	-0.18
6.78	0.43
6.79	2.87
6.8	2.26
6.81	0.13
6.82	0.13
6.83	0.43
6.84	0.74
6.85	-1.09
6.86	-2.93
6.87	-4.15
6.88	-2.62
6.89	-0.18
6.9	0.13
6.91	0.74
6.92	0.43
6.93	0.74
6.94	1.04
6.95	2.87
6.96	3.79
6.97	4.7
6.98	7.15
6.99	7.15
7	5.01
7.01	3.79
7.02	2.57
7.03	5.31
7.04	5.62
7.05	3.18
7.06	3.18
7.07	0.43
7.08	-2.01
7.09	-0.48
7.1	0.43
7.11	1.35
7.12	1.65
7.13	1.35
7.14	-0.79
7.15	-1.4
7.16	-0.18
7.17	2.87
7.18	4.09
7.19	1.65
7.2	2.87
7.21	4.4
7.22	4.7
7.23	5.31
7.24	6.23
7.25	6.23
7.26	5.31
7.27	3.18
7.28	3.48
7.29	2.57
7.3	1.35
7.31	0.74
7.32	1.04
7.33	0.13
7.34	-0.18
7.35	-1.09
7.36	-0.48
7.37	-1.7
7.38	-1.4
7.39	3.18
7.4	4.7
7.41	3.48
7.42	2.57
7.43	-0.79
7.44	-1.4
7.45	-1.4
7.46	-1.7
7.47	-1.4
7.48	-1.09
7.49	-1.7
7.5	-0.79
7.51	-1.09
7.52	-1.09
7.53	-0.79
7.54	0.43
7.55	-0.18
7.56	-0.18
7.57	0.74
7.58	1.96
7.59	1.96
7.6	0.74
7.61	0.74
7.62	0.74
7.63	1.65
7.64	2.26
7.65	2.57
7.66	2.26
7.67	1.35
7.68	2.87
7.69	4.4
7.7	2.26
7.71	-1.4
7.72	0.13
7.73	0.13
7.74	1.35
7.75	1.04
7.76	1.04
7.77	1.35
7.78	1.04
7.79	0.74
7.8	2.57
7.81	3.48
7.82	2.87
7.83	1.65
7.84	2.26
7.85	1.35
7.86	1.35
7.87	3.18
7.88	4.7
7.89	3.18
7.9	2.87
7.91	5.31
7.92	5.92
7.93	4.4
7.94	2.57
7.95	0.43
7.96	1.35
7.97	2.57
7.98	2.57
7.99	3.79
8	0.74
8.01	-1.09
8.02	0.74
8.03	-0.18
8.04	-0.79
8.05	-0.48
8.06	0.13
8.07	1.65
8.08	2.57
8.09	1.04
8.1	1.35
8.11	-0.48
8.12	-1.09
8.13	0.43
8.14	1.04
8.15	1.35
8.16	2.87
8.17	3.18
8.18	2.57
8.19	1.04
8.2	-0.18
8.21	1.04
8.22	1.04
8.23	3.18
8.24	5.62
8.25	1.35
8.26	-1.4
8.27	-1.4
8.28	0.43
8.29	2.57
8.3	3.79
8.31	1.65
8.32	-0.79
8.33	-1.09
8.34	0.74
8.35	0.74
8.36	-0.18
8.37	0.43
8.38	1.35
8.39	1.35
8.4	1.04
8.41	0.13
8.42	1.04
8.43	2.26
8.44	1.96
8.45	3.48
8.46	4.7
8.47	2.87
8.48	2.87
8.49	2.57
8.5	2.26
8.51	3.48
8.52	3.18
8.53	3.79
8.54	3.48
8.55	1.65
8.56	-0.79
8.57	-1.7
8.58	-2.93
8.59	-3.54
8.6	-2.01
8.61	0.43
8.62	1.96
8.63	0.74
8.64	2.57
8.65	2.87
8.66	0.43
8.67	1.35
8.68	1.96
8.69	1.96
8.7	2.26
8.71	-1.7
8.72	-3.84
8.73	-2.01
8.74	-1.7
8.75	1.04
8.76	3.18
8.77	3.48
8.78	4.4
8.79	5.01
8.8	4.4
8.81	4.4
8.82	3.79
8.83	4.4
8.84	4.09
8.85	0.74
8.86	0.74
8.87	2.57
8.88	1.96
8.89	1.96
8.9	1.35
8.91	0.74
8.92	1.96
8.93	1.65
8.94	1.96
8.95	2.57
8.96	1.35
8.97	2.57
8.98	2.26
8.99	1.04
9	-0.18
9.01	0.43
9.02	1.96
9.03	2.87
9.04	0.13
9.05	0.74
9.06	3.18
9.07	5.31
9.08	5.31
9.09	4.4
9.1	2.26
9.11	-0.48
9.12	-3.84
9.13	-4.76
9.14	-1.7
9.15	1.04
9.16	1.35
9.17	0.43
9.18	0.43
9.19	0.43
9.2	0.13
9.21	1.96
9.22	2.57
9.23	-0.18
9.24	0.13
9.25	1.96
9.26	0.43
9.27	-1.7
9.28	-2.62
9.29	-1.09
9.3	1.35
9.31	2.87
9.32	0.74
9.33	-0.48
9.34	1.04
9.35	1.65
9.36	0.13
9.37	0.13
9.38	2.26
9.39	1.65
9.4	0.43
9.41	2.57
9.42	2.26
9.43	-0.48
9.44	0.13
9.45	1.04
9.46	1.04
9.47	2.87
9.48	4.7
9.49	5.92
9.5	3.79
9.51	-0.18
9.52	0.13
9.53	0.13
9.54	0.13
9.55	-2.32
9.56	-2.93
9.57	-2.93
9.58	-2.93
9.59	-1.09
9.6	1.65
9.61	2.26
9.62	1.04
9.63	-0.18
9.64	0.43
9.65	1.96
9.66	1.04
9.67	0.43
9.68	2.26
9.69	2.57
9.7	2.26
9.71	2.26
9.72	-0.18
9.73	-0.18
9.74	4.4
9.75	4.4
9.76	3.48
9.77	1.96
9.78	-0.48
9.79	-4.45
9.8	-3.23
9.81	-0.48
9.82	3.79
9.83	3.48
9.84	4.09
9.85	3.48
9.86	2.87
9.87	3.48
9.88	2.26
9.89	-0.48
9.9	-1.4
9.91	-1.7
9.92	0.43
9.93	1.96
9.94	1.96
9.95	2.87
9.96	2.87
9.97	2.57
9.98	2.87
9.99	1.96
10	1.65
10.01	2.87
10.02	1.96
10.03	1.65
10.04	3.48
10.05	1.35
10.06	2.26
10.07	3.18
10.08	1.04
10.09	0.74
10.1	0.74
10.11	0.13
10.12	1.96
10.13	2.87
10.14	2.26
10.15	3.18
10.16	1.04
10.17	3.79
10.18	6.84
10.19	4.09
10.2	4.09
10.21	3.48
10.22	3.79
10.23	2.57
10.24	-0.48
10.25	-0.79
10.26	1.96
10.27	1.04
10.28	-0.18
10.29	-0.79
10.3	1.96
10.31	1.96
10.32	2.57
10.33	4.7
10.34	5.62
10.35	3.48
10.36	1.35
10.37	1.65
10.38	1.96
10.39	2.87
10.4	1.96
10.41	-0.18
10.42	-0.48
10.43	1.65
10.44	5.31
10.45	4.09
10.46	1.65
10.47	0.13
10.48	-0.79
10.49	-1.4
10.5	0.13
10.51	1.35
10.52	1.35
10.53	2.26
10.54	2.57
10.55	-0.79
10.56	-0.18
10.57	1.65
10.58	3.79
10.59	5.62
10.6	4.7
10.61	2.26
10.62	-0.79
10.63	-0.18
10.64	0.74
10.65	1.04
10.66	2.57
10.67	3.48
10.68	2.57
10.69	4.09
10.7	7.45
10.71	7.15
10.72	6.53
10.73	3.18
10.74	2.57
10.75	4.09
10.76	4.4
10.77	2.87
10.78	1.04
10.79	-1.09
10.8	1.04
10.81	2.87
10.82	1.96
10.83	2.87
10.84	2.26
10.85	1.04
10.86	4.4
10.87	4.7
10.88	4.09
10.89	4.09
10.9	4.4
10.91	4.4
10.92	4.09
10.93	2.87
10.94	3.18
10.95	1.96
10.96	1.96
10.97	0.13
10.98	0.43
10.99	2.87
11	3.79
11.01	0.13
11.02	-2.32
11.03	-2.62
11.04	-1.09
11.05	-0.79
11.06	-1.4
11.07	-1.7
11.08	-1.09
11.09	-0.79
11.1	0.74
11.11	-0.18
11.12	-2.32
11.13	-0.79
11.14	-1.09
11.15	1.65
11.16	4.4
11.17	3.18
11.18	2.87
11.19	4.09
11.2	3.18
11.21	1.04
11.22	-0.48
11.23	-1.7
11.24	-0.48
11.25	1.35
11.26	3.79
11.27	3.79
11.28	0.74
11.29	-1.09
11.3	-0.79
11.31	1.65
11.32	3.18
11.33	2.57
11.34	0.43
11.35	-1.09
11.36	0.74
11.37	5.01
11.38	8.06
11.39	7.15
11.4	5.31
11.41	4.4
11.42	2.87
11.43	1.96
11.44	2.87
11.45	4.09
11.46	3.18
11.47	-1.09
11.48	-0.48
11.49	1.35
11.5	2.26
11.51	2.87
11.52	1.04
11.53	0.13
11.54	1.96
11.55	1.96
11.56	1.96
11.57	2.57
11.58	2.26
11.59	1.35
11.6	0.13
11.61	-1.4
11.62	0.74
11.63	2.57
11.64	4.09
11.65	5.01
11.66	3.18
11.67	-0.18
11.68	0.13
11.69	0.13
11.7	-0.48
11.71	0.74
11.72	0.43
11.73	-2.93
11.74	-4.15
11.75	-2.01
11.76	0.74
11.77	0.13
11.78	0.13
11.79	1.35
11.8	0.43
11.81	0.74
11.82	1.35
11.83	0.43
11.84	-0.48
11.85	0.13
11.86	-0.79
11.87	0.13
11.88	3.48
11.89	4.4
11.9	2.57
11.91	-0.18
11.92	-1.09
11.93	-0.18
11.94	3.18
11.95	7.76
11.96	7.15
11.97	5.92
11.98	3.79
11.99	-1.4
12	-2.01
12.01	-0.18
12.02	1.65
12.03	2.87
12.04	2.26
12.05	2.26
12.06	1.65
12.07	-1.7
12.08	-1.7
12.09	1.04
12.1	1.65
12.11	3.18
12.12	5.31
12.13	3.79
12.14	3.48
12.15	0.74
12.16	-1.4
12.17	1.04
12.18	0.74
12.19	0.13
12.2	-0.48
12.21	-2.01
12.22	-2.01
12.23	-0.18
12.24	-0.18
12.25	-2.01
12.26	-2.62
12.27	-0.48
12.28	3.79
12.29	4.09
12.3	4.09
12.31	3.79
12.32	3.48
12.33	2.87
12.34	1.35
12.35	-0.18
12.36	-0.18
12.37	-0.79
12.38	0.74
12.39	3.18
12.4	3.79
12.41	3.18
12.42	4.4
12.43	3.48
12.44	2.57
12.45	2.87
12.46	1.96
12.47	0.43
12.48	-1.7
12.49	0.43
12.5	3.18
12.51	3.18
12.52	1.65
12.53	0.74
12.54	-0.18
12.55	0.74
12.56	-0.79
12.57	-0.79
12.58	1.04
12.59	1.35
12.6	1.35
12.61	2.26
12.62	0.43
12.63	-0.18
12.64	0.13
12.65	0.74
12.66	3.18
12.67	5.31
12.68	3.18
12.69	-0.48
12.7	-2.62
12.71	-2.01
12.72	-0.79
12.73	-0.18
12.74	1.04
12.75	1.65
12.76	-0.48
12.77	0.13
12.78	1.04
12.79	1.96
12.8	-0.48
12.81	-2.01
12.82	-2.01
12.83	-0.79
12.84	-0.48
12.85	2.57
12.86	0.74
12.87	0.13
12.88	1.96
12.89	3.48
12.9	3.48
12.91	3.48
12.92	1.96
12.93	1.96
12.94	2.26
12.95	0.13
12.96	-0.79
12.97	-0.18
12.98	1.35
12.99	2.26
13	0.13
13.01	-1.7
13.02	-1.09
13.03	-1.09
13.04	-0.18
13.05	1.35
13.06	1.96
13.07	3.18
13.08	2.26
13.09	1.04
13.1	1.04
13.11	2.26
13.12	2.26
13.13	0.13
13.14	-0.79
13.15	0.43
13.16	1.35
13.17	0.74
13.18	-0.18
13.19	-0.79
13.2	-1.4
13.21	-2.01
13.22	-3.23
13.23	-3.84
13.24	-3.84
13.25	-4.15
13.26	-1.7
13.27	-0.18
13.28	-0.79
13.29	-0.48
13.3	-1.09
13.31	-2.01
13.32	-1.4
13.33	-0.79
13.34	-0.79
13.35	-1.7
13.36	-3.23
13.37	-2.62
13.38	-0.48
13.39	1.65
13.4	0.43
13.41	-1.4
13.42	-2.01
13.43	-1.7
13.44	0.43
13.45	5.31
13.46	5.31
13.47	4.09
13.48	3.18
13.49	1.04
13.5	0.43
13.51	1.96
13.52	2.26
13.53	0.74
13.54	0.43
13.55	1.65
13.56	1.96
13.57	0.74
13.58	-0.18
13.59	0.43
13.6	1.04
13.61	0.43
13.62	1.65
13.63	2.57
13.64	2.87
13.65	1.65
13.66	0.43
13.67	-0.18
13.68	-1.4
13.69	-3.23
13.7	-5.37
13.71	-7.81
13.72	-5.06
13.73	-0.79
13.74	2.26
13.75	1.04
13.76	-0.48
13.77	0.74
13.78	3.48
13.79	3.18
13.8	3.18
13.81	2.87
13.82	-0.18
13.83	-1.7
13.84	-2.01
13.85	-2.93
13.86	-0.79
13.87	1.96
13.88	4.7
13.89	6.84
13.9	4.09
13.91	1.35
13.92	0.74
13.93	-0.79
13.94	3.18
13.95	6.23
13.96	3.79
13.97	1.04
13.98	-1.4
13.99	-3.54
14	-2.32
14.01	-1.09
14.02	0.43
14.03	-0.79
14.04	-0.79
14.05	2.57
14.06	3.79
14.07	3.48
14.08	1.96
14.09	-1.09
14.1	-3.54
14.11	-2.62
14.12	-2.01
14.13	-2.32
14.14	0.13
14.15	1.65
14.16	3.79
14.17	3.79
14.18	2.57
14.19	1.96
14.2	1.35
14.21	4.09
14.22	4.7
14.23	2.26
14.24	1.35
14.25	-1.09
14.26	-2.93
14.27	0.13
14.28	3.18
14.29	4.09
14.3	4.09
14.31	4.4
14.32	6.23
14.33	4.09
14.34	-0.48
14.35	-3.84
14.36	-4.76
14.37	-2.93
14.38	-0.18
14.39	1.04
14.4	0.43
14.41	1.04
14.42	-0.79
14.43	-2.01
14.44	-0.48
14.45	1.65
14.46	4.7
14.47	2.87
14.48	-0.79
14.49	1.04
14.5	3.48
14.51	4.09
14.52	2.87
14.53	-0.18
14.54	-2.01
14.55	-3.54
14.56	-2.62
14.57	2.26
14.58	4.09
14.59	4.09
14.6	1.96
14.61	0.13
14.62	0.74
14.63	2.87
14.64	2.87
14.65	0.74
14.66	1.04
14.67	0.43
14.68	-0.18
14.69	0.43
14.7	2.87
14.71	4.4
14.72	3.18
14.73	1.35
14.74	2.57
14.75	3.48
14.76	3.79
14.77	3.79
14.78	3.18
14.79	1.96
14.8	-0.79
14.81	0.13
14.82	1.04
14.83	-0.48
14.84	-0.48
14.85	1.04
14.86	1.35
14.87	1.65
14.88	2.26
14.89	3.18
14.9	4.4
14.91	2.87
14.92	1.04
14.93	0.74
14.94	0.13
14.95	0.43
14.96	-0.18
14.97	0.13
14.98	3.18
14.99	3.79
15	1.65
15.01	0.13
15.02	-0.48
15.03	0.13
15.04	1.04
15.05	-1.4
15.06	-1.09
15.07	0.43
15.08	1.96
15.09	4.09
15.1	2.26
15.11	1.04
15.12	0.43
15.13	-0.18
15.14	1.04
15.15	2.57
15.16	1.65
15.17	1.96
15.18	1.04
15.19	-0.79
15.2	-0.18
15.21	-0.18
15.22	0.43
15.23	3.18
15.24	4.4
15.25	2.87
15.26	0.43
15.27	-1.09
15.28	0.74
15.29	1.96
15.3	1.65
15.31	2.57
15.32	3.79
15.33	4.4
15.34	2.26
15.35	-0.18
15.36	0.43
15.37	1.35
15.38	0.13
15.39	0.74
15.4	0.13
15.41	-2.01
15.42	1.04
15.43	2.87
15.44	2.57
15.45	1.96
15.46	0.43
15.47	0.13
15.48	0.74
15.49	0.13
15.5	-0.48
15.51	-1.7
15.52	-0.79
15.53	1.35
15.54	3.79
15.55	3.18
15.56	0.74
15.57	-2.32
15.58	-0.18
15.59	1.96
15.6	1.04
15.61	1.35
15.62	0.74
15.63	1.65
15.64	3.18
15.65	2.87
15.66	2.26
15.67	1.35
15.68	1.35
15.69	1.65
15.7	0.43
15.71	-1.4
15.72	-1.4
15.73	-0.48
15.74	0.74
15.75	1.04
15.76	1.65
15.77	3.18
15.78	3.79
15.79	5.62
15.8	6.23
15.81	4.09
15.82	2.57
15.83	0.13
15.84	0.13
15.85	2.57
15.86	2.57
15.87	-0.18
15.88	1.65
15.89	1.96
15.9	-0.48
15.91	-1.7
15.92	-2.62
15.93	-0.48
15.94	3.79
15.95	5.92
15.96	5.31
15.97	2.87
15.98	-1.09
15.99	-0.79
16	2.26
16.01	3.79
16.02	2.26
16.03	0.43
16.04	1.35
16.05	2.87
16.06	1.65
16.07	0.13
16.08	-1.4
16.09	-1.4
16.1	1.35
16.11	1.35
16.12	0.13
16.13	0.43
16.14	1.65
16.15	2.87
16.16	1.35
16.17	-0.48
16.18	0.13
16.19	0.43
16.2	-0.79
16.21	-1.7
16.22	-2.93
16.23	-0.79
16.24	2.26
16.25	3.48
16.26	2.57
16.27	2.26
16.28	3.18
16.29	3.18
16.3	1.96
16.31	0.13
16.32	-1.4
16.33	-2.01
16.34	-0.48
16.35	0.13
16.36	0.74
16.37	2.57
16.38	3.18
16.39	1.96
16.4	2.26
16.41	0.74
16.42	0.74
16.43	1.96
16.44	1.35
16.45	-0.18
16.46	-0.18
16.47	-1.7
16.48	-0.79
16.49	0.74
16.5	1.04
16.51	2.26
16.52	1.96
16.53	1.96
16.54	2.87
16.55	3.48
16.56	1.35
16.57	-0.18
16.58	-2.32
16.59	-3.23
16.6	-3.23
16.61	-3.23
16.62	-1.7
16.63	0.13
16.64	1.04
16.65	1.35
16.66	-1.7
16.67	-2.93
16.68	-2.62
16.69	-1.4
16.7	0.74
16.71	-0.48
16.72	-0.48
16.73	-1.09
16.74	-2.32
16.75	-0.18
16.76	3.18
16.77	2.57
16.78	2.57
16.79	1.96
16.8	1.04
16.81	1.35
16.82	0.43
16.83	-0.18
16.84	1.04
16.85	1.65
16.86	4.4
16.87	4.09
16.88	1.35
16.89	2.87
16.9	2.26
16.91	0.43
16.92	0.43
16.93	-2.01
16.94	-5.37
16.95	-4.76
16.96	-1.4
16.97	0.74
16.98	3.18
16.99	2.57
17	3.18
17.01	0.13
17.02	-0.79
17.03	-0.79
17.04	-1.09
17.05	0.13
17.06	2.26
17.07	3.18
17.08	4.09
17.09	2.57
17.1	-0.48
17.11	-3.54
17.12	-4.45
17.13	-2.01
17.14	0.74
17.15	1.35
17.16	1.35
17.17	3.48
17.18	3.79
17.19	2.87
17.2	1.04
17.21	0.43
17.22	-0.79
17.23	-0.79
17.24	0.74
17.25	1.96
17.26	0.13
17.27	-1.09
17.28	-0.79
17.29	-0.18
17.3	0.43
17.31	1.35
17.32	0.74
17.33	0.43
17.34	-0.79
17.35	-0.18
17.36	0.74
17.37	-0.79
17.38	-0.18
17.39	1.04
17.4	2.26
17.41	1.96
17.42	1.96
17.43	3.48
17.44	2.57
17.45	-0.79
17.46	-0.79
17.47	1.65
17.48	3.18
17.49	4.7
17.5	4.4
17.51	2.26
17.52	1.35
17.53	2.57
17.54	5.01
17.55	3.79
17.56	1.04
17.57	1.65
17.58	2.26
17.59	0.43
17.6	1.35
17.61	2.57
17.62	3.79
17.63	4.7
17.64	2.87
17.65	1.96
17.66	3.79
17.67	1.65
17.68	0.13
17.69	0.74
17.7	1.04
17.71	2.87
17.72	2.57
17.73	4.09
17.74	6.53
17.75	5.31
17.76	1.35
17.77	0.74
17.78	0.43
17.79	-0.48
17.8	-0.18
17.81	1.65
17.82	3.18
17.83	4.4
17.84	4.4
17.85	3.18
17.86	1.35
17.87	2.26
17.88	3.48
17.89	2.26
17.9	1.35
17.91	0.74
17.92	0.43
17.93	0.43
17.94	0.13
17.95	0.43
17.96	1.35
17.97	0.13
17.98	1.96
17.99	4.09
18	1.96
18.01	0.43
18.02	0.13
18.03	2.26
18.04	4.7
18.05	5.01
18.06	3.18
18.07	0.13
18.08	-2.32
18.09	-0.18
18.1	1.96
18.11	1.35
18.12	2.57
18.13	2.87
18.14	1.96
18.15	1.96
18.16	0.74
18.17	-0.18
18.18	-1.7
18.19	-2.01
18.2	-0.18
18.21	-1.4
18.22	-3.84
18.23	-1.7
18.24	1.04
18.25	4.09
18.26	4.09
18.27	1.04
18.28	-0.18
18.29	1.65
18.3	0.13
18.31	-0.18
18.32	0.74
18.33	0.43
18.34	-0.18
18.35	-1.7
18.36	-1.7
18.37	-0.18
18.38	0.43
18.39	1.35
18.4	0.74
18.41	1.96
18.42	3.18
18.43	1.04
18.44	-0.48
18.45	0.43
18.46	-0.48
18.47	-1.7
18.48	-2.01
18.49	-2.93
18.5	-1.4
18.51	-0.18
18.52	-1.4
18.53	0.43
18.54	1.04
18.55	2.57
18.56	4.09
18.57	1.35
18.58	0.13
18.59	1.04
18.6	1.35
18.61	1.35
18.62	1.35
18.63	1.65
18.64	4.4
18.65	5.92
18.66	3.79
18.67	1.65
18.68	-0.18
18.69	1.65
18.7	4.09
18.71	5.01
18.72	3.18
18.73	-0.18
18.74	-2.62
18.75	-1.7
18.76	-0.48
18.77	0.43
18.78	-0.48
18.79	-2.01
18.8	-2.32
18.81	0.43
18.82	0.43
18.83	-0.48
18.84	0.13
18.85	1.96
18.86	4.09
18.87	3.79
18.88	2.57
18.89	1.35
18.9	0.74
18.91	0.43
18.92	1.04
18.93	-0.18
18.94	0.74
18.95	1.04
18.96	1.04
18.97	2.26
18.98	2.26
18.99	1.65
19	4.09
19.01	4.7
19.02	5.01
19.03	5.01
19.04	4.4
19.05	3.79
19.06	1.96
19.07	-0.48
19.08	-0.79
19.09	-0.48
19.1	1.96
19.11	2.87
19.12	1.96
19.13	1.04
19.14	0.43
19.15	0.13
19.16	1.96
19.17	2.87
19.18	2.87
19.19	3.79
19.2	3.79
19.21	3.48
19.22	1.04
19.23	-0.79
19.24	1.65
19.25	2.26
19.26	2.87
19.27	3.18
19.28	3.79
19.29	3.79
19.3	2.26
19.31	0.43
19.32	1.65
19.33	1.65
19.34	-0.48
19.35	-0.18
19.36	1.35
19.37	2.87
19.38	1.35
19.39	-2.62
19.4	-0.48
19.41	1.65
19.42	3.18
19.43	5.62
19.44	6.23
19.45	2.87
19.46	0.13
19.47	-1.4
19.48	-2.32
19.49	-3.84
19.5	-3.54
19.51	-0.18
19.52	3.18
19.53	2.57
19.54	2.87
19.55	2.57
19.56	3.48
19.57	3.79
19.58	1.65
19.59	1.35
19.6	3.48
19.61	4.4
19.62	4.09
19.63	2.87
19.64	1.96
19.65	3.18
19.66	3.48
19.67	1.35
19.68	0.74
19.69	2.26
19.7	5.01
19.71	4.09
19.72	0.74
19.73	2.57
19.74	5.62
19.75	6.53
19.76	5.92
19.77	2.87
19.78	1.04
19.79	0.13
19.8	-1.4
19.81	0.43
19.82	1.96
19.83	3.79
19.84	6.84
19.85	6.84
19.86	7.15
19.87	9.59
19.88	7.76
19.89	4.4
19.9	-0.48
19.91	-1.7
19.92	0.74
19.93	2.57
19.94	1.35
19.95	1.04
19.96	1.65
19.97	1.65
19.98	0.74
[truncated: 16,002 more rows]

## Sheet: S.Figure 2B
Time (ms)	Z Displacement (um)
0	19.893
0.01	19.8948
0.02	19.8975
0.03	19.8957
0.04	19.8975
0.05	19.8957
0.06	19.8975
0.07	19.8957
0.08	19.8957
0.09	19.8966
0.1	19.8957
0.11	19.8993
0.12	19.8948
0.13	19.8975
0.14	19.8939
0.15	19.8957
0.16	19.8975
0.17	19.8966
0.18	19.8948
0.19	19.8966
0.2	19.8948
0.21	19.893
0.22	19.8966
0.23	19.8948
0.24	19.8984
0.25	19.8966
0.26	19.8948
0.27	19.8948
0.28	19.8966
0.29	19.8948
0.3	19.8966
0.31	19.8957
0.32	19.8957
0.33	19.8966
0.34	19.8948
0.35	19.8975
0.36	19.8957
0.37	19.8993
0.38	19.8957
0.39	19.8966
0.4	19.8939
0.41	19.8957
0.42	19.8975
0.43	19.8948
0.44	19.8984
0.45	19.8948
0.46	19.8957
0.47	19.893
0.48	19.8957
0.49	19.8948
0.5	19.8975
0.51	19.8957
0.52	19.893
0.53	19.8957
0.54	19.8957
0.55	19.8957
0.56	19.8957
0.57	19.8957
0.58	19.8948
0.59	19.8975
0.6	19.8939
0.61	19.8975
0.62	19.8957
0.63	19.8975
0.64	19.8957
0.65	19.8966
0.66	19.8957
0.67	19.8948
0.68	19.8993
0.69	19.8939
0.7	19.8966
0.71	19.8948
0.72	19.8948
0.73	19.8948
0.74	19.8957
0.75	19.8948
0.76	19.8957
0.77	19.8957
0.78	19.893
0.79	19.8957
0.8	19.8948
0.81	19.8966
0.82	19.8957
0.83	19.8957
0.84	19.8948
0.85	19.8966
0.86	19.8957
0.87	19.8957
0.88	19.8957
0.89	19.8966
0.9	19.8957
0.91	19.8957
0.92	19.8957
0.93	19.8957
0.94	19.8984
0.95	19.8957
0.96	19.8957
0.97	19.8948
0.98	19.8948
0.99	19.8966
1	19.8939
1.01	19.8957
1.02	19.8957
1.03	19.8939
1.04	19.8939
1.05	19.8948
1.06	19.8957
1.07	19.8975
1.08	19.8966
1.09	19.8948
1.1	19.8957
1.11	19.8948
1.12	19.8957
1.13	19.8957
1.14	19.8966
1.15	19.8966
1.16	19.8948
1.17	19.8957
1.18	19.8966
1.19	19.8966
1.2	19.8975
1.21	19.8957
1.22	19.8957
1.23	19.8948
1.24	19.8966
1.25	19.8966
1.26	19.8966
1.27	19.8948
1.28	19.8957
1.29	19.8957
1.3	19.8957
1.31	19.8957
1.32	19.8957
1.33	19.8957
1.34	19.8948
1.35	19.8966
1.36	19.8948
1.37	19.8957
1.38	19.8939
1.39	19.8957
1.4	19.8957
1.41	19.8957
1.42	19.8957
1.43	19.8957
1.44	19.8957
1.45	19.8957
1.46	19.8957
1.47	19.8957
1.48	19.8957
1.49	19.8948
1.5	19.8966
1.51	19.8948
1.52	19.8957
1.53	19.8957
1.54	19.8957
1.55	19.8966
1.56	19.8957
1.57	19.8966
1.58	19.8957
1.59	19.8948
1.6	19.8957
1.61	19.8957
1.62	19.8948
1.63	19.8957
1.64	19.8957
1.65	19.8957
1.66	19.8975
1.67	19.8957
1.68	19.8957
1.69	19.8948
1.7	19.8966
1.71	19.8975
1.72	19.8966
1.73	19.8966
1.74	19.8957
1.75	19.8966
1.76	19.8966
1.77	19.8966
1.78	19.8948
1.79	19.8966
1.8	19.8957
1.81	19.8957
1.82	19.8948
1.83	19.8957
1.84	19.8957
1.85	19.8957
1.86	19.8966
1.87	19.8957
1.88	19.8966
1.89	19.8957
1.9	19.8966
1.91	19.8948
1.92	19.8957
1.93	19.8948
1.94	19.8957
1.95	19.8957
1.96	19.8957
1.97	19.8966
1.98	19.8957
1.99	19.8957
2	19.8948
2.01	19.8966
2.02	19.8957
2.03	19.8966
2.04	19.8957
2.05	19.8957
2.06	19.8966
2.07	19.8948
2.08	19.8957
2.09	19.8948
2.1	19.8957
2.11	19.8957
2.12	19.8966
2.13	19.8948
2.14	19.8957
2.15	19.8957
2.16	19.8957
2.17	19.8966
2.18	19.8948
2.19	19.8975
2.2	19.8948
2.21	19.8957
2.22	19.8966
2.23	19.8957
2.24	19.8957
2.25	19.8957
2.26	19.8966
2.27	19.8957
2.28	19.8966
2.29	19.8957
2.3	19.8957
2.31	19.8948
2.32	19.8957
2.33	19.8957
2.34	19.8966
2.35	19.8957
2.36	19.8957
2.37	19.8957
2.38	19.8948
2.39	19.8966
2.4	19.8948
2.41	19.8957
2.42	19.8957
2.43	19.8957
2.44	19.8957
2.45	19.8957
2.46	19.8966
2.47	19.8948
2.48	19.8966
2.49	19.8957
2.5	19.8966
2.51	19.8957
2.52	19.8966
2.53	19.8957
2.54	19.8957
2.55	19.8966
2.56	19.8957
2.57	19.8966
2.58	19.8957
2.59	19.8966
2.6	19.8957
2.61	19.8966
2.62	19.8957
2.63	19.8966
2.64	19.8966
2.65	19.8957
2.66	19.8966
2.67	19.8948
2.68	19.8975
2.69	19.8957
2.7	19.8966
2.71	19.8948
2.72	19.8957
2.73	19.8948
2.74	19.8966
2.75	19.8957
2.76	19.8966
2.77	19.8957
2.78	19.8957
2.79	19.8957
2.8	19.8948
2.81	19.8966
2.82	19.8948
2.83	19.8957
2.84	19.8975
2.85	19.8948
2.86	19.8966
2.87	19.8957
2.88	19.8966
2.89	19.8948
2.9	19.8966
2.91	19.8948
2.92	19.8966
2.93	19.8966
2.94	19.8957
2.95	19.8957
2.96	19.8957
2.97	19.8957
2.98	19.8957
2.99	19.8966
3	19.8957
3.01	19.8957
3.02	19.8948
3.03	19.8957
3.04	19.8957
3.05	19.8957
3.06	19.8966
3.07	19.8957
3.08	19.8957
3.09	19.8957
3.1	19.8957
3.11	19.8948
3.12	19.8966
3.13	19.8966
3.14	19.8966
3.15	19.8957
3.16	19.8957
3.17	19.8966
3.18	19.8966
3.19	19.8966
3.2	19.8948
3.21	19.8966
3.22	19.8957
3.23	19.8948
3.24	19.8957
3.25	19.8975
3.26	19.8966
3.27	19.8957
3.28	19.8957
3.29	19.8948
3.3	19.8957
3.31	19.8948
3.32	19.8966
3.33	19.8957
3.34	19.8975
3.35	19.8957
3.36	19.8966
3.37	19.8966
3.38	19.8957
3.39	19.8966
3.4	19.8957
3.41	19.8966
3.42	19.8957
3.43	19.8957
3.44	19.8957
3.45	19.8957
3.46	19.8966
3.47	19.8966
3.48	19.8957
3.49	19.8957
3.5	19.8966
3.51	19.8948
3.52	19.8966
3.53	19.8957
3.54	19.8948
3.55	19.8966
3.56	19.8957
3.57	19.8975
3.58	19.8966
3.59	19.8966
3.6	19.8957
3.61	19.8966
3.62	19.8966
3.63	19.8957
3.64	19.8957
3.65	19.8966
3.66	19.8966
3.67	19.8957
3.68	19.8966
3.69	19.8948
3.7	19.8966
3.71	19.8957
3.72	19.8966
3.73	19.8957
3.74	19.8957
3.75	19.8957
3.76	19.8957
3.77	19.8975
3.78	19.8957
3.79	19.8975
3.8	19.8957
3.81	19.8966
3.82	19.8957
3.83	19.8957
3.84	19.8957
3.85	19.8966
3.86	19.8966
3.87	19.8957
3.88	19.8966
3.89	19.8957
3.9	19.8966
3.91	19.8966
3.92	19.8957
3.93	19.8966
3.94	19.8966
3.95	19.8975
3.96	19.8957
3.97	19.8975
3.98	19.8957
3.99	19.8966
4	19.8948
4.01	19.8957
4.02	19.8957
4.03	19.8966
4.04	19.8966
4.05	19.8957
4.06	19.8957
4.07	19.8957
4.08	19.8975
4.09	19.8966
4.1	19.8966
4.11	19.8966
4.12	19.8957
4.13	19.8957
4.14	19.8966
4.15	19.8966
4.16	19.8966
4.17	19.8966
4.18	19.8966
4.19	19.8966
4.2	19.8957
4.21	19.8975
4.22	19.8957
4.23	19.8948
4.24	19.8957
4.25	19.8966
4.26	19.8957
4.27	19.8957
4.28	19.8966
4.29	19.8957
4.3	19.8975
4.31	19.8957
4.32	19.8966
4.33	19.8966
4.34	19.8957
4.35	19.8966
4.36	19.8966
4.37	19.8966
4.38	19.8948
4.39	19.8966
4.4	19.8957
4.41	19.8966
4.42	19.8966
4.43	19.8975
4.44	19.8948
4.45	19.8957
4.46	19.8966
4.47	19.8957
4.48	19.8966
4.49	19.8957
4.5	19.8966
4.51	19.8957
4.52	19.8966
4.53	19.8966
4.54	19.8966
4.55	19.8948
4.56	19.8957
4.57	19.8966
4.58	19.8957
4.59	19.8975
4.6	19.8948
4.61	19.8957
4.62	19.8957
4.63	19.8948
4.64	19.8975
4.65	19.8957
4.66	19.8966
4.67	19.8957
4.68	19.8957
4.69	19.8957
4.7	19.8957
4.71	19.8957
4.72	19.8966
4.73	19.8957
4.74	19.8957
4.75	19.8966
4.76	19.8957
4.77	19.8966
4.78	19.8948
4.79	19.8957
4.8	19.8966
4.81	19.8966
4.82	19.8957
4.83	19.8957
4.84	19.8957
4.85	19.8957
4.86	19.8957
4.87	19.8966
4.88	19.8966
4.89	19.8957
4.9	19.8966
4.91	19.8957
4.92	19.8966
4.93	19.8957
4.94	19.8957
4.95	19.8966
4.96	19.8957
4.97	19.8966
4.98	19.8975
4.99	19.8975
5	19.8966
5.01	19.8975
5.02	19.8957
5.03	19.8966
5.04	19.8966
5.05	19.8966
5.06	19.8966
5.07	19.8957
5.08	19.8966
5.09	19.8957
5.1	19.8966
5.11	19.8948
5.12	19.8966
5.13	19.8957
5.14	19.8975
5.15	19.8948
5.16	19.8966
5.17	19.8966
5.18	19.8957
5.19	19.8966
5.2	19.8948
5.21	19.8966
5.22	19.8957
5.23	19.8966
5.24	19.8957
5.25	19.8975
5.26	19.8966
5.27	19.8957
5.28	19.8966
5.29	19.8957
5.3	19.8966
5.31	19.8957
5.32	19.8957
5.33	19.8957
5.34	19.8966
5.35	19.8948
5.36	19.8957
5.37	19.8966
5.38	19.8966
5.39	19.8975
5.4	19.8957
5.41	19.8957
5.42	19.8948
5.43	19.8957
5.44	19.8957
5.45	19.8975
5.46	19.8957
5.47	19.8966
5.48	19.8957
5.49	19.8957
5.5	19.8966
5.51	19.8975
5.52	19.8966
5.53	19.8957
5.54	19.8966
5.55	19.8966
5.56	19.8975
5.57	19.8957
5.58	19.8957
5.59	19.8975
5.6	19.8948
5.61	19.8975
5.62	19.8957
5.63	19.8975
5.64	19.8948
5.65	19.8957
5.66	19.8966
5.67	19.8957
5.68	19.8957
5.69	19.8966
5.7	19.8957
5.71	19.8966
5.72	19.8957
5.73	19.8957
5.74	19.8966
5.75	19.8957
5.76	19.8957
5.77	19.8966
5.78	19.8957
5.79	19.8966
5.8	19.8948
5.81	19.8966
5.82	19.8966
5.83	19.8966
5.84	19.8957
5.85	19.8957
5.86	19.8966
5.87	19.8966
5.88	19.8966
5.89	19.8957
5.9	19.8966
5.91	19.8966
5.92	19.8957
5.93	19.8957
5.94	19.8966
5.95	19.8948
5.96	19.8966
5.97	19.8966
5.98	19.8939
5.99	19.8957
6	19.8957
6.01	19.8975
6.02	19.8966
6.03	19.8966
6.04	19.8948
6.05	19.8975
6.06	19.8957
6.07	19.8957
6.08	19.8984
6.09	19.8966
6.1	19.8966
6.11	19.8957
6.12	19.8966
6.13	19.8966
6.14	19.8975
6.15	19.8957
6.16	19.8957
6.17	19.8975
6.18	19.8957
6.19	19.8966
6.2	19.8957
6.21	19.8975
6.22	19.8948
6.23	19.8966
6.24	19.8957
6.25	19.8966
6.26	19.8975
6.27	19.8966
6.28	19.8957
6.29	19.8957
6.3	19.8966
6.31	19.8966
6.32	19.8957
6.33	19.8966
6.34	19.8966
6.35	19.8957
6.36	19.8966
6.37	19.8957
6.38	19.8957
6.39	19.8975
6.4	19.8957
6.41	19.8966
6.42	19.8957
6.43	19.8966
6.44	19.8939
6.45	19.8966
6.46	19.8957
6.47	19.8966
6.48	19.8966
6.49	19.8957
6.5	19.8948
6.51	19.8957
6.52	19.8975
6.53	19.8957
6.54	19.8975
6.55	19.8948
6.56	19.8975
6.57	19.8966
6.58	19.8957
6.59	19.8966
6.6	19.8957
6.61	19.8966
6.62	19.8957
6.63	19.8975
6.64	19.8957
6.65	19.8984
6.66	19.8957
6.67	19.8957
6.68	19.8948
6.69	19.8957
6.7	19.8975
6.71	19.8966
6.72	19.8912
6.73	19.8903
6.74	19.8912
6.75	19.8894
6.76	19.8903
6.77	19.8885
6.78	19.8885
6.79	19.8885
6.8	19.8885
6.81	19.8876
6.82	19.8849
6.83	19.8849
6.84	19.8849
6.85	19.8849
6.86	19.8867
6.87	19.8831
6.88	19.8831
6.89	19.8822
6.9	19.8831
6.91	19.8831
6.92	19.8804
6.93	19.8804
6.94	19.8813
6.95	19.8804
6.96	19.8795
6.97	19.8768
6.98	19.8768
6.99	19.8768
7	19.8759
7.01	19.8777
7.02	19.8741
7.03	19.875
7.04	19.8741
7.05	19.8741
7.06	19.875
7.07	19.8714
7.08	19.8723
7.09	19.8714
7.1	19.8723
7.11	19.8723
7.12	19.8705
7.13	19.8678
7.14	19.8687
7.15	19.8687
7.16	19.8687
7.17	19.8669
7.18	19.8669
7.19	19.866
7.2	19.8669
7.21	19.8669
7.22	19.8634
7.23	19.8643
7.24	19.8634
7.25	19.8634
7.26	19.8625
7.27	19.8616
7.28	19.8616
7.29	19.8616
7.3	19.8607
7.31	19.8616
7.32	19.858
7.33	19.8562
7.34	19.8589
7.35	19.8571
7.36	19.8589
7.37	19.8553
7.38	19.8553
7.39	19.8553
7.4	19.8553
7.41	19.8571
7.42	19.8526
7.43	19.8535
7.44	19.8517
7.45	19.8526
7.46	19.8517
7.47	19.8508
7.48	19.8508
7.49	19.8508
7.5	19.8508
7.51	19.8499
7.52	19.8481
7.53	19.8463
7.54	19.8481
7.55	19.8472
7.56	19.8481
7.57	19.8445
7.58	19.8454
7.59	19.8436
7.6	19.8454
7.61	19.8445
7.62	19.8418
7.63	19.8436
7.64	19.8409
7.65	19.8427
7.66	19.8418
7.67	19.84
7.68	19.84
7.69	19.8391
7.7	19.84
7.71	19.8391
7.72	19.8382
7.73	19.8364
7.74	19.8373
7.75	19.8364
7.76	19.8364
7.77	19.8337
7.78	19.8346
7.79	19.8337
7.8	19.8346
7.81	19.8337
7.82	19.8301
7.83	19.8328
7.84	19.8301
7.85	19.831
7.86	19.831
7.87	19.8292
7.88	19.8292
7.89	19.8292
7.9	19.8292
7.91	19.8283
7.92	19.8266
7.93	19.8257
7.94	19.8257
7.95	19.8257
7.96	19.8257
7.97	19.8221
7.98	19.823
7.99	19.8239
8	19.8239
8.01	19.8239
8.02	19.8212
8.03	19.8203
8.04	19.8203
8.05	19.8203
8.06	19.8203
8.07	19.8176
8.08	19.8167
8.09	19.8176
8.1	19.8185
8.11	19.8176
8.12	19.8158
8.13	19.814
8.14	19.8149
8.15	19.8149
8.16	19.814
8.17	19.8113
8.18	19.8131
8.19	19.8122
8.2	19.8131
8.21	19.8122
8.22	19.8086
8.23	19.8104
8.24	19.8095
8.25	19.8104
8.26	19.8104
8.27	19.8077
8.28	19.8068
8.29	19.8077
8.3	19.8068
8.31	19.8059
8.32	19.8041
8.33	19.8041
8.34	19.8041
8.35	19.8032
8.36	19.8041
8.37	19.8005
8.38	19.8014
8.39	19.8023
8.4	19.8023
8.41	19.8023
8.42	19.7978
8.43	19.7987
8.44	19.7987
8.45	19.7996
8.46	19.7978
8.47	19.796
8.48	19.796
8.49	19.796
8.5	19.7969
8.51	19.796
8.52	19.7942
8.53	19.7924
8.54	19.7933
8.55	19.7933
8.56	19.7933
8.57	19.7915
8.58	19.7898
8.59	19.7898
8.6	19.7898
8.61	19.7906
8.62	19.788
8.63	19.788
8.64	19.788
8.65	19.788
8.66	19.7871
8.67	19.7844
8.68	19.7844
8.69	19.7844
8.7	19.7853
8.71	19.7853
8.72	19.7817
8.73	19.7817
8.74	19.7835
8.75	19.7817
8.76	19.7835
8.77	19.7799
8.78	19.7799
8.79	19.779
8.8	19.7799
8.81	19.7799
8.82	19.7772
8.83	19.7772
8.84	19.7772
8.85	19.7781
8.86	19.7763
8.87	19.7745
8.88	19.7745
8.89	19.7745
8.9	19.7745
8.91	19.7745
8.92	19.7718
8.93	19.7709
8.94	19.7727
8.95	19.77
8.96	19.7727
8.97	19.7682
8.98	19.7691
8.99	19.7682
9	19.7691
9.01	19.7691
9.02	19.7664
9.03	19.7673
9.04	19.7664
9.05	19.7673
9.06	19.7664
9.07	19.7646
9.08	19.7637
9.09	19.7646
9.1	19.7637
9.11	19.7637
9.12	19.7619
9.13	19.761
9.14	19.7601
9.15	19.761
9.16	19.7601
9.17	19.7574
9.18	19.7592
9.19	19.7574
9.2	19.7583
9.21	19.7592
9.22	19.7556
9.23	19.7565
9.24	19.7547
9.25	19.7547
9.26	19.7547
9.27	19.753
9.28	19.753
9.29	19.753
9.3	19.7521
9.31	19.753
9.32	19.7503
9.33	19.7494
9.34	19.7512
9.35	19.7521
9.36	19.7503
9.37	19.7476
9.38	19.7476
9.39	19.7467
9.4	19.7485
9.41	19.7476
9.42	19.7458
9.43	19.7449
9.44	19.744
9.45	19.7449
9.46	19.7431
9.47	19.7422
9.48	19.7422
9.49	19.7422
9.5	19.7413
9.51	19.7413
9.52	19.7395
9.53	19.7395
9.54	19.7413
9.55	19.7386
9.56	19.7386
9.57	19.7377
9.58	19.7377
9.59	19.7368
9.6	19.7368
9.61	19.7386
9.62	19.7332
9.63	19.735
9.64	19.7341
9.65	19.7341
9.66	19.7359
9.67	19.7314
9.68	19.7314
9.69	19.7305
9.7	19.7314
9.71	19.7305
9.72	19.7287
9.73	19.7278
9.74	19.7296
9.75	19.7269
9.76	19.7278
9.77	19.7251
9.78	19.726
9.79	19.7251
9.8	19.7278
9.81	19.7251
9.82	19.7215
9.83	19.7242
9.84	19.7215
9.85	19.7242
9.86	19.7233
9.87	19.7224
9.88	19.7206
9.89	19.7206
9.9	19.7188
9.91	19.7206
9.92	19.7215
9.93	19.7162
9.94	19.7197
9.95	19.7162
9.96	19.7179
9.97	19.7135
9.98	19.7144
9.99	19.7144
10	19.7162
10.01	19.7144
10.02	19.7099
10.03	19.7126
10.04	19.7117
10.05	19.7126
10.06	19.7126
10.07	19.7099
10.08	19.7081
10.09	19.7108
10.1	19.7081
10.11	19.7117
10.12	19.7072
10.13	19.7072
10.14	19.709
10.15	19.7072
10.16	19.7081
10.17	19.7036
10.18	19.7081
10.19	19.7027
10.2	19.7054
10.21	19.7027
10.22	19.7009
10.23	19.7027
10.24	19.7018
10.25	19.7018
10.26	19.7027
10.27	19.6991
10.28	19.6955
10.29	19.6982
10.3	19.6982
10.31	19.7
10.32	19.6964
10.33	19.6946
10.34	19.6955
10.35	19.6964
10.36	19.6955
10.37	19.6937
10.38	19.6937
10.39	19.6928
10.4	19.6946
10.41	19.6919
10.42	19.691
10.43	19.691
10.44	19.6928
10.45	19.6901
10.46	19.691
10.47	19.6874
10.48	19.6865
10.49	19.6901
10.5	19.6865
10.51	19.6883
10.52	19.6856
10.53	19.6847
10.54	19.6838
10.55	19.6847
10.56	19.6847
10.57	19.6829
10.58	19.682
10.59	19.6802
10.6	19.682
10.61	19.682
10.62	19.6793
10.63	19.6811
10.64	19.6793
10.65	19.6793
10.66	19.6811
10.67	19.6767
10.68	19.6785
10.69	19.6776
10.7	19.6785
10.71	19.6776
10.72	19.6758
10.73	19.674
10.74	19.6749
10.75	19.6776
10.76	19.674
10.77	19.6722
10.78	19.6722
10.79	19.6704
10.8	19.6713
10.81	19.6713
10.82	19.6686
10.83	19.6704
10.84	19.6677
10.85	19.6668
10.86	19.6695
10.87	19.6659
10.88	19.6668
10.89	19.6677
10.9	19.6659
10.91	19.6659
10.92	19.6641
10.93	19.6623
10.94	19.665
10.95	19.6641
10.96	19.665
10.97	19.6614
10.98	19.6614
10.99	19.6605
11	19.6614
11.01	19.6641
11.02	19.6587
11.03	19.6596
11.04	19.6587
11.05	19.6578
11.06	19.6587
11.07	19.6551
11.08	19.6551
11.09	19.6569
11.1	19.6551
11.11	19.6551
11.12	19.6524
11.13	19.6533
11.14	19.6533
11.15	19.6524
11.16	19.6524
11.17	19.6479
11.18	19.6506
11.19	19.6488
11.2	19.6515
11.21	19.6497
11.22	19.647
11.23	19.6479
11.24	19.6479
11.25	19.6479
11.26	19.6479
11.27	19.647
11.28	19.6452
11.29	19.6452
11.3	19.6452
11.31	19.6452
11.32	19.6425
11.33	19.6425
11.34	19.6425
11.35	19.6417
11.36	19.6425
11.37	19.639
11.38	19.6399
11.39	19.6399
11.4	19.6408
11.41	19.639
11.42	19.6363
11.43	19.6372
11.44	19.6363
11.45	19.6372
11.46	19.6363
11.47	19.6336
11.48	19.6327
11.49	19.6345
11.5	19.6318
11.51	19.6336
11.52	19.6309
11.53	19.6318
11.54	19.6309
11.55	19.6309
11.56	19.6318
11.57	19.6282
11.58	19.6291
11.59	19.6282
11.6	19.63
11.61	19.6282
11.62	19.6264
11.63	19.6246
11.64	19.6264
11.65	19.6273
11.66	19.6264
11.67	19.6237
11.68	19.6228
11.69	19.6228
11.7	19.6228
11.71	19.6237
11.72	19.6201
11.73	19.621
11.74	19.621
11.75	19.621
11.76	19.621
11.77	19.6174
11.78	19.6183
11.79	19.6174
11.8	19.6183
11.81	19.6174
11.82	19.6156
11.83	19.6138
11.84	19.6156
11.85	19.6156
11.86	19.6138
11.87	19.6138
11.88	19.612
11.89	19.6129
11.9	19.612
11.91	19.6129
11.92	19.6075
11.93	19.6102
11.94	19.6102
11.95	19.6093
11.96	19.6102
11.97	19.6075
11.98	19.6075
11.99	19.6066
12	19.6075
12.01	19.6066
12.02	19.604
12.03	19.604
12.04	19.604
12.05	19.6057
12.06	19.6049
12.07	19.6031
12.08	19.6004
12.09	19.6022
12.1	19.6013
12.11	19.6022
12.12	19.5977
12.13	19.5995
12.14	19.6004
12.15	19.5995
12.16	19.5995
12.17	19.5959
12.18	19.5968
12.19	19.5959
12.2	19.5968
12.21	19.595
12.22	19.5932
12.23	19.5932
12.24	19.5932
12.25	19.5941
12.26	19.5932
12.27	19.5905
12.28	19.5905
12.29	19.5914
12.3	19.5896
12.31	19.5914
12.32	19.5869
12.33	19.5878
12.34	19.5878
12.35	19.5887
12.36	19.5878
12.37	19.586
12.38	19.5851
12.39	19.5851
12.4	19.5851
12.41	19.5851
12.42	19.5833
12.43	19.5824
12.44	19.5842
12.45	19.5824
12.46	19.5833
12.47	19.5797
12.48	19.5797
12.49	19.5806
12.5	19.5797
12.51	19.5815
12.52	19.5779
12.53	19.5779
12.54	19.577
12.55	19.577
12.56	19.5779
12.57	19.5743
12.58	19.5752
12.59	19.5743
12.6	19.5752
12.61	19.5743
12.62	19.5725
12.63	19.5716
12.64	19.5725
12.65	19.5725
12.66	19.5716
12.67	19.5698
12.68	19.5681
12.69	19.5689
12.7	19.5689
12.71	19.5698
12.72	19.5654
12.73	19.5663
12.74	19.5654
12.75	19.5663
12.76	19.5663
12.77	19.5636
12.78	19.5645
12.79	19.5636
12.8	19.5636
12.81	19.5636
12.82	19.5618
12.83	19.56
12.84	19.5618
12.85	19.5609
12.86	19.5609
12.87	19.56
12.88	19.5582
12.89	19.56
12.9	19.5582
12.91	19.5591
12.92	19.5555
12.93	19.5564
12.94	19.5546
12.95	19.5564
12.96	19.5555
12.97	19.5528
12.98	19.5528
12.99	19.5528
13	19.5528
13.01	19.5528
13.02	19.551
13.03	19.5501
13.04	19.551
13.05	19.551
13.06	19.5501
13.07	19.5474
13.08	19.5483
13.09	19.5483
13.1	19.5483
13.11	19.5483
13.12	19.5438
13.13	19.5456
13.14	19.5447
13.15	19.5456
13.16	19.5456
13.17	19.5429
13.18	19.5429
13.19	19.5411
13.2	19.5429
13.21	19.542
13.22	19.5402
13.23	19.5393
13.24	19.5393
13.25	19.5393
13.26	19.5393
13.27	19.5375
13.28	19.5366
13.29	19.5366
13.3	19.5357
13.31	19.5375
13.32	19.5339
13.33	19.5348
13.34	19.5348
13.35	19.5339
13.36	19.533
13.37	19.5313
13.38	19.5321
13.39	19.5313
13.4	19.5321
13.41	19.5313
13.42	19.5295
13.43	19.5286
13.44	19.5295
13.45	19.5295
13.46	19.5295
13.47	19.5259
13.48	19.5259
13.49	19.5268
13.5	19.5259
13.51	19.5268
13.52	19.5232
13.53	19.5241
13.54	19.5232
13.55	19.5232
13.56	19.5232
13.57	19.5214
13.58	19.5205
13.59	19.5205
13.6	19.5205
13.61	19.5205
13.62	19.5187
13.63	19.5169
13.64	19.5187
13.65	19.5178
13.66	19.5178
13.67	19.516
13.68	19.516
13.69	19.5169
13.7	19.516
13.71	19.5169
13.72	19.5115
13.73	19.5124
13.74	19.5115
13.75	19.5133
13.76	19.5133
13.77	19.5097
13.78	19.5106
13.79	19.5097
13.8	19.5097
13.81	19.5088
13.82	19.5079
13.83	19.5052
13.84	19.5079
13.85	19.507
13.86	19.5079
13.87	19.5052
13.88	19.5043
13.89	19.5052
13.9	19.5043
13.91	19.5052
13.92	19.5007
13.93	19.5025
13.94	19.5025
13.95	19.5016
13.96	19.5016
13.97	19.4989
13.98	19.4998
13.99	19.4989
14	19.4998
14.01	19.498
14.02	19.4971
14.03	19.4953
14.04	19.4971
14.05	19.4962
14.06	19.4971
14.07	19.4936
14.08	19.4936
14.09	19.4936
14.1	19.4936
14.11	19.4944
14.12	19.49
14.13	19.4909
14.14	19.49
14.15	19.4909
14.16	19.4909
14.17	19.4882
14.18	19.4873
14.19	19.4891
14.2	19.49
14.21	19.4882
14.22	19.4864
14.23	19.4846
14.24	19.4864
14.25	19.4846
14.26	19.4864
14.27	19.4828
14.28	19.4837
14.29	19.4846
14.3	19.4828
14.31	19.4828
14.32	19.4801
14.33	19.481
14.34	19.4792
14.35	19.481
14.36	19.4801
14.37	19.4783
14.38	19.4783
14.39	19.4774
14.4	19.4783
14.41	19.4774
14.42	19.4756
14.43	19.4738
14.44	19.4756
14.45	19.4747
14.46	19.4747
14.47	19.4729
14.48	19.472
14.49	19.4729
14.5	19.472
14.51	19.472
14.52	19.4693
14.53	19.4693
14.54	19.4684
14.55	19.4693
14.56	19.4693
14.57	19.4675
14.58	19.4675
14.59	19.4666
14.6	19.4675
14.61	19.4666
14.62	19.4648
14.63	19.463
14.64	19.4648
14.65	19.4639
14.66	19.4648
14.67	19.4612
14.68	19.4612
14.69	19.4621
14.7	19.4612
14.71	19.4621
14.72	19.4576
14.73	19.4594
14.74	19.4585
14.75	19.4594
14.76	19.4594
14.77	19.4568
14.78	19.4559
14.79	19.4568
14.8	19.4559
14.81	19.455
14.82	19.4541
14.83	19.4532
14.84	19.4541
14.85	19.4532
14.86	19.4541
14.87	19.4505
14.88	19.4505
14.89	19.4505
14.9	19.4505
14.91	19.4505
14.92	19.4478
14.93	19.4478
14.94	19.4478
14.95	19.4487
14.96	19.4469
14.97	19.4451
14.98	19.4451
14.99	19.4442
15	19.446
15.01	19.4451
15.02	19.4433
15.03	19.4415
15.04	19.4433
15.05	19.4424
15.06	19.4433
15.07	19.4388
15.08	19.4406
15.09	19.4406
15.1	19.4397
15.11	19.4406
15.12	19.437
15.13	19.437
15.14	19.4361
15.15	19.437
15.16	19.437
15.17	19.4343
15.18	19.4352
15.19	19.4343
15.2	19.4352
15.21	19.4325
15.22	19.4307
15.23	19.4316
15.24	19.4316
15.25	19.4307
15.26	19.4316
15.27	19.4271
15.28	19.4289
15.29	19.4289
15.3	19.4289
15.31	19.4298
15.32	19.4262
15.33	19.4271
15.34	19.4244
15.35	19.4271
15.36	19.4253
15.37	19.4244
15.38	19.4235
15.39	19.4235
15.4	19.4235
15.41	19.4226
15.42	19.4217
15.43	19.42
15.44	19.4208
15.45	19.4208
15.46	19.4217
15.47	19.4164
15.48	19.4191
15.49	19.4182
15.5	19.4173
15.51	19.4182
15.52	19.4146
15.53	19.4155
15.54	19.4164
15.55	19.4155
15.56	19.4155
15.57	19.4137
15.58	19.4137
15.59	19.4128
15.6	19.4119
15.61	19.4128
15.62	19.4101
15.63	19.4101
15.64	19.411
15.65	19.4092
15.66	19.4101
15.67	19.4074
15.68	19.4083
15.69	19.4074
15.7	19.4065
15.71	19.4074
15.72	19.4038
15.73	19.4056
15.74	19.4038
15.75	19.4056
15.76	19.4038
15.77	19.4011
15.78	19.4011
15.79	19.402
15.8	19.4029
15.81	19.402
15.82	19.4011
15.83	19.3975
15.84	19.3993
15.85	19.3984
15.86	19.4002
15.87	19.3957
15.88	19.3966
15.89	19.3975
15.9	19.3957
15.91	19.3966
15.92	19.3939
15.93	19.3948
15.94	19.3939
15.95	19.3948
15.96	19.3939
15.97	19.3912
15.98	19.3912
15.99	19.3903
16	19.3912
16.01	19.3912
16.02	19.3885
16.03	19.3885
16.04	19.3894
16.05	19.3867
16.06	19.3894
16.07	19.3867
16.08	19.3867
16.09	19.3858
16.1	19.3858
16.11	19.3867
16.12	19.3832
16.13	19.3849
16.14	19.3823
16.15	19.3849
16.16	19.3832
16.17	19.3814
16.18	19.3796
16.19	19.3805
16.2	19.3805
16.21	19.3805
16.22	19.3778
16.23	19.3778
16.24	19.3769
16.25	19.3769
16.26	19.3787
16.27	19.3751
16.28	19.376
16.29	19.3742
16.3	19.3742
16.31	19.3751
16.32	19.3724
16.33	19.3724
16.34	19.3724
16.35	19.3724
16.36	19.3724
16.37	19.3697
16.38	19.3688
16.39	19.3697
16.4	19.3697
16.41	19.3697
16.42	19.3679
16.43	19.367
16.44	19.367
16.45	19.367
16.46	19.3679
16.47	19.3634
16.48	19.3652
16.49	19.3643
16.5	19.3652
16.51	19.3634
16.52	19.3616
16.53	19.3634
16.54	19.3616
16.55	19.3625
16.56	19.3607
16.57	19.3589
16.58	19.358
16.59	19.358
16.6	19.3589
16.61	19.358
16.62	19.3562
16.63	19.3562
16.64	19.3562
16.65	19.3553
16.66	19.3571
16.67	19.3526
16.68	19.3535
16.69	19.3526
16.7	19.3535
16.71	19.3535
16.72	19.3508
16.73	19.3508
16.74	19.3499
16.75	19.3508
16.76	19.3499
16.77	19.3481
16.78	19.3472
16.79	19.3472
16.8	19.349
16.81	19.3472
16.82	19.3455
16.83	19.3455
16.84	19.3455
16.85	19.3455
16.86	19.3463
16.87	19.3428
16.88	19.3428
16.89	19.3428
16.9	19.3419
16.91	19.3419
16.92	19.3392
16.93	19.3401
16.94	19.3392
16.95	19.341
16.96	19.3392
16.97	19.3374
16.98	19.3374
16.99	19.3374
17	19.3374
17.01	19.3365
17.02	19.3347
17.03	19.3338
17.04	19.3347
17.05	19.3338
17.06	19.3347
17.07	19.3311
17.08	19.332
17.09	19.3311
17.1	19.3311
17.11	19.3311
17.12	19.3293
17.13	19.3284
17.14	19.3284
17.15	19.3293
17.16	19.3275
17.17	19.3275
17.18	19.3257
17.19	19.3257
17.2	19.3266
17.21	19.3266
17.22	19.323
17.23	19.3239
17.24	19.3239
17.25	19.323
17.26	19.3239
17.27	19.3194
17.28	19.3212
17.29	19.3221
17.3	19.3212
17.31	19.3203
17.32	19.3176
17.33	19.3176
17.34	19.3176
17.35	19.3194
17.36	19.3176
17.37	19.3158
17.38	19.3149
17.39	19.3158
17.4	19.3149
17.41	19.3158
17.42	19.3131
17.43	19.3131
17.44	19.314
17.45	19.3113
17.46	19.3131
17.47	19.3087
17.48	19.3104
17.49	19.3095
17.5	19.3104
17.51	19.3104
17.52	19.306
17.53	19.3069
17.54	19.3078
17.55	19.3095
17.56	19.3069
17.57	19.3051
17.58	19.3042
17.59	19.3042
17.6	19.3051
17.61	19.3051
17.62	19.3015
17.63	19.3015
17.64	19.3033
17.65	19.3024
17.66	19.3033
17.67	19.2988
17.68	19.2997
17.69	19.2997
17.7	19.3006
17.71	19.2988
17.72	19.297
17.73	19.297
17.74	19.2961
17.75	19.2988
17.76	19.297
17.77	19.2952
17.78	19.2934
17.79	19.2943
17.8	19.2934
17.81	19.2952
17.82	19.2916
17.83	19.2916
17.84	19.2907
17.85	19.2916
17.86	19.2916
17.87	19.288
17.88	19.2898
17.89	19.288
17.9	19.2898
17.91	19.288
17.92	19.2862
17.93	19.2871
17.94	19.2853
17.95	19.2871
17.96	19.2862
17.97	19.2844
17.98	19.2835
17.99	19.2844
18	19.2835
18.01	19.2835
18.02	19.2808
18.03	19.2799
18.04	19.2808
18.05	19.2808
18.06	19.2808
18.07	19.2781
18.08	19.2781
18.09	19.2763
18.1	19.2781
18.11	19.2781
18.12	19.2745
18.13	19.2754
18.14	19.2754
18.15	19.2763
18.16	19.2736
18.17	19.2727
18.18	19.2719
18.19	19.2736
18.2	19.2719
18.21	19.2727
18.22	19.2701
18.23	19.2692
18.24	19.2701
18.25	19.2701
18.26	19.271
18.27	19.2665
18.28	19.2674
18.29	19.2665
18.3	19.2674
18.31	19.2674
18.32	19.2647
18.33	19.2647
18.34	19.2638
18.35	19.2647
18.36	19.2638
18.37	19.262
18.38	19.2611
18.39	19.2611
18.4	19.2611
18.41	19.262
18.42	19.2584
18.43	19.2593
18.44	19.2593
18.45	19.2584
18.46	19.2584
18.47	19.2566
18.48	19.2566
18.49	19.2557
18.5	19.2566
18.51	19.2566
18.52	19.2539
18.53	19.2539
18.54	19.253
18.55	19.2539
18.56	19.253
18.57	19.2512
18.58	19.2494
18.59	19.2521
18.6	19.2503
18.61	19.2512
18.62	19.2476
18.63	19.2476
18.64	19.2485
18.65	19.2476
18.66	19.2476
18.67	19.2449
18.68	19.2458
18.69	19.2449
18.7	19.2449
18.71	19.2458
18.72	19.2431
18.73	19.2431
18.74	19.2422
18.75	19.244
18.76	19.2431
18.77	19.2404
18.78	19.2395
18.79	19.2413
18.8	19.2395
18.81	19.2404
18.82	19.2377
18.83	19.2359
18.84	19.2386
18.85	19.2377
18.86	19.2377
18.87	19.2342
18.88	19.2351
18.89	19.2342
18.9	19.2351
18.91	19.2342
18.92	19.2324
18.93	19.2324
18.94	19.2315
18.95	19.2324
18.96	19.2315
18.97	19.2306
18.98	19.2288
18.99	19.2297
19	19.2288
19.01	19.2297
19.02	19.227
19.03	19.227
19.04	19.227
19.05	19.2261
19.06	19.2261
19.07	19.2243
19.08	19.2243
19.09	19.2234
19.1	19.2234
19.11	19.2234
19.12	19.2216
19.13	19.2207
19.14	19.2207
19.15	19.2216
19.16	19.2216
19.17	19.218
19.18	19.218
19.19	19.2189
19.2	19.2171
19.21	19.2189
19.22	19.2162
19.23	19.2153
19.24	19.2153
19.25	19.2162
19.26	19.2153
19.27	19.2126
19.28	19.2135
19.29	19.2117
19.3	19.2135
19.31	19.2135
19.32	19.2099
19.33	19.2108
19.34	19.2099
19.35	19.2099
19.36	19.2099
19.37	19.2081
19.38	19.2072
19.39	19.2081
19.4	19.2063
19.41	19.2081
19.42	19.2072
19.43	19.2045
19.44	19.2063
19.45	19.2036
19.46	19.2045
19.47	19.2036
19.48	19.2027
19.49	19.2018
19.5	19.2027
19.51	19.2009
19.52	19.1974
19.53	19.1991
19.54	19.2
19.55	19.2
19.56	19.1982
19.57	19.1965
19.58	19.1965
19.59	19.1965
19.6	19.1965
19.61	19.1974
19.62	19.1947
19.63	19.1938
19.64	19.1947
19.65	19.1929
19.66	19.1947
19.67	19.192
19.68	19.1938
19.69	19.1911
19.7	19.192
19.71	19.1902
19.72	19.1893
19.73	19.1911
19.74	19.1875
19.75	19.1911
19.76	19.1875
19.77	19.1857
19.78	19.1848
19.79	19.1857
19.8	19.1857
19.81	19.1866
19.82	19.183
19.83	19.1803
19.84	19.1839
19.85	19.183
19.86	19.183
19.87	19.1812
19.88	19.1794
19.89	19.1794
19.9	19.1821
19.91	19.1785
19.92	19.1785
19.93	19.1776
19.94	19.1785
19.95	19.1785
19.96	19.1776
19.97	19.1758
19.98	19.1731
[truncated: 16,002 more rows]
