# Supplementary material for: Single molecule delivery into living cells
Source: Nat Commun. 2024 May 23;15:4403. doi: 10.1038/s41467-024-48608-3 (PMC11116494; doi:10.1038/s41467-024-48608-3)
Supplement: Supplementary file 11 — Source Data [file 41467_2024_48608_MOESM11_ESM.zip › 487030_2_related_ms_8948121_sc4sn6.xlsx]

## Sheet: S.Figure 4C
From the top of nucleus to the cell membrane
4.77
2.86
4.77
3.82
3.82
3.82
1.91
2.86
2.87
1.91
2.86
2.87
2.87
3.82
3.82
2.87
1.91
2.87
3.83
2.87
2.87
3.82
2.87
2.87
1.91
2.86
2.87
2.86
1.91
