# Supplementary material for: Single molecule delivery into living cells
Source: Nat Commun. 2024 May 23;15:4403. doi: 10.1038/s41467-024-48608-3 (PMC11116494; doi:10.1038/s41467-024-48608-3)
Supplement: Supplementary file 11 — Source Data [file 41467_2024_48608_MOESM11_ESM.zip › 487030_2_related_ms_8948122_sc4sj6.xlsx]

## Sheet: Figure 6b
	PBS				BSA
Time (μs)	Current change (pA)	Standard error (pA)		Time (μs)	Current change (pA)	Standard error (pA)
-61.6	6.19393	2.23831		-82	2.69716	12.4951
-60.8	6.54881	2.45472		-81.6	2.81627	12.3419
-60.4	6.61697	2.37075		-81.2	4.14521	13.2994
-60	6.61694	2.29874		-80.8	3.8873	13.2151
-59.6	6.55821	2.45928		-80.4	3.65313	12.7694
-59.2	6.61979	2.33541		-80	3.7381	12.6341
-58.8	6.57364	2.3493		-79.6	4.81667	14.3543
-58.4	6.63515	2.38943		-79.2	5.43597	14.341
-58	6.63001	2.40795		-78.8	4.80625	14.8745
-57.6	6.92947	2.56661		-78.4	4.75984	14.9241
-57.2	7.11624	2.65055		-78	4.79239	14.3342
-56.8	7.14011	2.6483		-77.6	5.31365	14.3034
-56.4	7.28036	2.51731		-77.2	5.08957	14.0469
-56	7.27789	2.57593		-76.8	4.71775	14.647
-55.6	7.18455	2.5233		-76.4	4.89106	13.8493
-55.2	7.32258	2.65891		-76	5.31441	13.5106
-54.8	7.42691	2.58171		-75.6	5.41755	14.1698
-54.4	7.47752	2.75999		-75.2	5.51933	14.3745
-54	7.47198	2.72139		-74.8	4.66586	13.9789
-53.6	7.49434	2.59766		-74.4	5.41947	14.5529
-53.2	7.54112	2.62644		-74	4.65939	14.3641
-52.8	7.45666	2.64485		-73.6	4.49717	13.7169
-52.4	7.57563	2.64758		-73.2	4.68433	13.8965
-52	7.51577	2.74829		-72.8	4.53097	13.5517
-51.6	7.62747	2.74147		-72.4	4.73537	14.3105
-51.2	7.44174	2.57471		-72	4.11292	13.8463
-50.8	7.61685	2.63501		-71.6	3.96211	13.7444
-50.4	7.53874	2.66326		-71.2	3.96621	13.9054
-50	7.49262	2.48596		-70.8	4.45661	13.9573
-49.6	7.47169	2.52635		-70.4	4.48973	14.368
-49.2	7.62516	2.58984		-70	4.08094	13.5429
-48.8	7.61387	2.5446		-69.6	4.33331	13.6142
-48.4	7.56832	2.48912		-69.2	4.62376	14.3437
-48	7.6515	2.4045		-68.8	3.70553	14.6094
-47.6	7.56089	2.43873		-68.4	3.78189	14.4907
-47.2	7.64404	2.45152		-68	4.29466	14.6708
-46.8	7.62455	2.50802		-67.6	3.32995	14.1149
-46.4	7.64399	2.50101		-67.2	3.56302	14.3554
-46	7.69778	2.4788		-66.8	3.38116	14.3704
-45.6	7.85447	2.52798		-66.4	3.00052	14.4409
-45.2	7.64446	2.57249		-66	3.47069	14.331
-44.8	7.64607	2.4531		-65.6	3.55663	14.0548
-44.4	7.76159	2.50161		-65.2	3.29867	13.7819
-44	7.71463	2.39472		-64.8	3.37622	14.5341
-43.6	7.68947	2.37871		-64.4	2.72643	13.7345
-43.2	7.80288	2.53809		-64	2.70258	13.6262
-42.8	7.70019	2.3335		-63.6	2.76032	13.2297
-42.4	7.7552	2.43939		-63.2	3.47265	13.5488
-42	7.80278	2.36435		-62.8	2.88394	14.0405
-41.6	7.83807	2.45737		-62.4	3.11878	13.9819
-41.2	7.86429	2.33976		-62	2.64284	13.4169
-40.8	8.02361	2.40279		-61.6	2.77766	14.3918
-40.4	7.96685	2.42326		-61.2	2.48463	14.4654
-40	7.82078	2.40294		-60.8	2.20323	13.9612
-39.6	7.93543	2.22059		-60.4	2.56627	14.039
-39.2	7.95927	2.3047		-60	2.45042	13.488
-38.8	8.05091	2.18814		-59.6	2.76985	13.7566
-38.4	7.92692	2.34054		-59.2	2.41982	13.9128
-38	7.97005	2.4223		-58.8	2.23038	13.6258
-37.6	7.98659	2.19128		-58.4	2.37522	13.5782
-37.2	8.09558	2.39351		-58	2.32074	13.6721
-36.8	8.01481	2.4093		-57.6	1.88641	13.6575
-36.4	8.12141	2.21672		-57.2	1.81853	13.865
-36	8.1479	2.36943		-56.8	2.17636	13.7126
-35.6	8.36007	2.33291		-56.4	1.64489	13.3192
-35.2	8.06517	2.21795		-56	1.15381	13.5269
-34.8	8.12518	2.31364		-55.6	1.92873	13.4335
-34.4	8.17412	2.11738		-55.2	2.05775	13.4145
-34	8.27314	2.18304		-54.8	1.37378	13.1066
-33.6	8.19074	2.10061		-54.4	1.58478	13.8044
-33.2	8.31268	2.11212		-54	1.55606	13.409
-32.8	8.32518	2.13398		-53.6	1.09631	13.6788
-32.4	8.23827	2.09134		-53.2	1.4084	12.9372
-32	8.33789	1.9173		-52.8	1.47598	13.5597
-31.6	8.37918	2.02167		-52.4	1.36525	13.7054
-31.2	8.48406	2.06599		-52	1.32146	13.6403
-30.8	8.4182	1.97038		-51.6	1.47954	13.0324
-30.4	8.50009	1.86621		-51.2	1.92847	13.0754
-30	8.57945	2.01112		-50.8	0.862104	12.6201
-29.6	8.50801	1.96282		-50.4	1.36976	12.8932
-29.2	8.53834	1.93125		-50	1.70391	13.2528
-28.8	8.6217	1.84544		-49.6	1.34351	12.3574
-28.4	8.61179	1.79453		-49.2	1.26516	12.7536
-28	8.55132	1.75654		-48.8	2.05537	12.1958
-27.6	8.71708	1.753		-48.4	1.94409	12.8048
-27.2	8.79635	1.78504		-48	0.727389	12.472
-26.8	8.80905	1.68508		-47.6	1.24104	12.5229
-26.4	8.80152	1.66761		-47.2	1.55318	12.3563
-26	8.85762	1.70619		-46.8	1.43868	11.7119
-25.6	8.70824	1.63045		-46.4	1.61974	12.1251
-25.2	8.98606	1.47038		-46	1.40447	11.9938
-24.8	9.02537	1.6086		-45.6	1.17343	12.0245
-24.4	8.98305	1.66001		-45.2	1.27418	12.6153
-24	8.92776	1.40959		-44.8	2.00513	12.2625
-23.6	9.14691	1.41654		-44.4	1.93218	11.8264
-23.2	9.23554	1.52279		-44	1.05686	11.8506
-22.8	9.12855	1.50087		-43.6	1.50049	12.5438
-22.4	9.12142	1.39865		-43.2	1.96233	12.6249
-22	9.23654	1.40634		-42.8	1.67196	12.0625
-21.6	9.39829	1.2985		-42.4	1.80387	12.4553
-21.2	9.43873	1.20736		-42	2.44641	12.0324
-20.8	9.55552	1.21791		-41.6	2.32622	12.4839
-20.4	9.50988	1.39246		-41.2	2.3742	12.8652
-20	9.45464	1.27652		-40.8	2.14575	13.1628
-19.6	9.45539	1.15615		-40.4	2.32545	13.0486
-19.2	9.5716	1.26257		-40	1.68798	12.8742
-18.8	9.80814	1.20938		-39.6	2.28595	12.9977
-18.4	9.83616	1.29842		-39.2	2.10904	12.8407
-18	9.8879	1.12457		-38.8	2.84758	13.0739
-17.6	10.0401	1.18252		-38.4	3.0612	13.5944
-17.2	9.82399	1.06946		-38	2.35982	12.697
-16.8	10.1545	1.10717		-37.6	3.15001	13.3969
-16.4	10.2715	0.971733		-37.2	2.43994	13.1405
-16	10.2481	1.10289		-36.8	2.43146	13.3743
-15.6	10.5241	1.03564		-36.4	2.51498	13.3607
-15.2	10.3663	1.03736		-36	3.12433	12.9486
-14.8	10.6195	1.13634		-35.6	2.42634	13.7302
-14.4	10.8678	1.03267		-35.2	3.42609	13.2148
-14	10.5807	1.01938		-34.8	2.57603	13.1114
-13.6	10.7289	0.903341		-34.4	2.9234	13.446
-13.2	10.8611	1.03635		-34	3.44599	13.3227
-12.8	11.028	0.862148		-33.6	2.85716	13.5056
-12.4	11.0043	0.853322		-33.2	3.27741	13.1046
-12	11.1179	0.901781		-32.8	2.82479	13.0241
-11.6	11.3872	0.887946		-32.4	2.75545	13.4913
-11.2	11.3997	0.946906		-32	3.23344	13.5673
-10.8	11.6286	1.0532		-31.6	3.64483	13.1768
-10.4	11.7644	1.04778		-31.2	3.93627	12.8945
-10	11.706	0.995911		-30.8	3.92319	12.8321
-9.6	11.8646	1.04679		-30.4	3.91664	12.5845
-9.2	11.9901	0.98907		-30	4.15951	13.0567
-8.8	12.1515	1.12277		-29.6	3.91242	12.8713
-8.4	12.3437	1.189		-29.2	3.79678	12.9544
-8	12.4003	1.17207		-28.8	4.30021	13.0352
-7.6	12.6162	1.3439		-28.4	4.41848	12.9796
-7.2	12.4896	1.20097		-28	3.56406	12.8877
-6.8	12.6421	1.37907		-27.6	3.42538	12.8603
-6.4	12.4203	1.26155		-27.2	4.27073	12.3137
-6	12.2304	1.36067		-26.8	3.73141	12.3049
-5.6	12.4654	1.34368		-26.4	4.45788	12.3619
-5.2	12.5509	1.46232		-26	4.66968	11.6486
-4.8	12.4847	1.33658		-25.6	4.40416	11.8492
-4.4	12.3751	1.45865		-25.2	4.40151	11.4843
-4	12.4063	1.37813		-24.8	4.70944	11.7745
-3.6	12.2683	1.40449		-24.4	4.95432	12.1962
-3.2	12.3673	1.44016		-24	4.85373	11.2849
-2.8	12.1062	1.64605		-23.6	5.0615	10.8921
-2.4	12.119	1.44896		-23.2	5.1874	11.0531
-2	12.0986	1.34453		-22.8	5.84511	11.2033
-1.6	11.9135	1.47761		-22.4	5.86166	11.5197
-1.2	11.8652	1.37334		-22	6.64135	11.5804
-0.8	11.7399	1.33379		-21.6	6.23837	10.9688
-0.4	11.7408	1.43054		-21.2	6.70621	10.6407
-4.9738e-13	11.6495	1.42566		-20.8	7.18042	10.6012
0.4	11.5422	1.41306		-20.4	6.57087	10.0874
0.8	11.4137	1.33095		-20	6.8812	10.2262
1.2	11.3657	1.09052		-19.6	7.9896	9.9347
1.6	11.3977	1.11127		-19.2	7.48857	10.0817
2	11.297	0.995997		-18.8	8.44372	10.3641
2.4	11.0729	0.765996		-18.4	8.08587	10.0233
2.8	11.0426	0.85874		-18	7.58853	9.79826
3.2	10.9985	0.804031		-17.6	8.24683	9.16537
3.6	10.9508	0.660728		-17.2	8.26812	8.66122
4	10.939	0.698683		-16.8	7.09748	9.50139
4.4	10.7569	0.728347		-16.4	7.80853	9.97025
4.8	10.7891	0.677518		-16	8.14922	9.34678
5.2	10.7949	0.675969		-15.6	7.79116	8.92769
5.6	10.7805	0.73421		-15.2	8.45144	8.46826
6	10.7167	0.686739		-14.8	8.83515	9.45175
6.4	10.6694	0.608732		-14.4	8.49746	9.66512
6.8	10.6995	0.582173		-14	8.76073	8.7695
7.2	10.6896	0.706975		-13.6	9.28361	8.98538
7.6	10.6706	0.724548		-13.2	9.27141	8.83259
8	10.6395	0.595813		-12.8	9.72729	8.85208
8.4	10.58	0.586186		-12.4	9.53046	8.82978
8.8	10.5518	0.659483		-12	9.62041	8.44373
9.2	10.6348	0.555295		-11.6	8.84173	9.03113
9.6	10.5667	0.664101		-11.2	10.0339	9.28982
10	10.7151	0.641704		-10.8	9.22737	8.11221
10.4	10.4684	0.528774		-10.4	9.07739	8.51359
10.8	10.6301	0.462464		-10	9.33599	8.21334
11.2	10.5345	0.67416		-9.6	9.64297	8.26641
11.6	10.5289	0.447572		-9.2	9.34644	8.19068
12	10.5758	0.587987		-8.8	10.0035	8.2363
12.4	10.4289	0.579924		-8.4	9.27601	8.20804
12.8	10.5704	0.565674		-8	9.23084	7.88277
13.2	10.3478	0.575016		-7.6	10.049	8.17136
13.6	10.2604	0.564815		-7.2	9.4949	7.13615
14	10.3611	0.488309		-6.8	9.25287	8.172
14.4	10.3317	0.535946		-6.4	9.93887	7.46611
14.8	10.3589	0.565195		-6	9.62124	7.58233
15.2	10.265	0.695554		-5.6	9.92267	7.76455
15.6	10.464	0.554216		-5.2	9.74604	7.13977
16	10.3759	0.558061		-4.8	9.4411	7.48113
16.4	10.3617	0.498272		-4.4	8.68099	7.20218
16.8	10.3601	0.700213		-4	9.63572	6.41997
17.2	10.3176	0.513555		-3.6	10.422	6.69506
17.6	10.3404	0.466693		-3.2	9.4069	6.92163
18	10.2914	0.496093		-2.8	9.56733	6.44842
18.4	10.2866	0.486864		-2.4	9.91395	7.19842
18.8	10.1271	0.552011		-2	9.76212	6.66003
19.2	10.1673	0.496749		-1.6	9.8728	7.01337
19.6	10.3142	0.453454		-1.2	10.4041	6.61703
20	10.3487	0.481871		-0.8	10.3981	6.587
20.4	10.2837	0.496123		-0.4	10.2085	6.52634
20.8	10.3775	0.568127		-4.20641e-12	10.4308	6.79517
21.2	10.2043	0.522909		0.4	9.98428	6.2709
21.6	10.3157	0.485091		0.8	9.98975	6.86013
22	10.2314	0.600985		1.2	10.2834	6.31937
22.4	10.3901	0.461176		1.6	10.5742	6.00473
22.8	10.363	0.551617		2	10.8488	5.78037
23.2	10.2086	0.460922		2.4	10.4685	6.31568
23.6	10.2045	0.392319		2.8	10.2165	6.41375
24	10.064	0.456879		3.2	10.283	6.20187
24.4	10.1091	0.623149		3.6	10.0916	5.90737
24.8	10.1436	0.565206		4	10.2222	5.94115
25.2	10.2886	0.492036		4.4	10.2139	5.9539
25.6	10.1981	0.560302		4.8	10.1966	5.31888
26	10.1208	0.498804		5.2	10.3953	5.02217
26.4	10.2799	0.422745		5.6	9.77451	5.17528
26.8	10.1571	0.442846		6	9.15781	5.13744
27.2	10.17	0.388319		6.4	10.0409	5.65747
27.6	10.162	0.542074		6.8	9.80092	5.76254
28	10.1018	0.538855		7.2	9.90326	5.32448
28.4	10.1784	0.511302		7.6	10.1253	5.86758
28.8	10.1221	0.51501		8	10.3174	5.61018
29.2	10.0793	0.527696		8.4	10.2116	5.8226
29.6	10.2098	0.405071		8.8	10.024	5.90557
30	10.1199	0.480463		9.2	9.88658	5.93623
30.4	10.0515	0.50781		9.6	10.4112	6.13716
30.8	10.1228	0.437987		10	10.0402	5.6435
31.2	10.0662	0.461783		10.4	10.408	5.92672
31.6	10.1037	0.406949		10.8	9.5361	6.09629
32	10.0186	0.483465		11.2	10.0295	5.90492
32.4	10.0592	0.430632		11.6	10.2639	5.91677
32.8	9.96606	0.564428		12	9.99723	5.6823
33.2	9.94445	0.417473		12.4	9.5756	5.92117
33.6	9.90175	0.601804		12.8	9.89065	5.76962
34	10.0219	0.513105		13.2	9.79337	5.78116
34.4	10.0257	0.443412		13.6	9.9677	5.99151
34.8	10.0356	0.524312		14	9.7957	5.56487
35.2	9.95577	0.562483		14.4	9.30345	5.39017
35.6	9.98742	0.523347		14.8	9.17542	4.9558
36	10.0032	0.471245		15.2	8.74104	5.29438
36.4	9.9647	0.599883		15.6	8.92893	5.26626
36.8	9.96787	0.437983		16	9.3571	5.11447
37.2	10.0159	0.547141		16.4	8.702	5.19971
37.6	9.98642	0.519449		16.8	9.00483	5.2901
38	9.94041	0.540534		17.2	9.14252	5.65081
38.4	9.89584	0.383968		17.6	9.07845	5.08908
38.8	10.0039	0.485628		18	9.45826	5.16721
39.2	9.97686	0.469276		18.4	9.39346	4.68355
39.6	9.94637	0.510591		18.8	9.45679	5.45351
40	9.86382	0.580997		19.2	8.73617	5.5073
40.4	9.82428	0.593664		19.6	9.04986	4.86532
40.8	9.93882	0.555516		20	9.56189	5.14523
41.2	9.95058	0.456887		20.4	9.02262	5.38499
41.6	10.0099	0.580765		20.8	9.30982	4.96432
42	10.0952	0.464365		21.2	9.78537	4.05694
42.4	9.94983	0.501562		21.6	9.81462	4.84923
42.8	9.94284	0.489674		22	9.33695	4.86593
43.2	9.92686	0.519742		22.4	9.28706	4.64445
43.6	9.70887	0.60991		22.8	9.88667	5.07807
44	9.79301	0.544414		23.2	10.127	5.05232
44.4	9.77426	0.479695		23.6	10.0717	4.60881
44.8	9.88479	0.389232		24	9.50784	4.75557
45.2	9.74967	0.515164		24.4	9.59168	4.33641
45.6	9.79781	0.499781		24.8	9.09062	4.64122
46	9.83889	0.609866		25.2	9.95789	4.38881
46.4	9.80123	0.531721		25.6	9.73925	4.60989
46.8	9.75001	0.368624		26	9.8834	4.70825
47.2	9.78731	0.411037		26.4	9.95918	4.98121
47.6	9.86524	0.549582		26.8	9.79111	4.47711
48	9.79725	0.550847		27.2	9.89607	4.49435
48.4	9.72153	0.379168		27.6	10.1634	4.81427
48.8	9.86202	0.433591		28	9.84071	4.61393
49.2	9.93393	0.498427		28.4	9.62195	4.3109
49.6	9.72392	0.360004		28.8	9.9085	3.95624
50	9.6683	0.486664		29.2	10.0011	4.9015
50.4	9.74391	0.417617		29.6	9.77476	4.77796
50.8	9.75549	0.416804		30	10.1892	4.84432
51.2	9.79076	0.450329		30.4	9.9477	5.0075
51.6	9.80992	0.395945		30.8	9.93646	4.33395
52	9.86726	0.379104		31.2	9.96105	4.72137
52.4	9.68766	0.488295		31.6	9.85213	4.84551
52.8	9.54262	0.510845		32	9.62499	4.87294
53.2	9.57852	0.519885		32.4	10.5094	5.0022
53.6	9.48525	0.439554		32.8	9.93029	3.99472
54	9.65316	0.485149		33.2	10.2101	4.47007
54.4	9.60162	0.399048		33.6	10.3709	4.72551
54.8	9.6889	0.31811		34	10.174	4.20726
55.2	9.66953	0.358324		34.4	9.8783	4.51468
55.6	9.56185	0.430496		34.8	9.67581	4.51727
56	9.6053	0.402881		35.2	10.6387	3.89765
56.4	9.5407	0.400911		35.6	9.72029	3.77807
56.8	9.66792	0.59306		36	10.8913	4.11945
57.2	9.59934	0.444219		36.4	10.9279	4.55791
57.6	9.6251	0.404706		36.8	11.2335	4.2432
58	9.76349	0.453195		37.2	11.008	4.82274
58.4	9.77246	0.354361		37.6	10.9432	4.95447
58.8	9.4854	0.472562		38	10.9156	4.99073
59.2	9.60367	0.420552		38.4	11.2924	5.00912
59.6	9.48578	0.375429		38.8	11.0825	4.71628
60	9.59025	0.470942		39.2	10.5148	4.47509
60.4	9.59412	0.587182		39.6	10.5803	4.88276
60.8	9.62399	0.409798		40	10.8668	4.88263
61.2	9.54427	0.39297		40.4	11.1108	5.18445
61.6	9.56877	0.424836		40.8	10.5163	5.34683
62	9.52906	0.523538		41.2	10.9255	4.67778
62.4	9.55716	0.489275		41.6	10.6673	4.38593
62.8	9.52141	0.493878		42	10.8979	4.33157
63.2	9.5909	0.352818		42.4	10.7737	4.38334
63.6	9.47001	0.447656		42.8	10.8207	4.40734
64	9.46074	0.319399		43.2	11.2275	5.06056
64.4	9.53901	0.479307		43.6	11.0607	4.54432
64.8	9.44716	0.391445		44	11.278	5.04107
65.2	9.42701	0.45366		44.4	11.0151	5.14164
65.6	9.40012	0.339709		44.8	10.8447	4.6703
66	9.36534	0.42036		45.2	10.9038	4.57987
66.4	9.44532	0.442085		45.6	10.6629	5.30489
66.8	9.4126	0.466508		46	11.0688	4.77462
67.2	9.31741	0.431298		46.4	11.2415	5.216
67.6	9.38847	0.340143		46.8	11.9298	5.36531
68	9.40263	0.403682		47.2	11.3341	5.13236
68.4	9.41022	0.358452		47.6	11.5045	5.41971
68.8	9.31058	0.443046		48	11.3188	5.75122
69.2	9.40774	0.365848		48.4	11.3124	5.25214
69.6	9.34732	0.411821		48.8	11.6387	5.10762
70	9.44675	0.416166		49.2	11.8401	5.2594
70.4	9.42517	0.476737		49.6	11.4583	5.6551
70.8	9.36658	0.32852		50	11.7313	4.77017
71.2	9.30786	0.432731		50.4	11.1012	5.11467
71.6	9.25519	0.368447		50.8	11.487	4.92221
72	9.37334	0.477356		51.2	11.8518	5.13617
72.4	9.329	0.513774		51.6	11.7953	4.95949
72.8	9.35312	0.56153		52	12.116	4.93389
73.2	9.22455	0.4793		52.4	11.5004	4.57902
73.6	9.38491	0.464548		52.8	10.9751	5.03344
74	9.284	0.55437		53.2	11.1976	5.30423
74.4	9.19446	0.438926		53.6	10.8769	5.10659
74.8	9.25244	0.487379		54	11.0239	4.48504
75.2	9.16974	0.489821		54.4	11.4716	5.58422
75.6	9.21666	0.511833		54.8	10.8819	4.80829
76	9.21322	0.468104		55.2	11.3579	4.85625
76.4	9.22816	0.478254		55.6	11.251	5.46989
76.8	9.24754	0.516693		56	11.3728	5.43375
77.2	9.19973	0.435469		56.4	11.2225	6.26576
77.6	9.14447	0.481575		56.8	10.9834	6.11056
78	9.18757	0.43713		57.2	11.0888	5.81713
78.4	9.13502	0.536834		57.6	11.389	5.6122
78.8	9.18868	0.38315		58	11.2249	5.53302
79.2	9.01239	0.602156		58.4	11.2837	5.40045
79.6	9.20721	0.52632		58.8	11.3392	5.56583
80	9.15229	0.615584		59.2	11.5845	5.57267
80.4	9.00763	0.550048		59.6	10.8016	6.30203
80.8	9.10315	0.510222		60	11.4772	6.41268
81.2	9.13482	0.52177		60.4	11.0498	6.36442
81.6	9.0835	0.468259		60.8	11.2561	6.40868
82	9.02069	0.519495		61.2	11.2456	5.69375
82.4	9.07881	0.524995		61.6	11.4894	6.25717
82.8	8.967	0.573252		62	11.4325	6.16721
83.2	9.01831	0.418733		62.4	11.528	5.76905
83.6	9.13772	0.633763		62.8	11.57	5.0257
84	9.00618	0.595167		63.2	11.3787	5.14306
84.4	8.9857	0.47777		63.6	11.7775	5.38497
84.8	8.85737	0.399514		64	11.1434	4.49203
85.2	8.83633	0.645826		64.4	12.1459	5.19169
85.6	9.04085	0.505269		64.8	11.5879	4.69889
86	8.91633	0.56784		65.2	12.2318	4.91353
86.4	9.0784	0.450998		65.6	11.721	5.10364
86.8	8.85161	0.424895		66	11.9823	5.0609
87.2	8.84996	0.50266		66.4	11.9951	4.56205
87.6	8.85448	0.502668		66.8	12.0506	4.50887
88	9.00562	0.636516		67.2	12.7702	4.63168
88.4	8.87012	0.531383		67.6	12.7635	4.25527
88.8	8.90479	0.575046		68	13.3657	4.58612
89.2	8.82714	0.539882		68.4	13.2822	5.08531
89.6	8.88968	0.56487		68.8	13.0096	4.57565
90	8.77161	0.483453		69.2	12.4738	4.74978
90.4	8.82831	0.64003		69.6	13.13	4.80932
90.8	8.71951	0.529062		70	12.7492	5.01212
91.2	8.88939	0.582277		70.4	12.8885	4.42237
91.6	8.81686	0.647528		70.8	13.1753	4.28008
92	8.76365	0.584866		71.2	13.0163	4.9305
92.4	8.74515	0.538652		71.6	12.9744	5.08811
92.8	8.83428	0.553925		72	12.9218	5.61676
93.2	8.716	0.522597		72.4	14.2283	4.87236
93.6	8.72122	0.495113		72.8	13.6097	4.77492
94	8.76298	0.531885		73.2	13.1664	4.21465
94.4	8.7052	0.567482		73.6	13.5952	4.28497
94.8	8.75668	0.485428		74	14.0145	4.27526
95.2	8.80209	0.653391		74.4	13.7719	3.98486
95.6	8.76968	0.590655		74.8	13.3827	4.47023
96	8.60667	0.555644		75.2	13.2946	4.19413
96.4	8.65056	0.577098		75.6	13.7491	4.01276
96.8	8.65412	0.562268		76	14.2138	4.37423
97.2	8.81487	0.453149		76.4	13.8557	4.2869
97.6	8.70866	0.627972		76.8	14.1715	4.18288
98	8.64043	0.649947		77.2	14.7195	4.61947
98.4	8.56325	0.527058		77.6	14.7117	4.78767
98.8	8.69043	0.510989		78	14.5183	4.62634
99.2	8.63378	0.565134		78.4	15.0692	4.59697
99.6	8.64085	0.683344		78.8	14.0833	4.51314
100	8.58207	0.56754		79.2	14.1206	4.09611
100.4	8.54296	0.640797		79.6	14.4474	4.05899
100.8	8.7078	0.584113		80	14.1144	4.13801
101.2	8.40292	0.63001		80.4	14.7761	4.10972
101.6	8.4034	0.784352		80.8	14.652	4.31499
102	8.33443	0.692932		81.2	14.6498	4.50524
102.4	8.37283	0.685108		81.6	14.6232	5.15559
102.8	8.47288	0.861664		82	14.3931	5.04393
103.2	8.25981	0.752367		82.4	14.3597	5.08683
103.6	8.40826	0.757829		82.8	14.0758	5.10461
104	8.34039	0.655726		83.2	14.9456	5.19487
104.4	8.46485	0.671671		83.6	14.7885	5.69666
104.8	8.42313	0.789845		84	14.456	5.27769
105.2	8.33324	0.852331		84.4	14.9715	4.98349
105.6	8.33661	0.823429		84.8	14.3996	4.90542
106	8.52381	0.733472		85.2	14.4911	4.30843
106.4	8.30177	0.776824		85.6	14.2314	4.56348
106.8	8.27993	0.841282		86	14.982	4.84071
107.2	8.15518	0.90574		86.4	14.3866	4.65825
107.6	8.21925	0.910226		86.8	14.3074	4.47631
108	8.35728	0.87153		87.2	14.4516	4.9171
108.4	8.20355	0.806433		87.6	14.4919	4.11815
108.8	8.16628	0.759498		88	14.4606	4.68369
109.2	8.07783	0.932976		88.4	14.6339	4.9909
109.6	8.17494	0.946153		88.8	14.2797	5.44875
110	8.15349	1.00865		89.2	14.5169	4.83996
110.4	8.01779	0.844474		89.6	13.9052	4.90553
110.8	8.10339	0.830058		90	13.9458	4.55824
111.2	7.96188	0.807326		90.4	14.4793	4.62005
111.6	7.89867	1.0373		90.8	14.3537	5.06674
112	7.99889	0.874948		91.2	14.5422	3.55506
112.4	8.03003	0.928536		91.6	15.1784	4.34301
112.8	7.97592	1.06882		92	14.9872	4.69378
113.2	7.95799	0.920103		92.4	15.0916	4.52134
113.6	7.94698	1.05243		92.8	14.3666	4.71892
114	7.79243	0.997641		93.2	14.7518	4.76462
114.4	7.87731	1.01287		93.6	14.0022	4.66291
114.8	7.75493	1.10727		94	14.0393	4.94542
115.2	7.75805	1.22567		94.4	14.2601	5.01508
115.6	7.76223	1.08789		94.8	13.9192	5.31649
116	7.76662	1.14884		95.2	14.3782	5.58861
116.4	7.68387	1.20411		95.6	14.3851	5.37804
116.8	7.64271	1.2334		96	14.518	5.59303
117.2	7.54293	1.15747		96.4	15.1048	5.45083
117.6	7.4947	1.32651		96.8	14.9701	5.25947
118	7.47155	1.26945		97.2	14.7755	5.04802
118.4	7.48072	1.28488		97.6	15.0983	5.51874
118.8	7.48013	1.37635		98	14.5793	5.58594
119.2	7.4193	1.38792		98.4	15.1493	5.309
119.6	7.35932	1.45877		98.8	14.7616	5.15364
120	7.33644	1.52567		99.2	15.6948	5.20528
120.4	7.31407	1.44828		99.6	14.8113	5.21241
120.8	7.26415	1.49788		100	15.0566	5.38851
121.2	7.21185	1.58184		100.4	14.4467	4.36519
121.6	7.1401	1.74322		100.8	15.0527	4.88667
122	7.29859	1.78822		101.2	14.3135	4.46421
122.4	6.89995	1.6539		101.6	14.7703	4.82656
122.8	7.02533	1.76289		102	14.8395	4.60695
123.2	6.89847	1.76682		102.4	14.1657	4.51434
123.6	6.93287	1.94066		102.8	14.2845	5.27935
124	6.79724	1.91971		103.2	14.4614	4.93521
124.4	6.699	1.98454		103.6	14.3187	5.4514
124.8	6.81658	1.9502		104	14.7718	5.97871
125.2	6.76279	2.10898		104.4	14.8453	5.42282
125.6	6.64547	1.92089		104.8	14.7754	5.04967
126	6.66596	2.12996		105.2	14.7768	5.37272
126.4	6.57061	1.97731		105.6	15.1939	5.41278
126.8	6.63279	2.08091		106	15.0301	5.54553
127.2	6.55883	2.08332		106.4	15.531	5.37301
127.6	6.43548	2.13331		106.8	15.0599	5.33442
128	6.44513	2.17131		107.2	14.8687	5.30606
128.4	6.54033	2.18161		107.6	15.0061	5.2871
128.8	6.41755	2.18891		108	14.9288	5.52694
129.2	6.43145	2.21558		108.4	15.0191	5.39223
129.6	6.42884	2.37354		108.8	14.513	5.80002
130	6.1446	2.26412		109.2	14.3675	6.05932
130.4	6.09608	2.26598		109.6	14.861	5.39671
130.8	6.12109	2.38939		110	15.2041	5.76342
131.2	5.99977	2.44301		110.4	14.516	5.01877
131.6	5.9905	2.48786		110.8	14.7203	6.08881
132	5.87429	2.40497		111.2	15.4201	6.04462
132.4	5.87161	2.4852		111.6	15.4092	5.90893
132.8	5.88264	2.59031		112	15.1724	5.90669
133.2	5.76372	2.48069		112.4	15.4805	5.02381
133.6	5.67232	2.57402		112.8	14.5555	5.43425
134	5.68949	2.6191		113.2	14.7179	5.16992
134.4	5.53516	2.57951		113.6	14.6712	5.4181
134.8	5.67155	2.70407		114	14.9369	5.2815
135.2	5.51321	2.63344		114.4	15.1684	5.12798
135.6	5.56098	2.62929		114.8	15.0186	5.32207
136	5.48475	2.69227		115.2	14.3947	5.50246
136.4	5.34037	2.65205		115.6	14.9029	6.0709
136.8	5.34261	2.63808		116	14.8851	5.57133
137.2	5.24491	2.79698		116.4	14.822	6.061
137.6	5.17339	2.71522		116.8	14.782	5.39476
138	5.17705	2.72746		117.2	15.2503	5.68659
138.4	5.06709	2.86082		117.6	15.0243	5.30346
138.8	5.01535	2.84746		118	14.7932	4.6777
139.2	4.93695	2.84312		118.4	14.6148	5.27624
139.6	4.79617	2.84848		118.8	14.7385	5.53048
140	4.81803	2.93719		119.2	14.6349	5.42658
140.4	4.63966	2.88276		119.6	15.21	5.55383
140.8	4.56858	3.03509		120	14.9673	5.33768
141.2	4.53878	3.04158		120.4	15.2366	5.57903
141.6	4.4624	3.062		120.8	14.924	5.5109
142	4.43775	3.07353		121.2	14.3598	5.2249
142.4	4.26526	3.05431		121.6	14.4071	5.42917
142.8	4.06647	2.9792		122	15.568	5.02787
143.2	4.07712	2.96686		122.4	15.0755	5.35318
143.6	4.18318	3.09036		122.8	15.3124	5.21318
144	4.04424	2.95581		123.2	14.9419	5.48982
144.4	4.00979	2.99779		123.6	15.2642	5.26197
144.8	3.94394	3.02867		124	15.5149	5.3307
145.2	3.81695	2.91739		124.4	14.8486	5.24623
145.6	3.85858	2.94832		124.8	14.807	4.89278
146	3.82028	2.93088		125.2	15.5707	4.8309
146.4	3.85497	2.99872		125.6	15.1881	5.07695
146.8	3.80783	2.96386		126	15.0526	5.57305
147.2	3.61407	2.87421		126.4	15.1778	5.71916
147.6	3.59362	2.86343		126.8	15.3915	5.49729
148	3.6163	2.84858		127.2	14.7672	5.8629
148.4	3.47104	2.83181		127.6	15.1124	5.61953
148.8	3.46231	2.75547		128	14.2863	5.67618
149.2	3.36027	2.8109		128.4	14.5966	4.81493
149.6	3.30425	2.7091		128.8	14.4317	5.66389
150	3.18688	2.67824		129.2	15.2763	5.39929
150.4	3.21809	2.7877		129.6	14.7463	5.95891
150.8	3.19316	2.76339		130	14.9993	5.65257
151.2	3.07638	2.68516		130.4	13.9755	5.2646
151.6	2.96616	2.67241		130.8	14.54	5.32031
152	2.92613	2.66596		131.2	14.4574	6.01402
152.4	2.80218	2.58405		131.6	14.7008	5.80043
152.8	2.73296	2.6724		132	14.7514	5.80263
153.2	2.69705	2.67594		132.4	14.1045	5.7501
153.6	2.58254	2.71239		132.8	13.6505	5.96721
154	2.50586	2.61609		133.2	13.7227	5.6868
154.4	2.39319	2.57706		133.6	14.3227	5.92645
154.8	2.38603	2.62519		134	13.9716	5.75009
155.2	2.26223	2.5119		134.4	13.4228	5.98699
155.6	2.1686	2.46415		134.8	13.2395	5.80696
156	2.22989	2.56382		135.2	13.5836	5.82639
156.4	2.10351	2.51063		135.6	13.5183	5.52098
156.8	1.95378	2.34579		136	14.0443	5.55174
157.2	1.98165	2.50116		136.4	14.1361	5.08873
157.6	1.85321	2.40965		136.8	13.7648	5.52822
158	1.79111	2.39121		137.2	13.3977	5.49817
158.4	1.81034	2.40005		137.6	14.0783	5.78729
158.8	1.74759	2.35052		138	13.9619	5.78834
159.2	1.64936	2.29818		138.4	13.5395	5.68866
159.6	1.66081	2.35503		138.8	13.628	4.92927
160	1.49444	2.11062		139.2	13.2383	5.63318
160.4	1.48133	2.19312		139.6	13.8438	5.31536
160.8	1.46926	2.15688		140	14.0449	5.66099
161.2	1.38687	2.09482		140.4	13.9992	5.0991
161.6	1.29783	2.05448		140.8	13.4538	5.07771
162	1.29008	2.05089		141.2	13.8321	5.4479
162.4	1.21239	2.02367		141.6	13.6478	5.05108
162.8	1.22417	2.07555		142	14.0469	5.29009
163.2	1.0941	1.93489		142.4	13.7817	5.43638
163.6	1.08212	1.90343		142.8	13.6323	5.40302
164	1.03875	1.88123		143.2	13.2203	5.77446
164.4	1.01151	1.83917		143.6	13.325	5.59315
164.8	0.944453	1.72634		144	13.5992	5.73567
165.2	0.909506	1.68592		144.4	13.4936	5.54095
165.6	0.928063	1.68964		144.8	13.7032	6.08508
166	0.790523	1.59031		145.2	13.0459	5.57028
166.4	0.764926	1.59655		145.6	12.8006	5.56372
166.8	0.793429	1.64129		146	13.3526	5.32504
167.2	0.701795	1.46418		146.4	12.8055	5.78925
167.6	0.648757	1.47044		146.8	12.773	5.96928
168	0.620338	1.4269		147.2	12.9266	5.51885
168.4	0.588209	1.37668		147.6	13.4312	5.86431
168.8	0.557918	1.31367		148	12.5673	5.58636
169.2	0.470902	1.20596		148.4	12.9078	5.24895
169.6	0.479592	1.20696		148.8	12.5576	5.74848
170	0.488764	1.22869		149.2	12.7033	5.6959
170.4	0.332227	0.957655		149.6	12.8978	5.22804
170.8	0.338322	0.993818		150	12.5218	5.47967
171.2	0.292	0.942055		150.4	12.6411	5.23968
171.6	0.258901	0.85626		150.8	12.7157	4.71882
172	0.202526	0.79415		151.2	12.3594	4.90214
172.4	0.18297	0.769318		151.6	11.6677	4.62986
172.8	0.176418	0.743787		152	12.0268	4.82545
173.2	0.13939	0.614852		152.4	12.129	4.49073
173.6	0.0619891	0.513397		152.8	12.1697	5.24501
174	0.0859744	0.584153		153.2	11.7698	5.22018
174.4	0.038418	0.471648		153.6	12.5372	5.22525
174.8	0.0260538	0.427946		154	12.475	5.40345
175.2	-0.00404977	0.317225		154.4	12.0811	5.32035
175.6	-0.00185154	0.385465		154.8	11.8537	5.3113
176	-0.0179749	0.296097		155.2	11.9384	4.88662
176.4	-0.0480973	0.240068		155.6	11.7708	4.61431
176.8	-0.0538509	0.243637		156	11.5587	4.90498
177.2	-0.0631286	0.224219		156.4	12.072	4.71605
177.6	-0.0501763	0.216568		156.8	11.672	5.37166
178	-0.0316417	0.245594		157.2	11.6954	5.05544
178.4	-0.0585193	0.223766		157.6	11.3321	5.53861
178.8	-0.0613645	0.227715		158	10.7132	5.27591
179.2	-0.0647754	0.225811		158.4	10.7929	4.55712
179.6	-0.063442	0.233924		158.8	11.1006	4.74203
180	-0.0623956	0.250646		159.2	11.0113	4.67994
180.4	-0.0524779	0.211539		159.6	11.713	4.58735
180.8	-0.0676306	0.218254		160	11.149	5.3995
181.2	-0.0575467	0.224817		160.4	11.2379	5.0751
181.6	-0.0540652	0.216207		160.8	11.2022	5.02968
182	-0.0622631	0.226993		161.2	10.8354	5.65909
182.4	-0.0735502	0.213684		161.6	10.8916	5.72825
182.8	-0.0696759	0.220708		162	10.8324	5.67253
183.2	-0.0356912	0.249874		162.4	10.5359	5.97384
183.6	-0.0640672	0.240635		162.8	10.3507	5.25139
184	-0.046609	0.22895		163.2	10.6367	5.6176
184.4	-0.0634333	0.211635		163.6	10.0432	5.3703
184.8	-0.0645516	0.220215		164	9.61294	5.38565
185.2	-0.0618274	0.227965		164.4	9.73556	5.40126
185.6	-0.0711302	0.232374		164.8	9.63789	5.64432
186	-0.0602971	0.215549		165.2	9.97642	5.93869
186.4	-0.0742467	0.228665		165.6	9.44213	6.16175
186.8	-0.0398078	0.150447		166	8.68952	6.44739
187.2	-0.0426228	0.241749		166.4	8.61634	5.81459
187.6	-0.0574481	0.243229		166.8	8.94754	5.957
188	-0.0430376	0.242566		167.2	8.76117	6.53223
188.4	-0.0610891	0.217412		167.6	8.94524	6.36755
188.8	-0.0625424	0.21672		168	8.94282	6.19806
189.2	-0.0543857	0.248732		168.4	9.02188	5.81122
189.6	-0.0694505	0.226606		168.8	8.29012	5.90778
190	-0.0660496	0.209901		169.2	8.47742	5.79647
190.4	-0.0712308	0.225845		169.6	8.0372	6.04365
190.8	-0.0545775	0.223344		170	7.9235	5.94789
191.2	-0.0539302	0.227285		170.4	7.71193	5.64504
191.6	-0.0569095	0.232435		170.8	7.87425	5.68072
192	-0.0687856	0.223469		171.2	7.65505	5.42549
192.4	-0.0766507	0.223487		171.6	7.40532	5.81543
192.8	-0.0443214	0.263057		172	7.23168	5.60853
193.2	-0.054476	0.22391		172.4	7.0874	5.60922
193.6	-0.0609915	0.227226		172.8	7.1148	5.51565
194	-0.072721	0.225699		173.2	6.44406	5.94479
194.4	-0.0638372	0.229876		173.6	6.05978	6.48319
194.8	-0.0567334	0.222121		174	6.49453	6.68314
195.2	-0.0634018	0.217577		174.4	6.37457	6.23741
195.6	-0.0711784	0.221806		174.8	5.80016	6.51564
196	-0.081107	0.207603		175.2	5.57006	6.42591
196.4	-0.0654869	0.216455		175.6	5.88701	6.52608
196.8	-0.0530882	0.221893		176	5.49268	7.04805
197.2	-0.064119	0.212025		176.4	5.57245	6.82236
197.6	-0.0650251	0.214952		176.8	5.57281	6.5198
198	-0.0409358	0.235582		177.2	5.63746	6.55836
198.4	-0.0662456	0.219606		177.6	4.90774	6.13831
198.8	-0.0475045	0.240457		178	5.26896	6.45391
199.2	-0.0657371	0.214169		178.4	5.32939	6.37337
199.6	-0.0440154	0.229999		178.8	5.64833	6.48367
200	-0.0606516	0.232645		179.2	5.40098	6.37796
200.4	-0.0590293	0.213777		179.6	5.17853	5.97144
200.8	-0.0632466	0.211382		180	5.10624	6.70117
201.2	-0.0547656	0.210658		180.4	5.29853	6.29958
201.6	-0.0600406	0.226966		180.8	4.74147	6.14393
202	-0.0483634	0.242037		181.2	5.37657	6.01579
202.4	-0.0591928	0.219094		181.6	5.67795	6.05792
202.8	-0.080005	0.22247		182	4.78913	5.83011
203.2	-0.0518219	0.231377		182.4	4.84482	5.00942
203.6	-0.0628125	0.228985		182.8	4.99972	5.6223
204	-0.0731761	0.223446		183.2	4.51632	5.0832
204.4	-0.0611461	0.223869		183.6	4.80655	5.81431
204.8	-0.0529251	0.216797		184	4.69888	5.74643
205.2	-0.0864314	0.218198		184.4	4.95588	5.90798
205.6	-0.0756287	0.225142		184.8	5.10122	5.55548
206	-0.0538275	0.238208		185.2	5.28434	6.02112
206.4	-0.0725228	0.226042		185.6	4.79184	6.17521
206.8	-0.0643315	0.219417		186	4.87396	6.117
207.2	-0.0423068	0.247713		186.4	4.38329	5.69763
207.6	-0.0569962	0.232329		186.8	4.5285	5.45981
208	-0.0627869	0.227378		187.2	4.32618	6.24283
208.4	-0.0369811	0.243882		187.6	4.575	6.13394
208.8	-0.077972	0.223144		188	4.38373	5.30658
209.2	-0.0636473	0.213874		188.4	4.38533	5.32786
209.6	-0.0629347	0.230096		188.8	4.37243	5.97489
210	-0.0540288	0.245245		189.2	4.36569	5.89586
210.4	-0.0462908	0.223303		189.6	3.97144	5.51953
210.8	-0.0759446	0.23078		190	4.24404	5.4862
211.2	-0.0723234	0.226512		190.4	4.61851	5.05762
211.6	-0.0698213	0.223917		190.8	4.01833	5.34322
212	-0.0659004	0.225909		191.2	4.21358	4.52876
212.4	-0.0545932	0.248255		191.6	4.6723	5.01319
212.8	-0.0669432	0.205118		192	4.52602	5.01849
213.2	-0.0542634	0.227515		192.4	4.23524	5.24677
213.6	-0.061172	0.233573		192.8	4.26596	4.86053
214	-0.060581	0.224324		193.2	5.05219	5.24007
214.4	-0.062563	0.223593		193.6	4.7869	6.08478
214.8	-0.0508134	0.230147		194	4.68301	6.00842
215.2	-0.0553355	0.22458		194.4	4.085	5.70981
215.6	-0.0201905	0.26701		194.8	4.15996	5.2076
216	-0.0693627	0.235469		195.2	4.37997	5.79647
216.4	-0.0647705	0.229489		195.6	3.82646	5.03083
216.8	-0.062018	0.2231		196	4.91246	5.47127
217.2	-0.0779274	0.231323		196.4	4.19467	5.57076
217.6	-0.0823342	0.228157		196.8	4.92656	5.24303
218	-0.0749226	0.217432		197.2	4.92829	5.73064
218.4	-0.052933	0.237983		197.6	4.58455	5.96483
218.8	-0.067858	0.228145		198	4.43894	5.96621
219.2	-0.0638267	0.204479		198.4	4.74333	6.1905
219.6	-0.0172533	0.266321		198.8	5.19893	5.28652
220	-0.0631039	0.214455		199.2	4.41843	5.80469
220.4	-0.0407395	0.253697		199.6	5.08183	6.06687
220.8	-0.0546895	0.225472		200	4.70234	5.74518
221.2	-0.0734036	0.213661		200.4	4.35149	5.46917
221.6	-0.0489757	0.216146		200.8	4.1184	5.54318
222	-0.0679718	0.243824		201.2	3.78295	5.56092
222.4	-0.0792814	0.237268		201.6	4.48091	5.43379
222.8	-0.0603482	0.216554		202	4.10094	5.70281
223.2	-0.0588411	0.228662		202.4	4.25662	5.54992
223.6	-0.0647234	0.227605		202.8	3.75101	5.32312
224	-0.0595595	0.238501		203.2	4.51217	5.59659
224.4	-0.0500411	0.205005		203.6	4.44142	5.38475
224.8	-0.0497389	0.222111		204	4.48968	5.11715
225.2	-0.0407189	0.239095		204.4	3.63711	5.59231
225.6	-0.0691571	0.239509		204.8	4.03051	5.53612
226	-0.0516565	0.231434		205.2	4.41461	5.25643
226.4	-0.0541584	0.217815		205.6	4.37257	5.86459
226.8	-0.063828	0.218292		206	4.69121	5.61846
227.2	-0.0633265	0.224176		206.4	4.355	5.6815
227.6	-0.0654841	0.211485		206.8	4.50607	5.64488
228	-0.0741249	0.222409		207.2	4.51277	4.91412
228.4	-0.0617676	0.220412		207.6	4.94301	5.17536
228.8	-0.070573	0.230063		208	4.49508	5.22082
229.2	-0.0536071	0.225478		208.4	4.18812	5.625
229.6	-0.0406263	0.252259		208.8	4.16738	5.85387
230	-0.0698348	0.21756		209.2	4.6855	5.90086
230.4	-0.0482886	0.249329		209.6	4.02947	5.67693
230.8	-0.0501313	0.234545		210	4.39641	5.93389
231.2	-0.0572309	0.231284		210.4	3.36821	5.94506
231.6	-0.053355	0.210182		210.8	3.11422	6.07761
232	-0.025845	0.232455		211.2	3.34503	5.45335
232.4	-0.0508186	0.254588		211.6	3.01457	5.80792
232.8	-0.0429218	0.24352		212	3.54668	6.06754
233.2	-0.0860674	0.210878		212.4	3.99779	6.22377
233.6	-0.0674124	0.219164		212.8	4.24366	6.55097
234	-0.046652	0.220122		213.2	3.49733	6.10582
234.4	-0.0453564	0.22888		213.6	3.86038	5.77085
234.8	-0.0576824	0.231398		214	3.76107	5.97234
235.2	-0.027163	0.164434		214.4	3.7561	6.31843
235.6	-0.0396888	0.154892		214.8	3.93493	7.09163
236	-0.0632164	0.223761		215.2	2.66706	6.68763
236.4	-0.0323943	0.220526		215.6	3.05579	7.0118
236.8	-0.0700177	0.218054		216	2.91148	6.85298
237.2	-0.0617646	0.229552		216.4	3.22954	6.75368
237.6	-0.0694868	0.244739		216.8	3.63909	7.15261
238	-0.0621417	0.226504		217.2	3.19793	7.31499
238.4	-0.0775434	0.221703		217.6	3.10464	7.59601
238.8	-0.0639835	0.2266		218	3.06774	8.22109
239.2	-0.0641207	0.233794		218.4	2.63375	7.06918
239.6	-0.052703	0.225148		218.8	3.04776	7.15227
240	-0.0727238	0.231672		219.2	2.79343	7.77693
240.4	-0.0654571	0.227969		219.6	3.09641	6.6984
240.8	-0.023287	0.246196		220	3.10266	7.24956
241.2	-0.0532911	0.219729		220.4	2.98452	6.55918
241.6	-0.052694	0.228919		220.8	3.28308	7.00816
242	-0.0611115	0.232324		221.2	3.45175	6.43799
242.4	-0.0608207	0.234431		221.6	2.80209	6.52267
242.8	-0.0630535	0.250067		222	2.22089	7.12916
243.2	-0.0570651	0.225794		222.4	2.23665	6.38615
243.6	-0.0541939	0.158298		222.8	3.10814	6.57671
244	-0.0530844	0.237138		223.2	2.47953	6.74
244.4	-0.0683418	0.238841		223.6	2.65866	6.0851
244.8	-0.061479	0.252508		224	3.10172	6.96273
245.2	-0.0588854	0.223005		224.4	3.57073	6.35228
245.6	-0.0567282	0.229184		224.8	2.45889	6.59242
246	-0.0661947	0.23783		225.2	2.60785	6.54739
246.4	-0.0401759	0.257358		225.6	2.45793	6.34527
246.8	-0.0573764	0.250144		226	2.83388	6.37934
247.2	-0.070419	0.235932		226.4	3.00846	6.65958
247.6	-0.0526051	0.240593		226.8	3.44393	7.12261
248	-0.0656404	0.238894		227.2	2.98325	6.73782
248.4	-0.0565713	0.236035		227.6	3.20487	6.59513
248.8	-0.0731929	0.228074		228	3.31439	6.46207
249.2	-0.040709	0.237388		228.4	2.87844	6.0304
249.6	0.352616	1.75666		228.8	2.8322	6.10424
250	0.367821	1.74222		229.2	3.06325	5.86119
250.4	0.363466	1.79144		229.6	2.74071	5.56404
250.8	0.34652	1.68797		230	2.74305	5.99411
251.2	0.348529	1.73868		230.4	2.7223	6.04892
251.6	0.36364	1.74236		230.8	2.39919	6.06612
252	0.34865	1.72457		231.2	1.96753	5.47228
252.4	0.347527	1.71848		231.6	2.20726	5.53628
252.8	0.333243	1.65329		232	2.51932	5.63495
253.2	0.358408	1.71668		232.4	2.46631	5.76201
253.6	0.350939	1.69764		232.8	1.83412	5.51909
254	0.371605	1.83146		233.2	1.68321	6.4825
254.4	0.367156	1.80395		233.6	2.20676	5.91184
254.8	-0.00823552	0.13043		234	2.18624	5.68493
255.2	-0.0257723	0.0766484		234.4	2.44805	6.02173
				234.8	2.78273	6.65625
				235.2	1.69202	6.27763
				235.6	2.64749	6.66772
				236	1.4912	6.88529
				236.4	2.1668	6.68492
				236.8	2.32392	7.27237
				237.2	1.93717	6.61057
				237.6	1.62578	7.23411
				238	0.907585	7.06336

## Sheet: Figure 6c
	PBS				BSA
Time (μs)	Ejected base pairs	Standard error		Time (μs)	Ejected base pairs	Standard error
-1.22213e-12	0	0		-5.45697e-12	0	0
0.4	11.3333	8.70185		0.4	11.8333	7.08676
0.8	24.9167	11.2321		0.8	26.2083	14.5973
1.2	38	14.6515		1.2	35.5	21.3307
1.6	51	22.2467		1.6	46.8333	27.3216
2	64.6667	32.8731		2	57.2083	29.9527
2.4	74.9167	32.7235		2.4	66.7083	32.4698
2.8	85.7917	35.6312		2.8	74.5	34.6891
3.2	97.4167	37.3329		3.2	82.0417	38.9994
3.6	109.208	40.3092		3.6	90	39.4219
4	121.75	47.6631		4	97.5833	40.5359
4.4	133.208	55.563		4.4	105.083	40.5205
4.8	142.417	59.4621		4.8	112.125	42.6764
5.2	147.875	61.6011		5.2	119.542	45.6517
5.6	155.708	63.672		5.6	127.125	47.566
6	161.917	62.5965		6	133.417	50.91
6.4	170.667	64.3549		6.4	140.083	53.0589
6.8	178.875	64.0588		6.8	145.333	53.1073
7.2	185.583	66.7663		7.2	151.583	54.555
7.6	191.042	65.7739		7.6	157.875	54.7139
8	199.958	67.7763		8	164.583	55.3895
8.4	206.583	68.7216		8.4	169.833	57.7593
8.8	213.667	69.7015		8.8	176.25	57.4298
9.2	219.125	71.0137		9.2	181.875	59.3698
9.6	226.75	71.2509		9.6	188.833	59.3287
10	233.417	71.1073		10	194.875	58.4111
10.4	239.083	71.6368		10.4	201.083	58.5512
10.8	246.042	72.661		10.8	206.5	58.2809
11.2	252.083	72.6269		11.2	212.167	59.0435
11.6	258.792	73.9825		11.6	217.875	59.7274
12	265.542	74.1586		12	225.083	59.3056
12.4	272.042	75.1967		12.4	231.208	58.4779
12.8	278.125	75.7443		12.8	236.667	58.6058
13.2	284.292	74.9074		13.2	241.75	59.5352
13.6	290.708	76.4932		13.6	247.542	60.264
14	297.167	77.1388		14	253.25	59.7754
14.4	303.083	79.4543		14.4	258.542	61.0355
14.8	308.042	80.147		14.8	264.708	60.3459
15.2	315.708	79.5427		15.2	269.417	60.4448
15.6	321.292	79.4919		15.6	275.875	61.2959
16	327	80.8868		16	282.25	61.5273
16.4	332.333	79.7296		16.4	287.042	62.0849
16.8	338.167	80.7484		16.8	293.5	62.0591
17.2	345.625	81.3587		17.2	298.083	60.3862
17.6	351.5	83.0547		17.6	302.833	62.5118
18	356.333	83.8941		18	308.708	62.9527
18.4	363.667	82.3765		18.4	314.292	62.909
18.8	369.917	84.5911		18.8	318.833	62.8806
19.2	375.75	84.3763		19.2	324.083	62.7654
19.6	380.625	84.3538		19.6	330.25	62.9585
20	388.042	84.6717		20	336.5	63.1216
20.4	394.208	85.3668		20.4	340.5	63.2679
20.8	399	86.4499		20.8	345.542	64.0195
21.2	404.083	85.2178		21.2	351.458	64.4237
21.6	409.583	86.5861		21.6	357.583	64.3318
22	415.083	86.7938		22	362.542	65.4834
22.4	420.958	86.6764		22.4	367.208	65.4198
22.8	426.125	87.4573		22.8	372.917	66.0687
23.2	431.583	89.2515		23.2	377.125	66.0816
23.6	437.833	89.6138		23.6	383.75	66.2522
24	442.75	90.8448		24	390	67.8706
24.4	450.792	90.1272		24.4	395	67.9485
24.8	456.542	92.3801		24.8	399.458	67.9013
25.2	461.375	92.6381		25.2	405.208	68.7041
25.6	467.917	91.8195		25.6	411.333	68.6286
26	474.667	92.5062		26	415.583	68.8095
26.4	479.25	93.2426		26.4	421.417	70.0589
26.8	485.25	93.7075		26.8	427.958	69.6428
27.2	490.625	93.7211		27.2	432.583	69.9523
27.6	496.625	93.9773		27.6	437.917	71.0598
28	503	95.2164		28	442.708	71.3988
28.4	508.583	95.8101		28.4	446.333	69.5717
28.8	512.583	95.646		28.8	452.083	70.3491
29.2	518.417	96.2873		29.2	457.167	71.5872
29.6	524.375	96.5301		29.6	461.042	71.7829
30	529.333	98.9923		30	465.667	71.3277
30.4	536.625	100.115		30.4	471.5	72.3873
30.8	541.208	99.8449		30.8	476.667	72.6456
31.2	546.292	100.947		31.2	481.833	72.8976
31.6	553.708	101.187		31.6	487.333	73.5565
32	559.292	101.752		32	491.25	73.4967
32.4	564.708	103.016		32.4	497.333	73.1737
32.8	569.625	103.487		32.8	502.5	74.2013
33.2	574.75	104.107		33.2	505.917	75.1287
33.6	582.083	103.248		33.6	511.792	75.6857
34	587.792	105.375		34	517.458	76.1665
34.4	593.417	104.742		34.4	521.542	76.2933
34.8	599.792	105.695		34.8	526.125	77.1467
35.2	604.708	106.563		35.2	531.833	76.9294
35.6	610	106.604		35.6	536.875	77.2044
36	615.333	107.126		36	542.083	77.7533
36.4	620.667	107.07		36.4	545.958	77.9826
36.8	626.875	107.621		36.8	550.542	79.1638
37.2	633.333	108.239		37.2	555	80.2605
37.6	638.542	108.277		37.6	559.917	79.8128
38	644.292	108.662		38	566.042	79.6129
38.4	649.042	109.541		38.4	570.25	79.5242
38.8	654.958	108.731		38.8	575.25	79.4723
39.2	659.125	109.336		39.2	580.25	79.7424
39.6	665.417	110.03		39.6	585.792	80.1155
40	670.75	111.461		40	590.542	81.2004
40.4	677.583	113.21		40.4	594.958	82.2321
40.8	680.5	111.742		40.8	599.417	82.137
41.2	687.625	112.924		41.2	604.792	81.4361
41.6	692.625	114.264		41.6	610.125	81.4623
42	698.833	115.451		42	613.542	82.4166
42.4	703.5	116.554		42.4	619.5	83.7193
42.8	708.958	116.959		42.8	624.5	84.0263
43.2	714.375	117.855		43.2	628.5	84.2328
43.6	719.625	117.977		43.6	634.208	84.5606
44	726.333	117.856		44	638.375	84.8621
44.4	730.792	118.259		44.4	643.542	84.3504
44.8	735.125	119.361		44.8	648.625	85.357
45.2	740.083	119.733		45.2	653.5	84.5207
45.6	745.667	118.883		45.6	657.042	85.6205
46	752.167	121.14		46	661.417	86.2549
46.4	757.583	122.949		46.4	667.042	86.8847
46.8	763.417	122.38		46.8	671.458	85.8201
47.2	768.458	121.883		47.2	675.792	86.2506
47.6	772.625	123.184		47.6	680.792	86.8701
48	779.792	123.85		48	685.25	88.0938
48.4	785.375	124.631		48.4	690.292	88.9454
48.8	789.625	126.192		48.8	695.417	89.3229
49.2	795.792	126.503		49.2	699.375	89.8424
49.6	802.083	128.68		49.6	704.333	89.8989
50	807.5	129.699		50	709.25	90.8429
50.4	814.583	131.132		50.4	712.667	90.3607
50.8	817.917	131.397		50.8	717.458	90.5621
51.2	822.5	131.942		51.2	723.417	91.0325
51.6	827.542	134.773		51.6	727.167	90.2019
52	834.75	136.412		52	731.75	90.6859
52.4	837.5	137.516		52.4	736.167	91.4069
52.8	843.042	138.611		52.8	739.917	91.1066
53.2	847.708	139.169		53.2	744.083	91.0791
53.6	852.458	140.562		53.6	749.292	91.842
54	859.167	141.005		54	754.125	93.5291
54.4	863	142.821		54.4	759.375	93.3648
54.8	868.792	143.536		54.8	764.417	93.3184
55.2	874.542	143.591		55.2	768.458	93.573
55.6	879	143.733		55.6	772.917	93.8997
56	884.583	144.133		56	777.167	94.1938
56.4	890.125	144.855		56.4	782.292	94.0295
56.8	895.167	146.847		56.8	788.25	94.5816
57.2	900	147.894		57.2	792.667	95.3335
57.6	906.25	149.516		57.6	796.875	94.8452
58	910.292	149.819		58	801.375	94.9464
58.4	915.75	151.419		58.4	806.625	96.5504
58.8	922.083	152.556		58.8	811.125	95.0488
59.2	927.125	153.586		59.2	816.167	96.6647
59.6	932.583	153.72		59.6	820.667	96.9659
60	938	155.883		60	823.542	96.8968
60.4	942.792	155.546		60.4	828.167	98.1171
60.8	949.25	157.409		60.8	832.042	97.9513
61.2	956.042	156.749		61.2	836.875	98.5289
61.6	961.708	158.966		61.6	842.292	98.8229
62	966.917	161.227		62	846.5	98.896
62.4	974.375	161.786		62.4	851.917	98.3603
62.8	978.333	161.6		62.8	856.833	99.5501
63.2	984.625	163.291		63.2	861.25	99.685
63.6	988.708	162.432		63.6	865.833	99.3834
64	995.708	163.162		64	870.208	98.818
64.4	1000.96	163.352		64.4	874.333	99.7224
64.8	1006.54	166.393		64.8	879.792	100.176
65.2	1012.5	167.879		65.2	884.833	100.142
65.6	1016.17	169.591		65.6	888.667	98.9813
66	1022.71	170.495		66	893.875	100.754
66.4	1028.79	171.469		66.4	897.708	99.627
66.8	1033.83	173.027		66.8	902.333	99.9715
67.2	1040.71	174.351		67.2	907.125	100.232
67.6	1044.54	175.347		67.6	911.542	100.726
68	1051.21	175.3		68	915.875	100.584
68.4	1055.88	176.192		68.4	921.167	101.647
68.8	1062.54	176.474		68.8	924.375	101.326
69.2	1070	177.259		69.2	929.208	100.893
69.6	1075.21	179.597		69.6	933.833	102.075
70	1079.67	180.183		70	937.667	102.152
70.4	1085.5	178.743		70.4	942.583	102.621
70.8	1091.08	180.293		70.8	947.042	102.673
71.2	1094.79	181.69		71.2	950.917	103.697
71.6	1100.88	181.768		71.6	956.042	103.617
72	1106.83	180.135		72	961.208	103.767
72.4	1112.88	181.429		72.4	965.625	104.55
72.8	1117.62	181.528		72.8	969.25	105.376
73.2	1124.33	183.683		73.2	974.625	104.552
73.6	1130.04	183.194		73.6	978.292	106.12
74	1135.46	182.584		74	983.458	106.414
74.4	1140.83	182.596		74.4	987.25	106.217
74.8	1147.33	185.119		74.8	992.792	106.348
75.2	1153.12	185.42		75.2	996.208	106.654
75.6	1156.46	186.608		75.6	1001.54	106.665
76	1162.5	187.43		76	1005.38	107.159
76.4	1166.5	188.991		76.4	1010.33	105.631
76.8	1173.96	186.899		76.8	1015.71	105.4
77.2	1177.83	189.659		77.2	1019.62	105.316
77.6	1184.04	188.899		77.6	1024.5	106.722
78	1188.33	190.433		78	1029.33	105.883
78.4	1196.21	190.139		78.4	1033.62	106.527
78.8	1200.29	190.287		78.8	1037.75	107.17
79.2	1205.92	191.309		79.2	1041.96	107.245
79.6	1208.71	192.67		79.6	1046.62	106.794
80	1215.29	193.384		80	1050.75	107.286
80.4	1221.62	193.592		80.4	1057.12	108.258
80.8	1227.25	192.863		80.8	1059.62	108.888
81.2	1231.46	194.261		81.2	1064.75	109.242
81.6	1236.88	195.021		81.6	1069.04	108.792
82	1241.54	195.27		82	1072.92	109.643
82.4	1246	195.96		82.4	1077.46	109.411
82.8	1251.29	196.282		82.8	1082.29	109.847
83.2	1255.71	195.989		83.2	1087.96	111.253
83.6	1261.79	193.667		83.6	1092.21	110.246
84	1267.92	195.586		84	1097.58	110.99
84.4	1274.04	196.426		84.4	1102.42	110.396
84.8	1279.5	196.084		84.8	1106.92	110.897
85.2	1283.54	198.012		85.2	1111.38	112.434
85.6	1288.71	197.824		85.6	1114.83	111.121
86	1293.62	196.433		86	1119.04	111.342
86.4	1300.04	196.434		86.4	1124.46	113.282
86.8	1304.67	197.498		86.8	1130.08	113.724
87.2	1309.08	198.145		87.2	1134.71	113.099
87.6	1315.17	198.334		87.6	1137.96	114.245
88	1321.04	199.014		88	1142.88	113.567
88.4	1325	199.239		88.4	1147.46	114.214
88.8	1331.12	199.524		88.8	1152.62	113.408
89.2	1337.21	200.888		89.2	1157.42	113.887
89.6	1343.17	201.611		89.6	1161.21	114.322
90	1348.88	201.755		90	1165.08	114.69
90.4	1354	202.603		90.4	1171.08	113.905
90.8	1360.79	201.219		90.8	1176.92	114.194
91.2	1365.96	200.977		91.2	1181.62	114.71
91.6	1370.42	202.226		91.6	1186.25	115.339
92	1375.92	201.796		92	1189.58	115.846
92.4	1381.33	202.425		92.4	1194.38	116.559
92.8	1386.58	202.267		92.8	1198.71	115.358
93.2	1393.42	205.242		93.2	1202.75	114.537
93.6	1398.46	203.91		93.6	1208.38	115.043
94	1403.92	204.877		94	1212.38	114.247
94.4	1409.67	205.264		94.4	1216.54	114.896
94.8	1415	207.048		94.8	1220.96	115.681
95.2	1420.29	204.55		95.2	1225.29	115.73
95.6	1426.5	206.113		95.6	1229.29	116.239
96	1431.25	205.712		96	1233.75	116.449
96.4	1437.04	207.21		96.4	1237.88	116.661
96.8	1443.38	209.01		96.8	1241.5	117.061
97.2	1448.12	210.491		97.2	1246.08	116.086
97.6	1452.08	211.631		97.6	1250.25	115.983
98	1458.12	212.363		98	1254.5	115.586
98.4	1465.46	210.387		98.4	1260.75	115.172
98.8	1470.29	212.667		98.8	1265.62	115.869
99.2	1476.5	210.434		99.2	1270.62	116.344
99.6	1480.04	212.857		99.6	1275.29	115.588
100	1485.42	214.493		100	1278.75	115.522
100.4	1492.62	214.505		100.4	1282.96	116.909
100.8	1498.88	214.418		100.8	1288.54	117.413
101.2	1504.75	214.693		101.2	1294.08	116.669
101.6	1509.96	214.904		101.6	1299.54	117.845
102	1514.33	216.456		102	1304.83	117.617
102.4	1521.62	217.073		102.4	1311.54	117.579
102.8	1528.67	217.473		102.8	1316.67	117.979
103.2	1535.54	218.842		103.2	1320.5	117.073
103.6	1538.83	218.67		103.6	1325.71	117.842
104	1543.62	218.05		104	1329.83	118.245
104.4	1549	219.485		104.4	1335.12	118.061
104.8	1556.08	220.338		104.8	1338.67	119.816
105.2	1561.12	219.923		105.2	1343.96	118.324
105.6	1566.62	221.641		105.6	1348.29	118.496
106	1572.08	222.795		106	1354.04	119.259
106.4	1577.71	222.354		106.4	1357.54	119.189
106.8	1584.21	224.382		106.8	1362.38	119.11
107.2	1591.33	223.95		107.2	1367.83	119.512
107.6	1597.17	225.49		107.6	1372	119.972
108	1604.83	226.319		108	1377.79	120.044
108.4	1610.96	225.758		108.4	1380.83	119.076
108.8	1617.29	226.231		108.8	1386.33	119.89
109.2	1622.71	226.125		109.2	1390.08	119.774
109.6	1630.29	227.885		109.6	1396.54	120.093
110	1635.67	229.038		110	1401.92	122.167
110.4	1640.96	230.336		110.4	1406.46	120.133
110.8	1647.67	230.276		110.8	1411.04	120.872
111.2	1651.75	230.205		111.2	1417.33	121.106
111.6	1660.67	232.701		111.6	1422.17	120.682
112	1667.17	233.873		112	1427.46	121.74
112.4	1674	235.048		112.4	1432	122.33
112.8	1679.88	236.482		112.8	1437.42	122.533
113.2	1686.71	237.87		113.2	1442.12	121.719
113.6	1692.33	238.432		113.6	1447.08	122.518
114	1700.38	239.513		114	1452.62	122.744
114.4	1705.08	242.315		114.4	1458.29	122.663
114.8	1714.17	240.206		114.8	1463.29	123.763
115.2	1719.88	243.342		115.2	1469.08	124.607
115.6	1726.96	246.056		115.6	1471.88	125.038
116	1731.62	248.545		116	1476.58	125.312
116.4	1739.17	247.835		116.4	1482.71	125.995
116.8	1744.88	248.997		116.8	1487.96	126.206
117.2	1753.38	250.869		117.2	1492.75	125.649
117.6	1762.25	251.051		117.6	1498.42	125.777
118	1769.17	251.287		118	1502.92	124.768
118.4	1775.04	253.054		118.4	1507.83	127.15
118.8	1780.67	254.971		118.8	1513.25	128.717
119.2	1788.92	254.238		119.2	1517.62	127.512
119.6	1796.46	254.681		119.6	1523.96	128.237
120	1802.71	257.523		120	1528.42	128.543
120.4	1810.33	260.842		120.4	1533.5	129.182
120.8	1816.62	260.975		120.8	1538.21	129.121
121.2	1823.42	262.962		121.2	1543.33	129.938
121.6	1832.04	263.024		121.6	1549.42	130.741
122	1839.21	265.891		122	1554.42	130.557
122.4	1845.46	267.802		122.4	1560.83	129.546
122.8	1854.62	269.107		122.8	1566	128.422
123.2	1861.38	270.264		123.2	1570.83	130.545
123.6	1868.29	271.365		123.6	1576.5	132.356
124	1876.42	272.426		124	1581.38	132.748
124.4	1884.71	274.034		124.4	1586.46	132.966
124.8	1891.58	275.421		124.8	1591.04	133.064
125.2	1896.42	277.162		125.2	1596.5	133.852
125.6	1906.46	280.019		125.6	1600.88	134.593
126	1913.79	282.683		126	1604.62	134.682
126.4	1920.75	284.758		126.4	1611.33	135.017
126.8	1926.88	289.38		126.8	1616.29	135.324
127.2	1935.83	292.116		127.2	1621.58	136.103
127.6	1943.21	293.642		127.6	1627.75	134.768
128	1951.08	296.177		128	1633	135.519
128.4	1958.33	297.723		128.4	1638.46	135.821
128.8	1966.04	294.721		128.8	1643.54	137.042
129.2	1973	297.275		129.2	1648.88	137.52
129.6	1977.67	298.865		129.6	1656.12	138.697
130	1987.04	297.028		130	1660.88	138.505
130.4	1992.62	297.589		130.4	1666.04	138.729
130.8	2000.33	297.999		130.8	1672.54	140.1
131.2	2007.75	298.097		131.2	1677.67	140.276
131.6	2015.17	299.856		131.6	1683	141.064
132	2023.25	299.027		132	1687.75	141.791
132.4	2030.62	298.416		132.4	1693.75	141.292
132.8	2038.29	301.342		132.8	1700.25	143.089
133.2	2045.54	299.85		133.2	1704.83	143.759
133.6	2053.75	301.85		133.6	1711.46	144.681
134	2060.29	302.685		134	1716.79	143.944
134.4	2068.96	305.265		134.4	1721.83	143.861
134.8	2076.79	307.049		134.8	1726.92	144.308
135.2	2083.38	306.06		135.2	1732.46	144.291
135.6	2093.71	308.651		135.6	1737.67	144.404
136	2099.33	310.616		136	1744.38	144.145
136.4	2106.75	311.351		136.4	1750.54	144.651
136.8	2114.38	311.349		136.8	1755.08	144.992
137.2	2124.25	311.407		137.2	1761.04	144.575
137.6	2129.71	311.172		137.6	1766.42	145.879
138	2138.83	311.725		138	1771.08	144.875
138.4	2146.17	311.611		138.4	1777.25	147.63
138.8	2155.12	311.442		138.8	1783.38	147.207
139.2	2162.5	310.462		139.2	1789.38	147.105
139.6	2168.71	311.584		139.6	1795.79	147.69
140	2177.17	310.795		140	1801.88	147.189
140.4	2184.42	309.465		140.4	1807.71	147.776
140.8	2191.88	306.477		140.8	1813.62	147.57
141.2	2198.96	307.22		141.2	1818.88	148.212
141.6	2208.96	308.557		141.6	1824.79	149.575
142	2216.88	309.695		142	1831.88	150.951
142.4	2224	309.782		142.4	1838.58	150.339
142.8	2232.38	308.895		142.8	1844.29	150.941
143.2	2240.67	309.185		143.2	1851.75	151.616
143.6	2249.83	309.138		143.6	1855.17	152.909
144	2257.04	310.934		144	1860.42	152.396
144.4	2267.08	310.213		144.4	1867.38	153.397
144.8	2276.04	309.267		144.8	1874.58	153.535
145.2	2286.25	312.171		145.2	1881.83	154.189
145.6	2292	310.919		145.6	1887.71	155.457
146	2300.12	309.603		146	1894.25	155.574
146.4	2308.04	308.141		146.4	1901.42	156.795
146.8	2315.33	308.039		146.8	1907.83	157.786
147.2	2321.25	306.373		147.2	1914.08	158.726
147.6	2328.54	303.15		147.6	1919.83	159.722
148	2334.21	301.549		148	1926.58	161.456
148.4	2339.88	299.552		148.4	1932.33	162.562
148.8	2346.29	296.8		148.8	1938.75	161.691
149.2	2353.83	294.895		149.2	1946.12	161.975
149.6	2361.12	292.097		149.6	1952.62	162.454
150	2368.38	288.295		150	1959.62	163.557
150.4	2373.71	285.851		150.4	1964.88	164.036
150.8	2378.58	283.668		150.8	1972.08	165.356
151.2	2385.25	281.261		151.2	1978.67	163.852
151.6	2391.88	278.082		151.6	1984.79	166.278
152	2397.71	275.808		152	1990.96	168.45
152.4	2404.83	271.835		152.4	1997.29	168.077
152.8	2411.21	269.436		152.8	2003.71	168.521
153.2	2418.25	266.548		153.2	2009.71	168.525
153.6	2425.25	263.005		153.6	2015.96	167.993
154	2431.79	259.397		154	2022.29	169.404
154.4	2439.75	257.674		154.4	2029.42	168.99
154.8	2446.29	256.003		154.8	2036.04	168.944
155.2	2454	253.777		155.2	2043.83	169.573
155.6	2461.12	251.671		155.6	2050.5	170.497
156	2468.08	247.921		156	2056.58	170.769
156.4	2474.71	245.485		156.4	2064.42	172.314
156.8	2481.12	243.867		156.8	2072.79	171.826
157.2	2486.75	241.298		157.2	2079.62	172.583
157.6	2493.92	237.473		157.6	2086.46	172.868
158	2500.92	235.445		158	2093.04	173.764
158.4	2507.04	233.87		158.4	2100.58	175.978
158.8	2513.12	229.901		158.8	2107.83	177.26
159.2	2519.88	227.716		159.2	2116.17	178.472
159.6	2527	224.881		159.6	2122.58	178.804
160	2530.12	221.687		160	2129.67	179.041
160.4	2534.96	217.81		160.4	2137.21	180.347
160.8	2544.46	214.606		160.8	2143.62	181.254
161.2	2551.83	212.942		161.2	2151.58	182.182
161.6	2556.42	209.298		161.6	2159.21	183.978
162	2562.5	206.723		162	2167.38	187.853
162.4	2568.29	201.81		162.4	2174.88	188.424
162.8	2573.29	199.034		162.8	2182.67	191.664
163.2	2577.5	195.094		163.2	2190.38	192.211
163.6	2582.67	190.101		163.6	2197.92	191.407
164	2588.21	185.657		164	2204.92	191.837
164.4	2592.62	182.551		164.4	2211.92	191.833
164.8	2596.79	177.671		164.8	2219.12	193.052
165.2	2600.04	174.51		165.2	2225.46	193.249
165.6	2604.08	172.301		165.6	2233.83	192.176
166	2609.04	167.859		166	2240.75	193.697
166.4	2614	165.821		166.4	2248.12	192.366
166.8	2621.46	160.246		166.8	2255.42	191.951
167.2	2624.42	156.751		167.2	2264.08	192.438
167.6	2629.54	153.114		167.6	2271.62	191.342
168	2632.12	149.033		168	2277.88	192.812
168.4	2637.62	143.669		168.4	2285.33	192.942
168.8	2639.25	141.17		168.8	2293.12	192.241
169.2	2642.83	138.005		169.2	2301.54	193.054
169.6	2644.67	132.996		169.6	2310.04	193.73
170	2651.21	127.595		170	2318.75	194.515
170.4	2654.21	123.877		170.4	2327.83	195.199
170.8	2655.58	119.946		170.8	2333.29	194.699
171.2	2661.54	116.446		171.2	2341	193.127
171.6	2665.5	111.092		171.6	2346.88	190.467
172	2668.79	106.516		172	2355.75	190.43
172.4	2671.96	102.627		172.4	2362.29	188.985
172.8	2675.54	97.9068		172.8	2370.83	188.633
173.2	2677.83	93.0455		173.2	2377.79	188.5
173.6	2682.04	87.3115		173.6	2385.67	188.899
174	2684.67	82.2008		174	2392.62	186.913
174.4	2686.88	77.4867		174.4	2400.67	187.523
174.8	2687.96	75.2665		174.8	2410.25	186.832
175.2	2694.62	67.9478		175.2	2417.5	187.925
175.6	2695.67	63.9516		175.6	2425.83	187.442
176	2698.17	59.2774		176	2433.5	188.197
176.4	2699.42	53.9057		176.4	2440.79	187.824
176.8	2701.71	50.6141		176.8	2448.71	186.799
177.2	2704.96	44.9374		177.2	2457.12	186.419
177.6	2708.75	39.9022		177.6	2465.33	185.814
178	2711.54	36.2399		178	2472.17	186.779
178.4	2713.42	31.7318		178.4	2481.04	187.102
178.8	2713.21	28.1321		178.8	2488.83	185.142
179.2	2714.46	24.343		179.2	2496.25	182.994
179.6	2716.38	23.9997		179.6	2503.33	181.916
180	2718.04	20.6992		180	2510.71	181.479
180.4	2718.83	18.2018		180.4	2518.25	179.594
180.8	2718.33	16.0978		180.8	2525.5	177.357
181.2	2720	13.2035		181.2	2533	176.362
181.6	2721.46	10.4681		181.6	2541.08	176.122
182	2722.79	5.59001		182	2549.96	176.63
182.4	2722.96	4.59601		182.4	2557.79	175.914
182.8	2723.25	3.59687		182.8	2564.96	173.369
183.2	2724	0		183.2	2572.5	170.258
183.6	2723.46	1.84795		183.6	2580.42	168.863
184	2724	0		184	2587.83	167.976
184.4	2723.5	1.75594		184.4	2594.04	166.092
184.8	2723.5	1.52753		184.8	2600.54	164.387
185.2	2723.79	0.999132		185.2	2604.54	163.444
185.6	2722.96	4.99566		185.6	2607.08	160.143
186	2721.62	6.36928		186	2610.08	156.587
186.4	2723.75	0.721688		186.4	2614.67	151.749
186.8	2723.54	2.19809		186.8	2617.46	148.732
187.2	2723.67	1.10554		187.2	2621	144.242
187.6	2723.79	0.999132		187.6	2623.25	141.648
188	2721.88	5.84745		188	2626.96	137.825
188.4	2723.25	3.59687		188.4	2630.21	134.575
188.8	2722.42	6.29098		188.8	2633.96	130.595
189.2	2723.96	0.199826		189.2	2637.67	127.063
189.6	2724	0		189.6	2641.17	124.281
190	2722.46	7.39357		190	2645	120.369
190.4	2722.67	4.66964		190.4	2648.75	117.166
190.8	2724	0		190.8	2652.25	115.12
191.2	2723.21	2.72304		191.2	2655.33	111.853
191.6	2723.04	2.54098		191.6	2659.75	108.225
192	2722.21	4.40624		192	2664.04	105.097
192.4	2721.46	7.15879		192.4	2666.08	102.618
192.8	2722.92	3.79601		192.8	2669.12	99.3048
193.2	2723.67	1.59861		193.2	2672.71	94.9634
193.6	2723.79	0.999132		193.6	2675.62	90.5248
194	2721.79	7.36534		194	2677.79	87.3007
194.4	2723.04	3.69097		194.4	2681.08	82.893
194.8	2723.42	2.79757		194.8	2684.04	79.1004
195.2	2724	0		195.2	2686.29	75.8532
195.6	2723.25	3.59687		195.6	2689.04	72.8643
196	2723.75	1.19896		196	2692.08	68.3288
196.4	2723.92	0.399653		196.4	2694.21	65.1568
196.8	2723.75	1.19896		196.8	2696.46	61.8169
197.2	2723.5	2.39792		197.2	2698.21	58.8833
197.6	2722.75	3.64292		197.6	2699.5	56.0439
198	2724	0		198	2701.33	52.4291
198.4	2724	0		198.4	2702	50.2709
198.8	2723.62	1.11102		198.8	2705.46	45.6326
199.2	2722.88	5.39531		199.2	2706.62	43.8737
199.6	2723.58	1.99826		199.6	2708.3	40.4566
200	2722	4.11299		200	2710.39	37.0191
200.4	2723.46	2.59774		200.4	2712.52	31.5041
200.8	2722.71	3.70224		200.8	2714.65	27.2646
201.2	2722.21	5.46945		201.2	2716.3	23.1769
201.6	2723.62	1.43795		201.6	2718.35	19.6349
202	2723.92	0.399653		202	2720.78	15.0909
202.4	2722.88	5.39531		202.4	2721.7	10.1871
202.8	2723.25	3.59687		202.8	2722.52	5.95541
203.2	2723.54	1.52696		203.2	2723.3	3.2629
203.6	2723.71	1.39878		203.6	2723.95	0.208299
204	2722.5	5.18009		204	2724	0
204.4	2721.42	6.70769		204.4	2724	0
204.8	2721.88	5.71775		204.8	2724	0
205.2	2722.5	4.14327		205.2	2723.73	1.24979
205.6	2721.33	8.21415		205.6	2723.68	1.45809
206	2722.46	5.27557		206	2724	0
206.4	2722.62	3.47386		206.4	2723.45	2.49959
206.8	2722.79	4.07205		206.8	2723.64	1.66639
207.2	2723.88	0.599479		207.2	2723.77	1.04149
207.6	2723.67	1.59861		207.6	2724	0
208	2723.96	0.199826		208	2724	0
208.4	2723.46	1.80229		208.4	2723.86	0.624897
208.8	2724	0		208.8	2724	0
209.2	2724	0		209.2	2724	0
209.6	2722.96	4.99566		209.6	2724	0
210	2723.25	3.20481		210	2724	0
210.4	2723.83	0.799305		210.4	2724	0
210.8	2724	0		210.8	2724	0
211.2	2722.67	3.63624		211.2	2724	0
211.6	2721.75	7.91754		211.6	2724	0
212	2723.96	0.199826		212	2724	0
212.4	2724	0		212.4	2724	0
212.8	2723.96	0.199826		212.8	2724	0
213.2	2722.92	5.19548		213.2	2723.64	1.66639
213.6	2723.75	1.19896		213.6	2724	0
214	2722.83	3.88015		214	2724	0
214.4	2722.79	4.55503		214.4	2724	0
214.8	2723.96	0.199826		214.8	2724	0
215.2	2723.42	1.95612		215.2	2724	0
215.6	2723.92	0.399653		215.6	2724	0
216	2722.79	5.79496		216	2724	0
216.4	2722.58	6.0133		216.4	2724	0
216.8	2721.62	7.58734		216.8	2724	0
217.2	2724	0		217.2	2723.95	0.217945
217.6	2722.71	6.19462
218	2723.79	0.999132
218.4	2722.21	6.15074
218.8	2723.62	1.79844
219.2	2723.46	2.59774
219.6	2723.88	0.599479
220	2722.33	5.28888
220.4	2724	0
220.8	2723.54	1.52696
221.2	2724	0
221.6	2723.29	3.39705
222	2722.38	6.04712
222.4	2722.42	4.09183
222.8	2723.62	1.79844
223.2	2724	0
223.6	2724	0
224	2723.21	3.7967
224.4	2723.46	2.59774
224.8	2723.42	2.79757
225.2	2723.12	3.45582
225.6	2724	0
226	2724	0
226.4	2724	0
226.8	2724	0
227.2	2724	0
227.6	2722.88	3.86558
228	2722.83	4.12984
228.4	2724	0
228.8	2724	0
229.2	2723.5	2.39792
229.6	2723.42	2.79757
230	2724	0
230.4	2724	0
230.8	2723.88	0.599479
231.2	2723.88	0.599479
231.6	2724	0
232	2723.96	0.199826
232.4	2723.71	1.39878
232.8	2724	0
233.2	2723.96	0.199826
233.6	2724	0
234	2723.88	0.599479
234.4	2724	0
234.8	2724	0
235.2	2724	0
235.6	2723.54	2.19809
236	2724	0
236.4	2723	3.61709
236.8	2723.83	0.799305
237.2	2723.58	1.99826
237.6	2723.54	2.19809
238	2723.67	1.14261
238.4	2723.71	1.39878
238.8	2723.83	0.799305
239.2	2724	0
239.6	2724	0
240	2723.43	1.90711
240.4	2723.09	3.37398
240.8	2724	0
241.2	2724	0
241.6	2724	0
242	2723.96	0.203931
242.4	2724	0
242.8	2724	0
243.2	2724	0
243.6	2724	0
244	2724	0
244.4	2722.91	3.95533
244.8	2723.78	1.01966
245.2	2723.57	2.03931
245.6	2723	3.50155
246	2724	0
246.4	2723.17	3.87469
246.8	2724	0
247.2	2724	0
247.6	2722.74	5.12638
248	2723.09	4.28255
248.4	2724	0
248.8	2723.87	0.611793
249.2	2724	0
249.6	2722.91	5.09828
250	2724	0
250.4	2724	0
250.8	2724	0
251.2	2724	0
251.6	2723.5	2.29129
252	2723.86	0.624897
252.4	2724	0
252.8	2724	0
253.2	2724	0
253.6	2724	0
254	2723.91	0.416598
254.4	2723.82	0.833196
254.8	2724	0
255.2	2723.19	3.6203
255.6	2723.71	1.27775
256	2723.95	0.217945
256.4	2724	0

## Sheet: Figure 6d
PBS			BSA
Dwell time (μs)	Average current (pA)		Dwell time (μs)	Average current (pA)
149.2	8.44681		178	13.7056
139.2	8.40727		170.4	13.1622
146.4	8.42822		182	7.74502
146.8	8.38272		184.4	8.30184
144.8	8.37052		182	7.88043
128	8.38361		181.6	10.9564
144.8	8.10582		184.8	15.0155
135.2	8.4946		184.4	19.4018
167.2	8.41794		183.6	2.9725
155.2	8.4181		176.4	9.6374
161.6	8.21187		191.6	6.47499
157.6	8.42344		182.8	12.1943
163.2	8.33231		178	8.88223
166.4	8.37476		184.4	17.0189
160.8	8.42516		162.4	18.3549
159.2	8.37045		184.4	10.7368
179.2	8.36625		192.8	12.4924
182.4	8.35612		201.2	15.378
168.8	8.29264		203.6	15.7339
171.6	7.26091		195.6	19.1279
175.2	8.32627		199.6	10.6742
172.8	8.40078		201.6	10.7175
180.4	8.39808		191.6	5.98797
177.2	8.38827		197.6	10.4167

## Sheet: Figure 6e
	PBS				PBS				BSA				BSA
Ejected bp	Radius of gyration (nm)	Standard error (nm)		Time (μs)	Radius of gyration (nm)	Standard error (nm)		Ejected bp	Radius of gyration (nm)	Standard error (nm)		Time (μs)	Radius of gyration (nm)	Standard error (nm)
13.7576	3.88017	8.41026		0	32.0997	2.32056		13.7576	2.33822	5.21365		0	27.0932	1.4259
41.2727	3.63184	0.279234		0.4	32.1895	2.34039		41.2727	3.41103	0.866976		0.4	27.0611	1.38989
68.7879	5.98834	0.356146		0.8	32.1821	2.38452		68.7879	5.66478	0.745089		0.8	27.1075	1.34632
96.303	7.75412	0.543495		1.2	32.2373	2.34036		96.303	7.38608	1.00854		1.2	27.107	1.34884
123.818	9.43963	0.947213		1.6	32.3561	2.27385		123.818	8.9649	1.59337		1.6	27.1978	1.12657
151.333	10.6136	1.30307		2	32.4448	2.31961		151.333	10.2234	1.71033		2	27.2334	1.18143
178.848	11.7835	1.46183		2.4	32.4258	2.31973		178.848	11.1765	1.54811		2.4	27.2506	1.14381
206.364	12.4879	1.30588		2.8	32.4812	2.30695		206.364	12.1243	1.56654		2.8	27.3004	1.16531
233.879	13.2757	1.81473		3.2	32.6261	2.35678		233.879	13.1135	1.93019		3.2	27.3234	1.156
261.394	14.1243	2.1715		3.6	32.7084	2.38743		261.394	14.0445	2.17191		3.6	27.3753	1.18694
288.909	14.9097	2.02555		4	32.6717	2.2679		288.909	14.7652	2.2179		4	27.3981	1.2915
316.424	15.4721	2.14297		4.4	32.7356	2.31331		316.424	15.0239	2.30984		4.4	27.4168	1.27197
343.939	15.763	2.48013		4.8	32.8969	2.26892		343.939	15.4771	2.57154		4.8	27.4556	1.26424
371.455	16.1604	2.56321		5.2	32.9066	2.28653		371.455	15.9606	2.65056		5.2	27.504	1.35607
398.97	16.5271	2.51918		5.6	33.0144	2.37276		398.97	16.4332	2.49681		5.6	27.5179	1.32255
426.485	17.4186	2.55335		6	33.0987	2.35154		426.485	16.9674	2.74545		6	27.5198	1.37382
454	17.7076	2.64952		6.4	33.1615	2.39953		454	17.216	2.5648		6.4	27.5988	1.3663
481.515	17.9181	2.84664		6.8	33.2099	2.29728		481.515	17.5048	2.32102		6.8	27.5934	1.36557
509.03	18.4587	3.13124		7.2	33.3667	2.25567		509.03	17.8632	2.26675		7.2	27.5854	1.35997
536.545	18.5466	2.87686		7.6	33.3925	2.30145		536.545	18.2007	2.44132		7.6	27.6206	1.35177
564.061	18.9806	2.77113		8	33.4851	2.17412		564.061	18.6199	2.52977		8	27.6436	1.35137
591.576	19.2819	2.5939		8.4	33.5262	2.10077		591.576	18.8258	2.27296		8.4	27.6767	1.35175
619.091	19.514	2.54231		8.8	33.6209	2.09578		619.091	19.0666	2.07395		8.8	27.6728	1.36559
646.606	19.8084	2.64684		9.2	33.8092	2.09581		646.606	19.1985	1.96161		9.2	27.6575	1.33528
674.121	20.0848	2.837		9.6	33.7917	2.12122		674.121	19.4725	1.97988		9.6	27.7419	1.33118
701.636	20.9274	3.03129		10	33.9269	2.19081		701.636	19.7312	2.05547		10	27.7615	1.30334
729.152	21.6885	3.30941		10.4	34.0066	2.09467		729.152	20.065	2.06852		10.4	27.8062	1.35817
756.667	22.1702	3.55183		10.8	34.0987	2.11371		756.667	20.2423	2.06101		10.8	27.8645	1.35212
784.182	22.2423	3.66664		11.2	34.1973	2.09759		784.182	20.4055	2.14735		11.2	27.874	1.32988
811.697	22.5907	3.80873		11.6	34.1566	2.1373		811.697	20.8337	2.11319		11.6	27.9476	1.41444
839.212	23.2331	4.14953		12	34.1225	2.16684		839.212	21.1494	2.28947		12	27.9748	1.42082
866.727	23.7115	4.15169		12.4	34.3208	2.06323		866.727	21.3457	2.5401		12.4	28.0305	1.431
894.242	23.8155	4.16739		12.8	34.3621	2.01574		894.242	21.5261	2.67347		12.8	28.173	1.39576
921.758	24.3561	4.16914		13.2	34.4864	2.15549		921.758	21.7864	2.67506		13.2	28.1895	1.42566
949.273	24.9818	4.51648		13.6	34.5883	2.24859		949.273	22.0422	2.62273		13.6	28.2088	1.41605
976.788	25.0513	4.30192		14	34.6831	2.33776		976.788	22.2562	2.51642		14	28.2259	1.46738
1004.3	25.2324	4.15763		14.4	34.7456	2.34444		1004.3	22.4424	2.58403		14.4	28.2567	1.39126
1031.82	25.4907	4.36952		14.8	34.7543	2.32652		1031.82	22.5347	2.38259		14.8	28.3455	1.45845
1059.33	25.8408	4.47021		15.2	34.7427	2.40471		1059.33	22.7285	2.435		15.2	28.4018	1.42244
1086.85	26.1612	4.17975		15.6	34.7324	2.31469		1086.85	22.9255	2.34268		15.6	28.5136	1.73336
1114.36	26.2887	3.95356		16	34.7413	2.29327		1114.36	23.1224	2.37103		16	28.6223	1.8083
1141.88	26.4455	4.15883		16.4	34.7806	2.33656		1141.88	23.3652	2.46405		16.4	28.6042	1.81433
1169.39	26.6002	4.34295		16.8	34.9087	2.33101		1169.39	23.4201	2.41301		16.8	28.615	1.7623
1196.91	26.8239	4.35871		17.2	34.8628	2.31766		1196.91	23.3541	2.43947		17.2	28.6155	1.79389
1224.42	27.1356	4.09362		17.6	34.9497	2.3084		1224.42	23.5408	2.42764		17.6	28.6501	1.77812
1251.94	27.4164	4.08847		18	34.9479	2.25164		1251.94	23.7154	2.37757		18	28.6354	1.77679
1279.45	27.4974	4.07491		18.4	34.9791	2.21241		1279.45	23.7293	2.36188		18.4	28.6505	1.78851
1306.97	27.6856	4.1638		18.8	35.1112	2.28157		1306.97	23.704	2.25377		18.8	28.6426	1.77631
1334.48	27.7307	3.91774		19.2	35.2076	2.26006		1334.48	23.7023	2.23244		19.2	28.67	1.75746
1362	27.9469	3.76923		19.6	35.2622	2.29804		1362	23.719	2.18077		19.6	28.7068	1.75684
1389.52	27.7861	3.52862		20	35.262	2.31203		1389.52	23.8392	2.21276		20	28.6946	1.86866
1417.03	27.7545	3.40215		20.4	35.3567	2.28512		1417.03	24.0516	2.30774		20.4	28.7502	1.82537
1444.55	27.8406	3.3295		20.8	35.2845	2.32129		1444.55	24.1921	2.38018		20.8	28.6491	1.85097
1472.06	27.9482	3.22947		21.2	35.3173	2.38511		1472.06	24.2887	2.43674		21.2	28.6595	1.84922
1499.58	28.2441	2.84416		21.6	35.3024	2.37846		1499.58	24.4378	2.49467		21.6	28.6728	1.86871
1527.09	28.503	2.72069		22	35.3142	2.27859		1527.09	24.4951	2.41346
1554.61	28.5759	2.74103		22.4	35.4038	2.47326		1554.61	24.6746	2.32241
1582.12	28.6784	2.80643		22.8	35.4487	2.57777		1582.12	24.8065	2.21753
1609.64	28.7539	2.89925		23.2	35.4664	2.47994		1609.64	24.8771	2.10216
1637.15	28.7976	2.86361		23.6	35.4947	2.46943		1637.15	24.9715	2.0846
1664.67	28.945	2.86269		24	35.544	2.47574		1664.67	25.0167	2.23947
1692.18	29.018	2.95281		24.4	35.5766	2.39056		1692.18	25.1259	2.25029
1719.7	29.1684	2.87032		24.8	35.6244	2.49788		1719.7	25.2561	2.15709
1747.21	29.3715	2.66865		25.2	35.7512	2.5649		1747.21	25.2999	2.05113
1774.73	29.5904	2.79634		25.6	35.9404	2.61165		1774.73	25.3123	1.98345
1802.24	29.6436	2.91708		26	35.9997	2.62182		1802.24	25.289	1.91337
1829.76	29.8035	2.79331		26.4	35.9719	2.69173		1829.76	25.4078	1.86587
1857.27	30.015	2.77503		26.8	35.9635	2.72985		1857.27	25.4682	1.827
1884.79	30.1153	2.75466		27.2	35.9749	2.79958		1884.79	25.5953	1.91182
1912.3	30.2028	2.7097		27.6	35.9772	2.94988		1912.3	25.6934	1.85921
1939.82	30.3146	2.80583		28	36.0173	2.85606		1939.82	25.7906	1.82381
1967.33	30.541	3.04565		28.4	36.0705	2.91907		1967.33	25.8858	1.73629
1994.85	30.7955	3.1279		28.8	35.9902	2.88446		1994.85	25.8699	1.75684
2022.36	31.0073	2.99864		29.2	35.9518	3.01047		2022.36	25.9598	1.77067
2049.88	31.1285	3.09604		29.6	36.0902	3.05761		2049.88	26.0609	1.79258
2077.39	31.2379	3.1421		30	36.1228	3.05506		2077.39	26.0874	1.86575
2104.91	31.2132	2.93264		30.4	36.244	3.05328		2104.91	26.1122	1.99838
2132.42	31.2495	2.84961		30.8	36.241	3.0931		2132.42	26.1703	1.9553
2159.94	31.4452	2.8475		31.2	36.2557	3.04657		2159.94	26.2672	1.89946
2187.45	31.6713	2.96907		31.6	36.2811	3.11256		2187.45	26.3091	1.84241
2214.97	31.7172	2.82237		32	36.2923	2.97662		2214.97	26.3567	1.84875
2242.48	31.6883	2.71486		32.4	36.2564	2.91099		2242.48	26.4274	1.81885
2270	31.6784	2.65364		32.8	36.4109	2.95191		2270	26.5144	1.79149
2297.52	31.7733	2.661		33.2	36.3802	2.96815		2297.52	26.5608	1.76848
2325.03	31.6707	2.67935		33.6	36.4715	3.00198		2325.03	26.596	1.74581
2352.55	31.6405	2.64203		34	36.5581	3.02409		2352.55	26.6056	1.71288
2380.06	31.7612	2.72181		34.4	36.6277	3.03474		2380.06	26.6866	1.62614
2407.58	31.7815	2.78433		34.8	36.6457	3.09641		2407.58	26.7468	1.63661
2435.09	31.903	2.7377		35.2	36.7728	3.04674		2435.09	26.8003	1.59702
2462.61	32.0394	2.61114		35.6	36.907	2.89757		2462.61	26.832	1.61857
2490.12	31.9579	2.57629		36	37.0679	2.87178		2490.12	26.8466	1.56346
2517.64	31.9922	2.58936		36.4	37.047	2.87293		2517.64	26.8267	1.51341
2545.15	32.0906	2.47994		36.8	37.0676	2.91316		2545.15	26.9239	1.43215
2572.67	32.1079	2.44199		37.2	37.0399	2.84248		2572.67	26.9003	1.36998
2600.18	32.1987	2.47711		37.6	37.1335	2.8755		2600.18	26.9466	1.39148
2627.7	32.2027	2.42457		38	37.1187	2.98306		2627.7	26.953	1.42161
2655.21	32.2698	2.28973		38.4	37.0755	2.99329		2655.21	27.0236	1.40548
2682.73	32.2273	2.29555		38.8	37.0688	2.96685		2682.73	27.0822	1.41359
2710.24	32.2151	2.34588		39.2	37.1113	2.96507		2710.24	27.0395	1.42171
				39.6	37.1723	3.03139
				40	37.2698	3.17098
				40.4	37.3254	3.1267
				40.8	37.3155	3.20823
				41.2	37.3293	3.18267
				41.6	37.285	3.1086
				42	37.3304	3.1258
				42.4	37.366	3.15294
				42.8	37.4275	3.19824
				43.2	37.4901	3.15564
				43.6	37.4385	3.07691
				44	37.5791	3.0506
				44.4	37.4949	3.07072
				44.8	37.4592	3.11754
				45.2	37.5607	3.09994
				45.6	37.6248	3.14497
				46	37.6367	3.14428
				46.4	37.597	3.29335
				46.8	37.6152	3.25636
				47.2	37.5977	3.28318
				47.6	37.6074	3.32666
				48	37.6559	3.50305
				48.4	37.7501	3.57053
				48.8	37.7891	3.44764
				49.2	37.6929	3.55021
				49.6	37.8115	3.5958
				50	37.8245	3.68821
				50.4	37.827	3.68214
				50.8	37.8799	3.6835
				51.2	37.9707	3.63449
				51.6	38.0778	3.61556
				52	38.0601	3.59279
				52.4	38.14	3.52198
				52.8	38.1247	3.48735
				53.2	38.1731	3.53109
				53.6	38.3008	3.63085
				54	38.3442	3.54665
				54.4	38.3902	3.68414
				54.8	38.4594	3.7108
				55.2	38.4457	3.69435
				55.6	38.4657	3.85294
				56	38.5013	3.94118
				56.4	38.5224	3.9569
				56.8	38.5422	3.99178
				57.2	38.5128	3.88384
				57.6	38.6022	3.7928
				58	38.6958	3.72425
				58.4	38.7201	3.68673
				58.8	38.8682	3.62964
				59.2	38.8531	3.55594
				59.6	38.7924	3.54724
				60	38.8729	3.63028
				60.4	38.8173	3.60937
				60.8	38.9445	3.47577
				61.2	38.9807	3.5138
				61.6	39.0445	3.51136
				62	39.129	3.59525
				62.4	39.0805	3.62021
				62.8	39.0968	3.53962
				63.2	39.1718	3.48728
				63.6	39.2368	3.51226
				64	39.2659	3.43365
				64.4	39.2415	3.41615
				64.8	39.3491	3.54417
				65.2	39.3767	3.53673
				65.6	39.5244	3.46986
				66	39.6746	3.60457
				66.4	39.6223	3.54952
				66.8	39.6428	3.42491
				67.2	39.5482	3.45503
				67.6	39.6235	3.47092
				68	39.6758	3.50036
				68.4	39.7613	3.43425
				68.8	39.6958	3.48383
				69.2	39.687	3.41187
				69.6	39.6896	3.51248
				70	39.8128	3.47943
				70.4	39.619	3.40646
				70.8	39.7088	3.49744
				71.2	39.7352	3.55889
				71.6	39.8391	3.41634
				72	39.9012	3.43152
				72.4	40.0293	3.54585
				72.8	40.0682	3.61159
				73.2	40.1415	3.6692
				73.6	40.2148	3.63044
				74	40.3599	3.73289
				74.4	40.3603	3.79488
				74.8	40.3925	3.80435
				75.2	40.4315	3.74744
				75.6	40.4616	3.77059
				76	40.5576	3.78279
				76.4	40.5935	3.81888
				76.8	40.7253	3.99308
				77.2	40.7048	3.99496
				77.6	40.7995	4.07276
				78	40.7355	4.1493
				78.4	40.8236	4.06917
				78.8	40.9531	4.07279
				79.2	40.924	4.21963
				79.6	40.9367	4.10029
				80	40.939	4.16743
				80.4	40.9574	4.18117

## Sheet: Figure 6f
	PBS				PBS				BSA				BSA
Ejected bp	DNA–aperture distance (nm)	Standard error (nm)		Time (μs)	DNA–aperture distance (nm)	Standard error (nm)		Ejected bp	DNA–aperture distance (nm)	Standard error (nm)		Time (μs)	DNA–aperture distance (nm)	Standard error (nm)
13.7576	5.92322	5.96141		0	31.4712	3.89126		13.7576	4.70452	4.05785		0	23.4761	3.21422
41.2727	7.03627	1.24506		0.4	31.6417	3.92229		41.2727	6.1749	2.17953		0.4	23.5175	3.36615
68.7879	9.63399	1.45325		0.8	31.7427	3.95816		68.7879	9.13445	2.49303		0.8	23.5678	3.48342
96.303	12.4137	1.99136		1.2	31.9443	4.11278		96.303	11.6225	3.01204		1.2	23.6636	3.44318
123.818	14.2579	3.0305		1.6	32.1007	4.24812		123.818	13.2861	3.61552		1.6	23.8353	3.4398
151.333	15.1964	4.09055		2	32.1267	4.22615		151.333	14.8454	4.20415		2	23.906	3.47493
178.848	15.5827	4.52358		2.4	32.2418	4.27594		178.848	15.7522	4.31644		2.4	24.0308	3.44145
206.364	16.2897	4.58486		2.8	32.2318	4.2802		206.364	16.7532	4.67518		2.8	24.065	3.47588
233.879	17.7562	5.01282		3.2	32.2233	4.23916		233.879	17.7867	4.9421		3.2	24.1451	3.46652
261.394	18.2358	5.23403		3.6	32.2918	4.18063		261.394	18.1173	5.64837		3.6	24.1305	3.4482
288.909	18.3423	4.78706		4	32.3357	4.29883		288.909	18.1554	5.66242		4	24.1597	3.46103
316.424	19.3786	4.62169		4.4	32.3472	4.29663		316.424	18.4495	5.16893		4.4	24.1937	3.51618
343.939	19.3999	4.03306		4.8	32.4356	4.32153		343.939	18.7692	4.60453		4.8	24.2209	3.54939
371.455	19.5875	4.24577		5.2	32.5071	4.4305		371.455	18.8455	4.19417		5.2	24.3235	3.60383
398.97	20.2682	5.17743		5.6	32.469	4.47803		398.97	19.0116	3.87672		5.6	24.4316	3.51953
426.485	20.5585	5.40661		6	32.5934	4.55555		426.485	19.2498	3.69842		6	24.4981	3.53235
454	21.1471	5.21336		6.4	32.7605	4.56595		454	19.0702	3.79576		6.4	24.5481	3.51135
481.515	21.8554	4.81519		6.8	32.8527	4.69612		481.515	19.1537	3.95424		6.8	24.4904	3.5394
509.03	22.0035	4.49894		7.2	32.9209	4.69244		509.03	19.2813	3.67915		7.2	24.5588	3.62449
536.545	22.57	4.1868		7.6	32.972	4.63496		536.545	19.5113	4.04754		7.6	24.6782	3.6112
564.061	23.0193	4.30168		8	33.0541	4.64675		564.061	19.6101	4.09183		8	24.7498	3.61498
591.576	23.2613	4.62488		8.4	33.1731	4.71594		591.576	20.0905	4.4458		8.4	24.822	3.62967
619.091	23.2889	4.42842		8.8	33.1702	4.71708		619.091	20.5098	4.32189		8.8	24.7956	3.56108
646.606	24.0061	4.26508		9.2	33.2197	4.74522		646.606	20.9168	4.16753		9.2	24.8342	3.61868
674.121	24.3807	4.03365		9.6	33.2723	4.70214		674.121	21.3983	4.12359		9.6	24.8704	3.56761
701.636	24.9462	3.84235		10	33.2538	4.61294		701.636	21.3636	4.25234		10	24.9873	3.5952
729.152	25.2972	4.05795		10.4	33.2439	4.75421		729.152	21.3111	4.19974		10.4	24.997	3.66863
756.667	25.2751	3.96638		10.8	33.4314	4.87903		756.667	21.3842	3.95852		10.8	24.9383	3.7264
784.182	25.262	3.74732		11.2	33.4784	4.78436		784.182	21.5188	4.03808		11.2	25.0577	3.76313
811.697	25.0968	3.7224		11.6	33.5428	4.80187		811.697	21.7253	3.91264		11.6	25.0374	3.75749
839.212	25.9483	3.79858		12	33.6618	4.83767		839.212	21.9206	3.63596		12	25.0664	3.80521
866.727	26.1985	3.77195		12.4	33.685	4.94158		866.727	22.0517	3.61492		12.4	25.068	3.83929
894.242	26.328	3.85765		12.8	33.6554	4.92275		894.242	22.1336	3.5313		12.8	25.1651	3.85816
921.758	26.8147	3.95746		13.2	33.7726	4.8212		921.758	22.1801	3.5386		13.2	25.2137	3.86039
949.273	26.8895	4.19821		13.6	33.8165	4.81427		949.273	22.2626	3.59166		13.6	25.1692	3.90359
976.788	27.2323	4.63519		14	33.8363	5.01188		976.788	22.3649	3.47657		14	25.1818	3.91739
1004.3	27.8143	4.57795		14.4	33.9799	5.09071		1004.3	22.3346	3.30273		14.4	25.2027	3.93791
1031.82	28.1992	4.32987		14.8	34.0427	5.21645		1031.82	22.2258	3.05661		14.8	25.5535	4.03155
1059.33	28.4508	4.1819		15.2	34.1279	5.0989		1059.33	22.0468	2.95484		15.2	25.5381	3.98544
1086.85	28.582	4.21945		15.6	34.3283	5.1232		1086.85	22.0217	2.89224		15.6	25.6718	4.11297
1114.36	28.8155	4.05051		16	34.1887	5.10497		1114.36	22.1368	2.98803		16	25.7338	4.06406
1141.88	29.2759	4.57902		16.4	34.2141	5.18505		1141.88	22.1777	3.01094		16.4	25.7973	4.02911
1169.39	29.7274	4.51137		16.8	34.3607	5.26435		1169.39	22.3987	3.00226		16.8	25.7919	4.01446
1196.91	30.276	4.4705		17.2	34.4079	5.32208		1196.91	22.4516	3.1998		17.2	25.7806	4.04633
1224.42	30.6648	4.52405		17.6	34.4153	5.39682		1224.42	22.6353	3.15148		17.6	25.834	3.93808
1251.94	30.9891	4.36865		18	34.3833	5.48717		1251.94	22.6255	3.08731		18	25.9384	3.93921
1279.45	31.2804	4.24052		18.4	34.4672	5.54234		1279.45	22.4841	3.08404		18.4	25.9461	3.91159
1306.97	31.3971	4.45504		18.8	34.5795	5.48844		1306.97	22.2149	3.11801		18.8	25.9774	3.94213
1334.48	31.2838	4.78271		19.2	34.5635	5.44243		1334.48	22.254	2.90484		19.2	26.0101	3.99104
1362	31.3477	4.63183		19.6	34.51	5.49596		1362	22.2773	2.85252		19.6	26.0113	4.07366
1389.52	31.2977	4.74629		20	34.5193	5.48572		1389.52	22.3905	2.7002		20	26.0158	4.05962
1417.03	31.1959	4.74169		20.4	34.6024	5.52921		1417.03	22.4019	2.66271		20.4	25.9848	4.06266
1444.55	31.162	4.50164		20.8	34.7095	5.5989		1444.55	22.5669	2.6515		20.8	26.1344	4.15468
1472.06	31.4744	4.49589		21.2	34.8241	5.62587		1472.06	22.4943	2.71385		21.2	26.1658	4.13541
1499.58	31.6694	4.34833		21.6	34.9613	5.60775		1499.58	22.4387	2.73707		21.6	26.1963	4.15024
1527.09	31.9816	4.06542		22	34.9389	5.53433		1527.09	22.5646	2.65008
1554.61	32.6165	3.94545		22.4	35.0547	5.53589		1554.61	22.5604	2.65716
1582.12	32.8401	3.79459		22.8	35.0152	5.47085		1582.12	22.6478	2.78089
1609.64	32.7682	3.93132		23.2	35.0704	5.50762		1609.64	22.7872	2.90674
1637.15	32.507	3.69613		23.6	35.0094	5.42357		1637.15	22.6352	2.946
1664.67	32.4617	3.76184		24	35.0314	5.343		1664.67	22.5835	2.86804
1692.18	32.4539	3.75344		24.4	35.1544	5.4218		1692.18	22.7373	2.8067
1719.7	32.3754	3.90038		24.8	35.0983	5.52865		1719.7	22.7372	2.73044
1747.21	32.4488	4.09967		25.2	35.2043	5.53172		1747.21	22.6837	2.85134
1774.73	32.2953	4.10764		25.6	35.2619	5.55405		1774.73	22.813	2.96036
1802.24	32.3421	4.0986		26	35.2452	5.6002		1802.24	22.9165	3.04741
1829.76	32.5097	4.19515		26.4	35.2891	5.64551		1829.76	23.0488	3.08683
1857.27	32.2659	4.29134		26.8	35.5413	5.70601		1857.27	23.1153	3.25784
1884.79	32.4387	4.17733		27.2	35.5598	5.70208		1884.79	23.188	3.30024
1912.3	32.5506	4.25407		27.6	35.6031	5.64351		1912.3	23.3489	3.32143
1939.82	32.6385	4.25546		28	35.7065	5.80235		1939.82	23.4402	3.3651
1967.33	32.5494	4.3548		28.4	35.7588	5.66629		1967.33	23.5201	3.32695
1994.85	32.5894	4.38784		28.8	35.8275	5.75974		1994.85	23.5476	3.49132
2022.36	32.4055	4.45583		29.2	35.917	5.73552		2022.36	23.4794	3.4854
2049.88	32.4531	4.53435		29.6	35.9414	5.68856		2049.88	23.5842	3.45194
2077.39	32.6388	4.50408		30	36.0274	5.65151		2077.39	23.6117	3.42941
2104.91	32.6096	4.49666		30.4	36.114	5.67648		2104.91	23.619	3.35977
2132.42	32.3902	4.61567		30.8	36.2546	5.63123		2132.42	23.6785	3.26962
2159.94	32.6726	4.49119		31.2	36.3754	5.65316		2159.94	23.6939	3.22987
2187.45	32.603	4.2917		31.6	36.421	5.60465		2187.45	23.8192	3.21362
2214.97	32.665	4.09762		32	36.4898	5.65144		2214.97	23.8207	3.17662
2242.48	32.719	4.05573		32.4	36.5147	5.67327		2242.48	23.7401	3.09098
2270	32.7712	3.88747		32.8	36.6648	5.63049		2270	23.738	3.08424
2297.52	32.8246	3.80493		33.2	36.7284	5.54244		2297.52	23.8567	3.14692
2325.03	32.7026	3.85694		33.6	36.954	5.57017		2325.03	23.8506	3.16224
2352.55	32.5728	3.84377		34	37.0296	5.57573		2352.55	23.7351	3.20684
2380.06	32.6068	4.05794		34.4	37.0717	5.54263		2380.06	23.6622	3.23408
2407.58	32.4908	4.14709		34.8	37.0703	5.51696		2407.58	23.737	3.3688
2435.09	32.3235	4.23154		35.2	37.1318	5.53302		2435.09	23.7056	3.44085
2462.61	32.2011	4.17079		35.6	37.1942	5.58429		2462.61	23.7548	3.49513
2490.12	32.0242	4.28802		36	37.2233	5.58213		2490.12	23.7688	3.4759
2517.64	32.0644	4.22632		36.4	37.2932	5.55868		2517.64	23.8674	3.42434
2545.15	31.968	4.12911		36.8	37.4319	5.60945		2545.15	23.8596	3.46034
2572.67	31.8739	4.11276		37.2	37.4683	5.66772		2572.67	23.8863	3.39047
2600.18	31.8262	4.05486		37.6	37.6179	5.60689		2600.18	23.7981	3.32609
2627.7	31.8029	4.03191		38	37.7007	5.58838		2627.7	23.7157	3.32406
2655.21	31.6313	3.95538		38.4	37.7543	5.59577		2655.21	23.6491	3.33244
2682.73	31.5241	3.83164		38.8	37.911	5.75473		2682.73	23.5945	3.25741
2710.24	31.5622	3.89639		39.2	37.8949	5.82601		2710.24	23.5042	3.25725
				39.6	37.9597	5.83152
				40	37.916	5.88482
				40.4	37.891	5.80054
				40.8	37.9961	5.74575
				41.2	38.0674	5.77947
				41.6	38.0722	5.9001
				42	38.1994	5.84357
				42.4	38.2155	5.80924
				42.8	38.2323	5.95373
				43.2	38.2797	5.96866
				43.6	38.4557	5.9169
				44	38.3735	5.9723
				44.4	38.458	6.11043
				44.8	38.5037	6.13814
				45.2	38.5836	6.11552
				45.6	38.7763	6.18403
				46	38.7468	6.36851
				46.4	38.8036	6.268
				46.8	38.9273	6.31006
				47.2	39.105	6.32135
				47.6	39.3623	6.38786
				48	39.4238	6.42386
				48.4	39.5643	6.41048
				48.8	39.6681	6.42112
				49.2	39.727	6.37619
				49.6	39.8185	6.42105
				50	40.0546	6.44309
				50.4	40.033	6.36059
				50.8	40.1426	6.34232
				51.2	40.1401	6.32239
				51.6	40.2375	6.46024
				52	40.2595	6.4159
				52.4	40.3063	6.38192
				52.8	40.3134	6.32725
				53.2	40.3229	6.39327
				53.6	40.2571	6.35917
				54	40.2491	6.37032
				54.4	40.2575	6.35643
				54.8	40.2338	6.39879
				55.2	40.3037	6.36174
				55.6	40.3491	6.44096
				56	40.5533	6.4888
				56.4	40.5626	6.4122
				56.8	40.7119	6.43341
				57.2	40.7016	6.39668
				57.6	40.7889	6.38111
				58	40.8385	6.38582
				58.4	40.9081	6.39433
				58.8	40.9483	6.45168
				59.2	40.9934	6.37805
				59.6	41.0152	6.47147
				60	40.9888	6.65959
				60.4	41.0876	6.74999
				60.8	41.187	6.70059
				61.2	41.1605	6.71461
				61.6	41.207	6.61377
				62	41.4107	6.57028
				62.4	41.4508	6.62981
				62.8	41.5096	6.58771
				63.2	41.5119	6.58228
				63.6	41.4162	6.60402
				64	41.4779	6.62161
				64.4	41.4352	6.56014
				64.8	41.4673	6.58843
				65.2	41.5307	6.65679
				65.6	41.5941	6.71952
				66	41.6531	6.6851
				66.4	41.7822	6.67861
				66.8	41.6936	6.65646
				67.2	41.8669	6.60864
				67.6	41.8905	6.59292
				68	41.8301	6.5814
				68.4	41.8028	6.59033
				68.8	41.711	6.5507
				69.2	41.7922	6.54097
				69.6	41.8125	6.54051
				70	41.9486	6.46665
				70.4	41.7107	6.5586
				70.8	41.71	6.55913
				71.2	41.7864	6.60087
				71.6	41.8765	6.55864
				72	41.8473	6.6724
				72.4	41.98	6.65253
				72.8	41.9868	6.72056
				73.2	42.112	6.58981
				73.6	42.1625	6.61594
				74	42.0605	6.56899
				74.4	42.0625	6.58774
				74.8	42.1686	6.43452
				75.2	42.1818	6.55438
				75.6	42.2428	6.71913
				76	42.3226	6.70066
				76.4	42.298	6.63598
				76.8	42.3299	6.69652
				77.2	42.3061	6.77513
				77.6	42.6161	6.72341
				78	42.6487	6.66006
				78.4	42.5347	6.7606
				78.8	42.4622	6.77575
				79.2	42.7771	6.82426
				79.6	42.7954	6.77894
				80	42.9319	6.60841
				80.4	42.8768	6.7043

## Sheet: Figure 6g
	BSA
Time (μs)	BSA outside pore	Standard error
-82.4	58.2381	2.82682
-82	56.4762	2.42249
-81.6	56.5909	2.44316
-81.2	57.0952	1.89999
-80.8	56.0909	2.41038
-80.4	56.4348	2.87154
-80	56.8696	2.43711
-79.6	55.9167	2.41379
-79.2	56.25	2.16506
-78.8	56.2917	2.85013
-78.4	56.7083	2.11107
-78	56.9167	2.56445
-77.6	56.7083	2.24498
-77.2	56.7083	2.31803
-76.8	56.8333	3.00925
-76.4	57.1667	2.5766
-76	57.04	3.06568
-75.6	56.625	2.98346
-75.2	55.375	2.34187
-74.8	57.1667	2.22985
-74.4	57.5833	2.39647
-74	56.8333	2.33928
-73.6	56.3333	2.71825
-73.2	57.5833	1.73004
-72.8	56.7917	2.88645
-72.4	57.7083	2.09124
-72	57.2917	2.57357
-71.6	57.125	2.14695
-71.2	57.0417	2.26346
-70.8	56.4583	1.95745
-70.4	56.5	2.14087
-70	56	2.34521
-69.6	56.5417	2.34484
-69.2	56.875	2.57087
-68.8	57.25	2.24072
-68.4	56.9167	2.25308
-68	57.4583	2.51627
-67.6	56.7083	2.58971
-67.2	57.1667	2.01384
-66.8	57.4167	2.25308
-66.4	57.125	2.29696
-66	57.0833	1.68119
-65.6	57.4167	2.39647
-65.2	56.2083	2.59774
-64.8	56.5417	2.72304
-64.4	56.75	1.56125
-64	55.9583	1.81382
-63.6	56.6667	2.47768
-63.2	56.4583	2.19809
-62.8	55.875	1.98563
-62.4	57	2.39792
-62	57.0833	2.81242
-61.6	57.0417	2.4913
-61.2	56.8333	2.3214
-60.8	56.9583	2.00996
-60.4	56.75	2.72718
-60	56.7917	2.36254
-59.6	57.375	2.48013
-59.2	56.5417	2.66113
-58.8	56.7083	2.57357
-58.4	56.7917	2.64542
-58	55.875	2.72813
-57.6	55.8333	3.0777
-57.2	56.7083	2.37134
-56.8	56.2917	2.00996
-56.4	56.8333	1.81812
-56	56	3.02765
-55.6	56.5833	1.80085
-55.2	56.1667	3.02306
-54.8	58.25	2.38485
-54.4	57.2917	2.76103
-54	57.9583	2.57357
-53.6	56.8333	2.4608
-53.2	57.4167	2.43099
-52.8	57.7083	2.47452
-52.4	56.8333	2.28522
-52	58.125	2.14695
-51.6	57.9167	1.86897
-51.2	57.5417	3.0411
-50.8	56.8333	2.98142
-50.4	56.4583	2.48293
-50	56.8333	2.51109
-49.6	56.875	2.29696
-49.2	57.2083	2.14047
-48.8	57.2917	2.15018
-48.4	57.625	2.28788
-48	56.375	2.65852
-47.6	57.3333	2.01384
-47.2	56.75	2.55359
-46.8	57.8333	2.39212
-46.4	56.4583	2.29091
-46	57.25	1.71391
-45.6	57.25	2.29583
-45.2	57.8333	2.82351
-44.8	55.5	2.62996
-44.4	56.6	2.05913
-44	57.3333	2.60875
-43.6	56.8333	2.15381
-43.2	56.2917	2.40623
-42.8	56.25	1.89846
-42.4	56.2917	2.44061
-42	56.5	2.38048
-41.6	56.4583	2.29091
-41.2	57.6667	2.39212
-40.8	58.0833	2.76762
-40.4	56.7083	2.65329
-40	56.3333	2.17307
-39.6	57.0417	2.69999
-39.2	56.5	2.36291
-38.8	56.8333	2.83823
-38.4	57.875	2.75851
-38	56.5833	2.25308
-37.6	56.0833	2.75252
-37.2	56.5417	2.0203
-36.8	57.7917	1.95745
-36.4	57.0417	2.90802
-36	57.7917	2.75347
-35.6	56.8333	2.33928
-35.2	57.0417	2.47452
-34.8	56.9583	2.07121
-34.4	55.625	2.25116
-34	57.7083	2.00996
-33.6	57.3333	1.95078
-33.2	56.625	1.60241
-32.8	57.2917	2.03058
-32.4	56.375	2.82566
-32	57	2.32737
-31.6	57.875	2.42061
-31.2	56.7917	2.81335
-30.8	56.875	2.90563
-30.4	56.2917	2.13071
-30	57.375	2.34187
-29.6	56.4167	2.64444
-29.2	56.8333	2.62467
-28.8	56.4583	2.15985
-28.4	56.6667	2.33928
-28	57.4583	2.23568
-27.6	57.6667	2.44381
-27.2	57.9583	2.03058
-26.8	56.9167	2.62864
-26.4	56.2083	1.89251
-26	56.8333	2.80872
-25.6	57.0417	2.52453
-25.2	56.5833	2.49861
-24.8	57.4167	2.89995
-24.4	56.8333	2.60875
-24	57.0417	2.40623
-23.6	56.875	3.08643
-23.2	57.0417	2.2818
-22.8	56.25	2.4367
-22.4	57.6667	2.96742
-22	56.875	2.53825
-21.6	56.2917	2.68451
-21.2	57.75	2.96156
-20.8	57	1.84842
-20.4	57.2083	2.36254
-20	57.0417	2.15018
-19.6	56.6667	2.01384
-19.2	57.125	2.52178
-18.8	56.9583	2.66894
-18.4	57.125	2.77357
-18	57.125	2.08791
-17.6	57.9583	2.74589
-17.2	57.5833	2.92855
-16.8	56.875	2.18542
-16.4	57.3333	2.77889
-16	57.875	2.57087
-15.6	56.75	2.47066
-15.2	57.8333	2.30338
-14.8	57.0833	2.89995
-14.4	57.4583	2.56546
-14	56.8333	3.0505
-13.6	56.875	2.14695
-13.2	57.0833	1.95612
-12.8	57.24	2.51841
-12.4	56.28	2.03017
-12	56.08	2.38193
-11.6	57.0833	1.9773
-11.2	56.8462	2.72725
-10.8	56.5	2.67706
-10.4	57.125	2.57087
-10	57.2917	2.13071
-9.6	57.76	2.48644
-9.2	57.7083	2.50797
-8.8	57.96	2.70525
-8.4	56.375	1.9539
-8	56.875	2.69741
-7.6	57.375	2.09787
-7.2	57.1667	2.62467
-6.8	56.875	1.64095
-6.4	57.5417	1.95745
-6	56.3333	2.4267
-5.6	57.2917	2.60575
-5.2	56.9583	2.18859
-4.8	56.7917	2.14047
-4.4	57.4167	2.44807
-4	57.4167	2.17786
-3.6	56.4583	2.54917
-3.2	57.125	1.87778
-2.8	57.0417	2.71538
-2.4	57.75	2.61805
-2	57.4583	2.56546
-1.6	57.3333	2.5766
-1.2	56.9583	2.26346
-0.8	57.5	3.3665
-0.4	57.0417	2.33594
-5.45697e-12	57.2917	2.47452
0.4	56.4583	2.17905
0.8	56.9167	2.15864
1.2	56.2083	2.34484
1.6	56.9583	2.52453
2	57.5417	1.77903
2.4	57.125	2.29696
2.8	56.8333	2.76385
3.2	57.7083	2.4913
3.6	56.9583	2.77608
4	55.875	2.16627
4.4	57.1667	1.97203
4.8	56.3333	2.26691
5.2	57.25	2.91905
5.6	57.625	2.03741
6	56.8333	2.51109
6.4	56.3333	2.54406
6.8	57.125	2.6349
7.2	57.0833	1.91304
7.6	57.5417	2.43206
8	56.4167	2.56445
8.4	57.375	2.17586
8.8	57.9583	2.2818
9.2	57	2.14087
9.6	56.9167	1.49768
10	56.7917	1.58059
10.4	56.5	2.43242
10.8	57.2083	2.38011
11.2	57.0417	2.57357
11.6	55.7083	2.29998
12	56.7083	2.11107
12.4	56.7083	2.2818
12.8	56.9167	2.69129
13.2	57.0417	2.62169
13.6	57.25	2.60208
14	56.625	1.86665
14.4	56.9167	2.28977
14.8	56.9583	2.15018
15.2	55.9583	2.62169
15.6	56.8333	2.73354
16	56.75	2.24072
16.4	56.8333	2.24846
16.8	57.1667	2.4267
17.2	56.625	2.28788
17.6	56.2917	2.52453
18	55.7083	2.2818
18.4	56.6667	2.39212
18.8	56.75	2.0666
19.2	56.2917	2.85013
19.6	57.1667	2.52763
20	56.1667	2.49444
20.4	56.25	1.89846
20.8	57.1667	2.39212
21.2	56.7083	2.15018
21.6	56.5833	1.95612
22	56.75	1.85405
22.4	56.1667	3.22318
22.8	56.375	1.82146
23.2	56.25	2.0666
23.6	56.875	2.40334
24	55.6667	2.67187
24.4	56.9583	2.07121
24.8	57.0417	2.44061
25.2	56.7083	2.40623
25.6	56.375	2.53003
26	56.5417	1.95745
26.4	55.875	2.38594
26.8	56.125	2.58703
27.2	56.4167	2.13925
27.6	56.75	2.4367
28	55.875	2.4548
28.4	56.4167	2.51523
28.8	55.5417	2.27265
29.2	56.5	2.46644
29.6	56.375	2.61107
30	55.8333	1.92931
30.4	56.8333	2.03443
30.8	55.7917	2.14047
31.2	57.2083	2.06113
31.6	56.875	2.0065
32	56.7917	2.51627
32.4	55.9583	2.87922
32.8	55.75	2.27761
33.2	55.7917	2.17905
33.6	56.375	1.93245
34	56.25	2.02587
34.4	55.625	2.42921
34.8	57.1667	2.54406
35.2	56.5	2.69258
35.6	55.2917	2.38885
36	56.75	2.27761
36.4	56.875	2.57087
36.8	56.5833	2.08
37.2	57.25	2.61805
37.6	56.2083	2.51627
38	56.2083	3.06838
38.4	56.5417	2.36254
38.8	55.4583	2.39755
39.2	56.9167	2.48188
39.6	56.625	2.65852
40	57.0417	1.85919
40.4	56.75	2.90474
40.8	55.8333	2.19216
41.2	56.7083	2.60575
41.6	55.5417	2.30903
42	56.1667	2.19216
42.4	56.2917	2.58971
42.8	55.5	2.10159
43.2	55.7917	2.19809
43.6	56.1667	2.33928
44	56	3.20156
44.4	56.6667	2.39212
44.8	56.875	2.29696
45.2	56.9583	2.54098
45.6	55.625	2.3596
46	56.6667	2.03443
46.4	55.9167	2.41379
46.8	56.75	2.12623
47.2	57.2917	2.4913
47.6	56.25	2.41954
48	56.5	2.17945
48.4	56.2917	2.07121
48.8	56.7083	1.94677
49.2	56.0833	2.36144
49.6	56.9583	2.16947
50	55.75	2.25924
50.4	55.9583	2.77608
50.8	55.8333	3.22318
51.2	55.7917	2.46609
51.6	56.2917	1.90349
52	55.2917	2.33594
52.4	55.7083	2.37134
52.8	55.7083	2.50797
53.2	55.5833	2.41379
53.6	56.1667	2.52763
54	56.2083	1.87036
54.4	56	2.27303
54.8	56.5833	2.39647
55.2	56.75	2.56986
55.6	56	2.61406
56	56.5	2.69258
56.4	56.9583	2.60575
56.8	56	2.12132
57.2	56.0833	2.25308
57.6	56.5417	2.17905
58	56.0417	2.45763
58.4	55.625	1.97511
58.8	56.75	2.71186
59.2	56.2917	2.2818
59.6	56.5	2.23607
60	56.6667	2.24846
60.4	55.5	2.41523
60.8	55.7083	2.60575
61.2	56.75	2.47066
61.6	57.0417	2.79104
62	55.7917	1.65779
62.4	56.8333	1.90759
62.8	56.2083	2.25424
63.2	56.625	1.70324
63.6	55.9583	2.18859
64	56.25	2.14573
64.4	56.0833	2.41379
64.8	56.375	2.26959
65.2	56.3333	2.70288
65.6	57.9583	1.98912
66	56.9167	2.58064
66.4	56.5833	2.13925
66.8	55.9167	2.17786
67.2	57.3333	2.19216
67.6	56.3333	2.19216
68	56.2083	1.99957
68.4	56.5417	2.29091
68.8	56.7917	1.99957
69.2	56.2917	2.051
69.6	55.8333	2.49444
70	55.9167	2.28977
70.4	55.4167	2.92855
70.8	56.25	2.0666
71.2	56.8333	2.07498
71.6	55.9167	2.11968
72	56.125	2.22322
72.4	56.3333	2.3214
72.8	56.9167	2.03954
73.2	55.9583	2.96478
73.6	56.125	2.38594
74	56.9167	1.9347
74.4	56.5417	2.76856
74.8	56.6667	2.86744
75.2	56.6667	2.03443
75.6	55.4167	2.34373
76	56.7083	2.37134
76.4	56.4167	2.3079
76.8	56.375	2.855
77.2	55.9583	2.71538
77.6	56.625	2.4463
78	56.8333	2.44381
78.4	56.7917	2.56546
78.8	55.5417	2.44914
79.2	56.6667	2.47768
79.6	56.2083	1.9144
80	55.25	1.71391
80.4	56.4167	2.75252
80.8	55.6667	2.4608
81.2	55.4583	1.73155
81.6	56.375	2.68968
82	55.5417	2.23568
82.4	56.1667	2.4608
82.8	55.3333	2.40947
83.2	56.8333	2.4608
83.6	55.5	2.81366
84	56.25	2.20322
84.4	56.7083	1.67031
84.8	56.4167	2.09993
85.2	55.1667	2.13437
85.6	55.9583	2.80593
86	55.625	2.4463
86.4	56.9583	2.45763
86.8	57	2.36291
87.2	56.5417	1.68274
87.6	56.1667	2.39212
88	55.9583	2.20755
88.4	56.25	1.78536
88.8	56.4583	2.30903
89.2	54.5417	2.30903
89.6	56.4583	2.15985
90	56.0833	2.87107
90.4	56.0417	2.69999
90.8	55.9167	2.73734
91.2	56.75	1.98431
91.6	55.875	2.47171
92	57.0417	2.18859
92.4	55.5417	1.99957
92.8	54.9583	2.42348
93.2	56.1667	2.4267
93.6	55.9583	1.98912
94	56.4583	2.69226
94.4	55.5833	2.2715
94.8	56.5	2.29129
95.2	56.125	2.29696
95.6	55.4167	2.41379
96	54.875	1.98563
96.4	55.5833	2.94274
96.8	56.1667	2.95334
97.2	56.2917	2.62169
97.6	56.3333	2.60875
98	56.2917	2.24498
98.4	56.0417	2.96478
98.8	56.2917	2.2818
99.2	56.8333	2.3214
99.6	55.9583	2.58971
100	55.9167	2.17786
100.4	57.2917	2.31803
100.8	57.2083	2.44914
101.2	56.0833	2.05987
101.6	55.9583	1.96806
102	56.0417	1.64517
102.4	56.7083	2.44061
102.8	55.6667	2.4267
103.2	56.2917	2.37134
103.6	55.9583	2.55733
104	56.1667	2.40947
104.4	55.25	2.0052
104.8	56.3333	1.88562
105.2	56.0833	1.9347
105.6	56.5	2.19848
106	56.625	2.34187
106.4	55.625	2.48013
106.8	56.5	1.58114
107.2	55.625	1.79844
107.6	55.5833	1.77756
108	56.3333	2.71825
108.4	55.75	2.75757
108.8	55.875	2.12745
109.2	55.375	2.09787
109.6	56	2.46644
110	55.5	2.66145
110.4	55.8333	2.24846
110.8	55.875	1.89984
111.2	56.625	2.78107
111.6	55.4167	2.05987
112	55.4167	1.99826
112.4	55.625	2.19493
112.8	55.125	2.38594
113.2	56.25	2.31391
113.6	56.4583	2.0203
114	56.5417	3.53529
114.4	56.5417	2.41487
114.8	56.125	1.9432
115.2	54.9583	2.54098
115.6	56.125	2.31503
116	56.7083	3.10214
116.4	55.4167	2.23451
116.8	55.375	2.53003
117.2	56	2.38048
117.6	55.5833	1.86897
118	56.125	1.61536
118.4	56.0417	2.63754
118.8	55.7083	2.82074
119.2	56.375	2.34187
119.6	57.125	2.52178
120	56.1667	2.39212
120.4	55.75	2.80253
120.8	55.9583	2.051
121.2	55.5417	2.0203
121.6	56.125	2.27875
122	55.875	2.81828
122.4	55.625	1.91077
122.8	56.125	2.40334
123.2	56.2917	2.9788
123.6	55.6667	2.80872
124	55.7917	2.70769
124.4	55.6667	2.71825
124.8	56.2917	1.71948
125.2	55.625	2.09787
125.6	56.2083	2.21696
126	56.375	2.76605
126.4	56.375	1.97511
126.8	56.4583	1.93604
127.2	56.3333	2.44381
127.6	55.5	2
128	55.25	2.50416
128.4	56.4167	2.28977
128.8	55.8333	2.11476
129.2	56.5	2.38048
129.6	55.875	2.36841
130	56.9167	2.91428
130.4	55.75	2.22205
130.8	56.6667	2.09497
131.2	56.4583	2.48293
131.6	56.0417	2.44061
132	56	2.44949
132.4	55.5833	3.22641
132.8	56.25	1.76186
133.2	55.0417	2.37134
133.6	56.5417	3.0411
134	56.2083	2.48293
134.4	55.6667	1.74801
134.8	56.5	1.97906
135.2	56.3333	2.13437
135.6	55.9583	2.22634
136	55.7083	2.52453
136.4	56.4167	1.89113
136.8	55.5833	2.88555
137.2	55.5417	2.10117
137.6	55.5417	2.82812
138	55.9167	2.25308
138.4	55.2083	2.19809
138.8	55.7917	1.89251
139.2	55.0833	2.61274
139.6	55.4167	2.21579
140	56.4167	2.92855
140.4	55.5833	2.58064
140.8	55.8333	2.26691
141.2	56.6667	2.37463
141.6	55.8333	2.47768
142	56.9583	1.92525
142.4	55.7917	2.36254
142.8	55.875	2.0065
143.2	55.7917	2.85743
143.6	56.0833	2.53174
144	56.2083	1.99957
144.4	57.25	2.22205
144.8	55.2083	2.51627
145.2	55.9583	2.40623
145.6	56.3333	1.69967
146	55.625	2.32401
146.4	55.4583	2.23568
146.8	56.0833	2.36144
147.2	56.7917	1.99957
147.6	57.25	1.83144
148	55.7917	2.62963
148.4	56.4583	2.23568
148.8	55.25	2.60208
149.2	55.5417	3.01357
149.6	56.5	2.3094
150	56.875	2.24188
150.4	56.5	2.44949
150.8	55.25	2.29583
151.2	56.25	2.10654
151.6	55.9583	2.66894
152	55.1667	1.95078
152.4	56.1667	2.40947
152.8	55.9583	2.2818
153.2	55.9167	1.95612
153.6	56.1667	2.52763
154	54.8333	2.6405
154.4	55.75	2.56986
154.8	56.4167	2.34373
155.2	55.7083	1.83664
155.6	55.7083	2.80593
156	55.9583	2.45763
156.4	54.875	2.04761
156.8	55.2917	2.37134
157.2	55.375	2.25116
157.6	54.4583	2.12091
158	55.4583	2.76856
158.4	56.3333	2.28522
158.8	55.3333	2.09497
159.2	56.2917	1.96806
159.6	54.7917	2.56546
160	54.875	2.26039
160.4	55.8333	2.67187
160.8	55.25	1.89846
161.2	55.3333	2.35702
161.6	56.3333	2.01384
162	55.6667	2.01384
162.4	55.125	2.29696
162.8	56.4167	2.69129
163.2	55.9583	2.44061
163.6	55.5	1.80278
164	55.9583	2.20755
164.4	56.125	1.89984
164.8	56	2.54951
165.2	56.1667	1.67498
165.6	55.7083	2.35371
166	56	2.21736
166.4	55.5417	2.0203
166.8	55.8333	2.82351
167.2	56.0417	2.18859
167.6	56.4583	2.25424
168	55.875	3.03195
168.4	55.6667	2.54406
168.8	56.25	2.10654
169.2	55.4167	1.84654
169.6	56.2083	3.0411
170	55.375	2.26959
170.4	55.6667	1.88562
170.8	56.2083	2.17905
171.2	56.0833	2.39647
171.6	55.875	2.06786
172	55.6667	2.01384
172.4	55.75	1.94186
172.8	56	2.16025
173.2	54.75	2.29583
173.6	55.3333	2.15381
174	54.75	2.69645
174.4	56.0417	2.20755
174.8	55.0417	2.26346
175.2	54.7083	2.29998
175.6	55.875	2.29696
176	55.25	1.87639
176.4	55.7083	2.20755
176.8	55.6667	2.73354
177.2	55.6667	2.13437
177.6	55.7083	2.50797
178	56.0833	2.01901
178.4	55.5833	2.03954
178.8	55.25	1.9632
179.2	55.2917	1.88147
179.6	55.3333	2.98142
180	54.75	2.0666
180.4	55.5417	2.82812
180.8	55.625	2.15663
181.2	55.25	2.29583
181.6	56.3333	2.39212
182	55.5	1.82574
182.4	55.375	2.11763
182.8	54.5	1.47196
183.2	54.9167	2.46503
183.6	55.5	2.58199
184	55.0833	1.95612
184.4	55.25	1.94186
184.8	55.5417	2.12091
185.2	54.9583	2.2818
185.6	56.2083	2.34484
186	55.4583	2.85743
186.4	54.875	2.2044
186.8	56.1667	2.51109
187.2	55.625	2.30602
187.6	55.375	2.86956
188	55.75	2.74241
188.4	55.5	1.93649
188.8	55.625	2.34187
189.2	55.625	2.46327
189.6	56.0417	2.37134
190	55.5833	2.3079
190.4	55.75	1.9632
190.8	55.5	2
191.2	55.2917	2.20755
191.6	55.2917	1.67031
192	54.8333	2.13437
192.4	54.875	2.4548
192.8	55	2.08167
193.2	54.5	2.85774
193.6	54.8333	2.85287
194	55.2917	2.57357
194.4	55.5417	2.0203
194.8	55.3333	1.97203
195.2	55.7917	1.95745
195.6	55.5	1.84842
196	56.2917	2.71538
196.4	55.0417	2.35371
196.8	55.2083	2.10117
197.2	56.0417	1.83664
197.6	55.7917	2.327
198	55.75	2.78762
198.4	55.875	3.16639
198.8	55.8333	2.54406
199.2	56.2917	2.85013
199.6	55.75	2.14573
200	55.7083	2.54098
200.4	55.5	1.97906
200.8	55.5	1.63299
201.2	55.6667	2.28522
201.6	55.9583	2.15018
202	56.25	2.64969
202.4	55.5417	2.04082
202.8	56.1667	2.52763
203.2	56.0417	2.44061
203.6	56.7917	2.70769
204	56.3333	1.72401
204.4	55.4167	2.49861
204.8	56.25	2.45374
205.2	57.3333	3.0505
205.6	56	2.25462
206	56.2917	2.35371
206.4	55.875	2.61904
206.8	55.875	1.78682
207.2	55.4167	1.49768
207.6	55.5	2.34521
208	56	2.53311
208.4	56.25	1.92029
208.8	56.0417	2.57357
209.2	56.25	2.48747
209.6	55.8333	2.39212
210	55.125	1.69097
210.4	56.2083	1.87036
210.8	56.25	1.71391
211.2	55.125	2.31503
211.6	56.8333	2.68742
212	55.9583	2.83548
212.4	57.0833	2.43099
212.8	56.7917	1.60673
213.2	56.9167	1.95612
213.6	56.2917	2.26346
214	56.4583	2.19809
214.4	55.875	1.76334
214.8	56.4167	1.9347
215.2	56.5417	2.21696
215.6	56.125	2.24188
216	56.625	2.07791
216.4	56.2917	2.80593
216.8	55.8333	2.6405
217.2	56.125	2.12745
217.6	56.375	2.57896
218	55.4583	2.14047
218.4	55.4583	2.27265
218.8	56.3333	1.97203
219.2	56.5833	2.34373
219.6	55.9583	2.33594
220	56.0833	2.53174
220.4	56.9167	1.77756
220.8	56.5	2.43242
221.2	57.1667	2.86744
221.6	55.7083	2.03058
222	56.5	2.44949
222.4	57.125	1.98563
222.8	56.7083	3.12889
223.2	56.4167	2.21579
223.6	56.2083	2.0203
224	56.4583	2.04082
224.4	56.9583	2.77608
224.8	56.3333	2.0548
225.2	55.25	2.36731
225.6	56.4583	2.15985
226	56.7391	2.36307
226.4	56.3043	2.38537
226.8	56.3043	1.96568
227.2	55.6957	2.13531
227.6	56.2727	2.39662
228	55.8182	1.99172
228.4	56.5455	1.85196
228.8	56.4545	2.23052
229.2	57.0455	3.56086
229.6	56.3182	2.58292
230	56.3636	2.32663
230.4	57.2727	2.78277
230.8	55.7727	2.3728
231.2	56.2273	1.85697
231.6	56.1818	1.94554
232	57.0909	2.48466
232.4	56.0909	2.23422
232.8	56.5909	2.51647
233.2	57.4545	2.42576
233.6	56.0455	2.94614
234	56.4545	2.46295
234.4	56	2.35488
234.8	57.1818	3.25627
235.2	56.7273	2.17803
235.6	56.2273	2.275
236	56.3636	2.28723
236.4	55.8182	1.84973
236.8	56.4091	2.72462
237.2	57.0455	2.14216
237.6	56.5909	2.77422
238	56	2.11058
238.4	56.2273	1.5055
238.8	56.7273	2.87911
239.2	56.6818	2.45665
239.6	56.9091	2.1513
240	56.1818	2.12424
240.4	57	2.31595
240.8	56.1905	2.2386
241.2	56.1905	1.67954
241.6	56.2857	2.07348
