# Supplementary material for: Single molecule delivery into living cells
Source: Nat Commun. 2024 May 23;15:4403. doi: 10.1038/s41467-024-48608-3 (PMC11116494; doi:10.1038/s41467-024-48608-3)
Supplement: Supplementary file 11 — Source Data [file 41467_2024_48608_MOESM11_ESM.zip › 487030_2_related_ms_8948123_sc4s76.xlsx]

## Sheet: Figure 4B
Contour length (nm)
120
432
132
30
42
84
42
84
48
48
84
144
30
54
96
72
132
60
132
108
54
60
78
102
48
30
102
96
48
48
48
84
54
54
114
114
96
108
48
90
66
60
66
48
42
36
90
72
60
114
30
102
84
120
36
18
24
126
78
36
30
18
36
84
30
24
36
18
18
78
42
24
78
96
96
54
60
90
54
84
186
102
114
78
36
18
30
180
54
96
42
42
42
54
24
90
66
54
126
96
60
54
216
78
72
78
48
90
48
24
48
30
54
36
30
18
36
66
36
84
66
42
48
126
66
84
60
114
24
18
30
84
18
18
30
144
42
36
18
108
24
24
30
18
36
18
36
228
60
18
18
174
66
36
18
24
84
24
18
54
60
42
84
36
36
78
30
132
48
78
42
18
48
30
48
30
30
54
24
18
30
18
18
24
36
36
96
78
36
36
60
24
48
72
36
78
72
126
48
30
66
78
24
78
144
36
78
78
36
54
36
36
42
54
54
72
108
48
42
108
108
18
24
24
36
18
84
90
96
60
72
24
54
42
30
42
54
72
36
90
78
102
120
174
114
42
192
114
132
42
42
66
60
60
102
228
24
36
18
36
24
18
42
24
168
42
72
174
90
144
36
144
36
60
72
126
168
54
42
48
30
48
36
48
24
24
132
138
48
42
66
18
36
126
192
114
66
90
42
90
90
126
18
42
18
30
48
30
54
72
72
60
198
174
24
54
36
48
150
48
132
18
24
168
36
30
120
126
132
54
36
48
72
54
30
66
60
18
48
48
114
90
228
30
84
72
96
36
30
132
120
156
30
138
42
18
96
96
144
48
90
102
162
72
36
36
30
18
144
30
30
24
36
78
114
60
30
54
72
174
66
78
54
78
60
42
144
60
162
48
114
114
102
84
72
36
78
72
30
102
42
54
90
48
42
24
162
66
84
72
48
54
72
84
120
36
84
30
18
18
18
42
90
48
126
30
54
24
42
312
42
66
210
24
30
36
96
60
48
78
30
48
42
66
42
24
54
30
42
66
108
60
18
30
18
24
318
144
18
54
66
138
150
78
144
36
24
36
240
60
234
66
156
78
72
156
114
156
66
54
72
42
30
30
30
60
198
228
114
114
36
18
18
42
90
54
84
120
30
24
102
174
54
48
72
42
18
72
48
66
72
36
36
24
144
48
54
36
120
72
60
30
60
24
66
42
36
42
36
24
42
18
42
120
90
42
138
90
78
30
48
24
36
60
132
60
102
54
138
78
24
96
72
48
36
54
78
84
42
48
72
36
36
24
24
18
18
48
96
36
102
228
294
180
66
66
150
78
168
30
60
54
30
132
126
198
72
48
78
60
30
36
24
78
72
36
42
30
84
60
90
114
114
30
90
78
96
36
72
42
156
48
60
18
24
90
96
126
54
78
24
66
54
30
54
114
66
84
