# Supplementary material for: Single molecule delivery into living cells
Source: Nat Commun. 2024 May 23;15:4403. doi: 10.1038/s41467-024-48608-3 (PMC11116494; doi:10.1038/s41467-024-48608-3)
Supplement: Supplementary file 11 — Source Data [file 41467_2024_48608_MOESM11_ESM.zip › 487030_2_related_ms_8948124_sc4sh6.xlsx]

## Sheet: Figure 5C - PBS
Dwell Time (us)	Current Peak Amplitude (nA)
80	0.0679529
180	0.057168
80	0.0612982
320	0.0687272
70	0.0588904
160	0.0549903
60	0.0643781
80	0.064111
100	0.0548669
140	0.062147
90	0.0598851
50	0.0553862
130	0.0620744
50	0.0701385
50	0.0559361
140	0.0555109
120	0.0553341
70	0.0664235
60	0.0618896
90	0.0571985
170	0.0576835
70	0.0546167
140	0.0569079
210	0.0618916
240	0.0641307
130	0.0666883
120	0.0565485
110	0.057219
150	0.0651264
130	0.0660286
100	0.0574637
260	0.0679463
70	0.0571552
150	0.0712126
250	0.0550946
170	0.07198
240	0.054806
110	0.0589978
60	0.0547941
70	0.0563101
200	0.0595213
210	0.0808703
60	0.0607831
130	0.0602692
210	0.52817
80	0.0563119
170	0.0731957
60	0.0561371
200	0.0643421
90	0.0700507
90	0.0568407
120	0.0561757
130	0.0546562
180	0.0573757
70	0.0604792
130	0.0565977
80	0.0604976
130	0.0589887
120	0.0602134
50	0.0581207
120	0.0895608
130	0.0670919
80	0.0786632
150	0.0643382
110	0.0566277
110	0.0576555
380	0.0709775
90	0.0618976
80	0.071486
70	0.057429
110	0.0584881
120	0.0609186
140	0.0582724
190	0.0751553
180	0.0583172
50	0.0549241
210	0.0563069
120	0.118096
90	0.0553226
120	0.0563798
150	0.0547235
90	0.0588949
70	0.0578731
180	0.0579857
200	0.0685595
70	0.0643871
60	0.0570234
180	0.0621761
90	0.054629
150	0.0602747
90	0.0715014
70	0.0588183
160	0.0722718
150	0.0587713
130	0.0649354
120	0.0554104
170	0.0677682
60	0.058853
130	0.0811335
110	0.103201
140	0.057335
120	0.055713
90	0.0668958
160	0.0600839
130	0.0594596
160	0.0556205
110	0.0712995
110	0.0589617
210	0.0575904
130	0.0565713
140	0.0631885
80	0.0573428
120	0.0602944
50	0.0575822
160	0.0605816
180	0.055792
110	0.0602143
120	0.0627814
120	0.0686196
240	0.0603352
130	0.0637766
70	0.056549
100	0.108852
110	0.0586377
70	0.0692546
80	0.0560886
130	0.0560788
180	0.0627635
50	0.0573913
170	0.0914162
250	0.0644935
40	0.0551504
150	0.0571912
90	0.0615306
60	0.0560709
90	0.0607277
90	0.0587105
80	0.0578101
150	0.055973
150	0.0728309
180	0.059407
180	0.0556398
100	0.0550588
190	0.0563823
120	0.05598
170	0.0563333
210	0.0620918
200	0.0569546
70	0.0645969
80	0.0598455
110	0.0783857
220	0.0585425
110	0.0676336
50	0.0555047
70	0.0641169
110	0.065508
50	0.0547628
100	0.0655676
80	0.056409
100	0.0583196
160	0.0569059
190	0.0550137
160	0.0562631
190	0.059726
100	0.0607953
120	0.0549821
110	0.0547236
200	0.0549151
120	0.0596327
60	0.0598786
110	0.0601019
130	0.0613555
170	0.0579008
130	0.0587738
130	0.0612048
240	0.0585699
60	0.0770351
150	0.0583635
140	0.0565186
140	0.0575295
90	0.0581732
210	0.0625174
170	0.0586608
150	0.0546493
90	0.0549988
120	0.0564188
100	0.0600545
120	0.0553145
350	0.0576448
180	0.0547747
40	0.05744
100	0.0562497
170	0.0580195
90	0.0584509
60	0.152319
90	0.0556943
190	0.0558933
140	0.0596992
170	0.0620926
170	0.0604309
80	0.0553119
130	0.0577906
110	0.0605961
230	0.0576936
130	0.0568519
100	0.0740917
60	0.0591232
200	0.0598138
140	0.0550716
160	0.0604081
150	0.0579217
210	0.0608126
110	0.0600416
90	0.0563117
90	0.0594129
180	0.0596088
160	0.0574904
70	0.0564426
80	0.0610613
150	0.0616768
160	0.0565119
70	0.0565237
180	0.0547696
60	0.0619328
190	0.0723492
140	0.0559821
90	0.0630779
70	0.0557979
130	0.0836928
70	0.0791707
110	0.0563353
250	0.0556922
80	0.0553878
100	0.0547406
100	0.0596673
70	0.0547721
50	0.0569007
160	0.0573253
170	0.058579
110	0.0651832
130	0.0749456
100	0.0592257
180	0.0617782
180	0.0697142
110	0.0687775
210	0.0557837
120	0.0591063
170	0.0587135
80	0.0640869
90	0.0645464
110	0.0588487
220	0.0621548
80	0.0558883
130	0.0654416
160	0.063876
100	0.057113
90	0.0547032
60	0.0588546
60	0.0587368
160	0.055783
140	0.055447
180	0.0625156
110	0.0623869
180	0.0732033
70	0.0598569
150	0.0586332
110	0.0568565
100	0.442665
120	0.0571491
100	0.0558955
110	0.0635825
70	0.0641719
100	0.0827006
90	0.0609113
130	0.059548
100	0.0634628
80	0.0567793
150	0.0612519
160	0.0623626
110	0.0635059
250	0.0758601
330	0.502155
240	0.246784
60	0.0664336
90	0.0561724
160	0.0548188
70	0.0578415
60	0.0994839
120	0.0562856
110	0.0578579
110	0.0622729
80	0.0551978
80	0.0629897
140	0.0581685
210	0.063296
170	0.073775
90	0.0773762
150	0.0665493
120	0.0573198
100	0.0561041
110	0.0558077
240	0.0582949
40	0.0595481
40	0.0586313
70	0.0556056
90	0.0556792
120	0.0565607
160	0.0611878
120	0.0547723
60	0.0782834
50	0.0566754
70	0.0550061
100	0.0635463
130	0.0551632
60	0.0592483
120	0.0687127
170	0.0586095
80	0.065412
100	0.066666
90	0.0569113
70	0.061054
60	0.0547838
140	0.0573303
130	0.0577435
100	0.0607811
90	0.0573549
110	0.060805
60	0.0559576
50	0.0557816
60	0.0650948
180	0.0550849
160	0.0585442
70	0.0749529
60	0.0555487
110	0.0580191
210	0.0787828
60	0.0550043
90	0.0550466
70	0.0586023
90	0.0573519
90	0.0554213
70	0.056998
100	0.0602574
190	0.0704719
80	0.0603787
160	0.0582573
90	0.0572855
100	0.0558645
100	0.0638455
120	0.0557087
160	0.0562929
130	0.0588727
90	0.0611789
110	0.0573558
130	0.0564021
160	0.0608653
120	0.0574431
180	0.0620249
80	0.0609857
50	0.0554714
70	0.0564084
60	0.0966168
70	0.0718134
140	0.0641633
140	0.0572003
140	0.0546326
100	0.0548765
60	0.0921383
50	0.058641
60	0.0552167
50	0.0549491
60	0.0638312
160	0.0573527
70	0.0549855
80	0.0628443
130	0.0595827
160	0.0647338
70	0.0728921
50	0.0558157
50	0.0653451
90	0.0555268
80	0.0598133
140	0.0580493
80	0.0596849
140	0.0548613
50	0.055274
70	0.0570669
70	0.0588855
60	0.0591129
60	0.057152
40	0.0611555
50	0.0708819
70	0.0600327
70	0.0626203
110	0.068796
100	0.0637887
140	0.0581758
80	0.0626631
200	0.0663479
60	0.0586975
70	0.0567392
200	0.0637326
80	0.0573622
110	0.06132
50	0.0626199
90	0.0563431
210	0.055214
70	0.0547436
70	0.0598056
90	0.0679932
110	0.0584141
90	0.0614354
60	0.0855221
170	0.0660767
150	0.0548495
80	0.0642133
90	0.0645137
70	0.0557795
40	0.0600363
80	0.0677619
270	0.0669785
150	0.0562906
60	0.0642959
150	0.0562106
200	0.0556417
80	0.0547764
50	0.0706152
230	0.0675744
150	0.0622703
100	0.0681847
160	0.0577818
120	0.0558665
120	0.0584332
150	0.0553031
120	0.0617014
90	0.0549027
190	0.0569788
170	0.073299
160	0.0600545
190	0.0550504
50	0.0549905
80	0.0548964
100	0.0617431
100	0.119748
90	0.0560841
60	0.0556152
250	0.0601439
100	0.0550477
90	0.0572997
190	0.0552175
50	0.0600182
50	0.102701
40	0.0577041
60	0.0637391
100	0.0687799
60	0.0559878
120	0.0593986
130	0.0604176
80	0.0559601
110	0.0579625
90	0.0584793
250	0.0694265
120	0.0685717
50	0.0556904
150	0.0674976
80	0.0595371
60	0.0591271
80	0.0572009
40	0.0595277
120	0.0591061
80	0.0576114
120	0.0591912
90	0.0779284
120	0.0556776
100	0.063504
90	0.0594284
60	0.0662357
130	0.0611677
50	0.0592065
60	0.129505
210	0.0582496
110	0.0577129
180	0.0558669
90	0.0564764
210	0.0656236
60	0.0664642
90	0.0564743
70	0.100104
130	0.0643261
150	0.0604434
140	0.0671522
80	0.0551028
40	0.0666977
40	0.0579309
50	0.0609092
70	0.0733883
40	0.0567186
50	0.0593343
160	0.0582065
70	0.0673675
80	0.056496
50	0.0591106
150	0.0673994
90	0.0625256
120	0.0610853
70	0.0553852
70	0.0588105
80	0.0555514
140	0.0580695
120	0.0565641
70	0.0563312
130	0.0546886
60	0.0591906
130	0.0653278
110	0.0782796
100	0.0560418
250	0.0612281
120	0.0640729
240	0.0581805
220	0.063211
50	0.059832
120	0.0603178
50	0.0684563
90	0.060416
90	0.0587595
70	0.0566708
170	0.05524
50	0.0747014
110	0.056081
160	0.0572076
70	0.0579146
140	0.0612088
140	0.0559537
40	0.0593516
170	0.0563268
160	0.060635
70	0.0603329
80	0.0593704
220	0.0619592
150	0.0565158
40	0.057436
130	0.0590894
90	0.057756
70	0.0611491
90	0.0580287
140	0.0549262
170	0.0700019
70	0.0613334
90	0.0549356
170	0.0549432
90	0.0805789
60	0.0566878
170	0.0566086
90	0.059367
130	0.0550948
50	0.0693905
120	0.0583728
80	0.0580579
160	0.0560668
100	0.0594606
110	0.0565547
70	0.0600187
60	0.0553926
80	0.0687538
140	0.0579211
110	0.0580528
150	0.0559948
90	0.0572756
160	0.0630439
140	0.0649851
140	0.0602125
50	0.0623636
100	0.0574115
200	0.0593805
100	0.0572925
220	0.059478
250	0.0570711
90	0.057965
90	0.0628522
90	0.0675319
150	0.0562811
160	0.0546641
100	0.0689275
120	0.0580885
140	0.0554218
160	0.0606753
100	0.062305
180	0.0581023
60	0.0617307
140	0.0616894
80	0.0752523
130	0.0585604
100	0.0600326
60	0.0561099
140	0.0635918
80	0.0572452
220	0.0610287
80	0.169039
70	0.0618949
140	0.0552654
90	0.0555428
80	0.0606633
130	0.0607616
50	0.056928
160	0.059169
90	0.0570796
190	0.0591776
110	0.0731131
80	0.0607417
120	0.0628193
90	0.0560531
40	0.0585146
100	0.0668969
90	0.0575792
120	0.0550715
160	0.0546456
120	0.0589304
130	0.054781
70	0.0555338
70	0.063273
130	0.054682
70	0.0555058
210	0.0571225
100	0.127732
60	0.0671346
50	0.0588638
120	0.062565
80	0.0569915
190	0.0610603
240	0.0642237
210	0.0590549
50	0.056166
70	0.0644941
140	0.054773
60	0.224344
140	0.214593
60	0.148547
80	0.0595657
50	0.0551732
80	0.059261
70	0.0549835
110	0.0562693
80	0.057176
150	0.0574579
80	0.0575439
50	0.0558671
100	0.0595083
90	0.0566099
40	0.0546201
120	0.0637274
120	0.0588346
50	0.0549136
110	0.0569205
140	0.0571346
60	0.0560395
100	0.0692446
90	0.0931158
110	0.0563242
40	0.0627586
80	0.0547712
90	0.0570695
60	0.057636
90	0.0551533
40	0.0640304
60	0.0570364
90	0.0686252
70	0.0551552
110	0.0614764
100	0.0557904
100	0.0547959
90	0.0614457
70	0.0582223
60	0.0546286
70	0.0603979
50	0.056041
90	0.0557312
70	0.0549857
70	0.0564318
130	0.054663
40	0.0573139
190	0.0770638
110	0.0558323
110	0.0546975
60	0.0573266
60	0.0615129
190	0.0636824
170	0.0575181
50	0.0598586
140	0.0576602
150	0.0615905
160	0.0575321
150	0.062921
60	0.0558245
80	0.0599351
120	0.0615983
120	0.05909
210	0.0558504
100	0.0582871
200	0.0582062
210	0.0575432
40	0.0616809
120	0.0561167
170	0.0571081
120	0.0570703
80	0.0664057
80	0.103686
180	0.0549679
60	0.0560843
70	0.0546508
140	0.0557856
130	0.0572633
230	0.0678704
80	0.0624705
120	0.0594701
130	0.0609281
80	0.0556679
150	0.0625268
80	0.0576234
90	0.062712
80	0.0670015
200	0.0560415
110	0.0565304
110	0.060337
110	0.0641717
250	0.0583284
130	0.0584839
160	0.0555679
40	0.065842
80	0.0569126
130	0.0557844
150	0.0736304
80	0.0548607
60	0.0563658
80	0.0593071
110	0.0548358
90	0.0615696
60	0.0549807
150	0.0574841
160	0.0553756
60	0.0567859
150	0.0551466
90	0.058205
50	0.0563671
110	0.060086
210	0.0626553
100	0.0566147
120	0.0610039
50	0.0580239
140	0.0606902
80	0.058667
60	0.0559691
120	0.0595481
170	0.0615868
60	0.0618132
90	0.0609043
170	0.054841
70	0.0560795
120	0.0664213
80	0.0577298
90	0.054995
40	0.0575025
100	0.0557915
60	0.0570643
50	0.0557636
40	0.0599103
170	0.0590377
130	0.0678462
50	0.05986
80	0.0557357
260	0.0567304
110	0.0587715
90	0.0585844
90	0.0562729
130	0.0575853
90	0.0590471
120	0.0583206
70	0.0613176
90	0.0551787
90	0.0598818
40	0.0642249
100	0.0656603
80	0.0565107
170	0.0593681
140	0.05561
220	0.0769648
100	0.0584376
140	0.0567706
90	0.0564583
140	0.0673548
40	0.0577776
90	0.0549711
80	0.0567566
80	0.0589891
70	0.0567664
70	0.209133
60	0.0667391
110	0.0549582
200	0.0636139
70	0.0550672
210	0.0594858
70	0.057852
50	0.0557618
50	0.0617051
350	0.0712869
510	0.20087
250	0.214823
80	0.0545897
120	0.0562678
90	0.0549274
190	0.055723
50	0.0642635
140	0.056913
140	0.0550638
110	0.0598587
100	0.0634998
120	0.0580432
70	0.058758
150	0.0572924
80	0.0555943
210	0.0610357
60	0.0554017
210	0.0612008
60	0.05573
60	0.060054
80	0.0566047
80	0.0599855
40	0.0938976
80	0.0836978
140	0.0638263
40	0.059721
60	0.0608385
210	0.0613085
310	0.064378
100	0.0573081
110	0.0577377
120	0.0665646
60	0.138628
190	0.0558714
150	0.0683606
60	0.0558224
60	0.0556717
120	0.0578327
90	0.054975
100	0.062549
60	0.0592954
60	0.0825042
190	0.055799
160	0.0555769
90	0.0562662
140	0.0593392
140	0.0550781
230	0.0583787
60	0.0842246
190	0.0556164
120	0.0561219
90	0.0704953
110	0.0611573
120	0.0560024
80	0.210984
80	0.0571849
80	0.0650919
100	0.0562357
50	0.059755
70	0.0567957
120	0.0578439
130	0.0551809
70	0.0568329
170	0.0557165
120	0.056605
230	0.0580422
120	0.0561989
180	0.0549187
180	0.0563156
140	0.0641295
100	0.0640073
220	0.0616314
140	0.0623099
90	0.0634968
80	0.0574049
100	0.0560314
50	0.0571842
210	0.0615563
200	0.0563732
50	0.0690244
40	0.0625594
120	0.0547422
60	0.0598156
150	0.0578396
170	0.0670638
190	0.0640035
170	0.0672118
110	0.0698375
180	0.0684429
120	0.0569232
180	0.0558847
130	0.0679889
160	0.0646479
70	0.0576187
120	0.0559498
160	0.062739
320	0.0547511
130	0.0842733
120	0.0617665
130	0.0641991
110	0.0715004
190	0.0692249
100	0.0586091
210	0.0550508
190	0.0578073
50	0.0563096
60	0.0567166
180	0.0578865
150	0.058773
60	0.0674894
100	0.0625437
50	0.0701684
210	0.0568742
130	0.067617
130	0.0724335
190	0.0602895
220	0.0576565
50	0.0852335
130	0.0717898
280	0.0794997
130	0.0689658
130	0.057246
130	0.0590493
110	0.0586193
150	0.0646276
150	0.0592926
180	0.0590009
190	0.0566843
80	0.0574915
160	0.0678767
80	0.0572686
150	0.0624412
130	0.0584029
110	0.0622291
130	0.0677616
40	0.0547129
280	0.0590008
210	0.0639198
130	0.0692036
130	0.0584173
240	0.0591359
140	0.0725709
180	0.0598945
170	0.0557247
200	0.063706
130	0.0555289
90	0.0622093
280	0.0660895
210	0.0732217
150	0.057481
160	0.0553882
210	0.0680545
110	0.0572112
50	0.0569065
160	0.055384
100	0.0596751
60	0.056974
130	0.0561058
140	0.07543
140	0.0588685
70	0.0659922
120	0.0593907
40	0.0645234
90	0.055837
150	0.0614122
90	0.0656833
140	0.0764296
170	0.062796
40	0.054734
140	0.0603398
90	0.0562072
160	0.067051
140	0.075029
140	0.0885143
170	0.0743184
250	0.0719648
50	0.0777225
160	0.0781813
150	0.0556226
100	0.0634946
180	0.0640446
50	0.0664587
120	0.062121
120	0.0673042
190	0.074565
150	0.0761383
120	0.0677987
110	0.0666572
150	0.0595997
80	0.0573307
190	0.0844185
160	0.054802
220	0.0573354
40	0.0579067
70	0.0810313
80	0.0840908
120	0.0600816
140	0.0637608
100	0.0602214
120	0.0621964
90	0.0643539
210	0.0757932
90	0.0604726
180	0.0565801
100	0.0619188
60	0.0643313
60	0.0708147
110	0.0606733
130	0.0566422
100	0.0659925
90	0.0597059
160	0.0545882
100	0.0604529
40	0.063362
210	0.0601651
80	0.0571571
120	0.0670764
120	0.0756309
150	0.0574834
80	0.0595406
120	0.0599273
110	0.0589499
50	0.0561731
170	0.0620581
90	0.0573569
130	0.0606564
170	0.0582368
110	0.25849
170	0.0744662
160	0.0596138
120	0.0558245
240	0.0585237
60	0.0579435
140	0.056312
140	0.0547377
130	0.0565977
210	0.0561377
120	0.0570648
60	0.0831054
100	0.0636075
60	0.0577899
180	0.0581947
170	0.0760394
180	0.0766016
130	0.0582844
70	0.0641067
160	0.0592269
70	0.183722
130	0.0576512
120	0.0560588
100	0.313944
110	0.0584175
100	0.0616337
130	0.0545885
130	0.0570238
50	0.0595597
200	0.0590094
130	0.0578556

## Sheet: Figure 5C - 30% BSA PBS
Dwell Time (us)	Current Peak Amplitude (nA)
160	0.0893361
340	0.0787045
220	0.0948136
270	0.0849303
260	0.103248
180	0.100425
380	0.122169
210	0.0776964
190	0.120886
430	0.114236
330	0.13307
170	0.135275
340	0.111177
180	0.0742238
400	0.146927
460	0.127855
270	0.0970349
180	0.0822287
170	0.0883731
210	0.0967987
170	0.127488
110	0.0825648
370	0.109149
180	0.0934822
140	0.106761
260	0.0996871
210	0.0799931
260	0.0795506
150	0.0801171
250	0.0994692
190	0.0910532
290	0.086004
310	0.0915785
210	0.0827673
210	0.105003
160	0.0811213
290	0.0939351
130	0.0932667
230	0.0950057
790	0.0837093
140	0.0782443
170	0.119012
220	0.117788
260	0.102293
170	0.119916
390	0.0786378
240	0.0973577
130	0.106242
570	0.139046
180	0.103166
250	0.0906437
200	0.0818133
260	0.135327
200	0.129762
120	0.0815945
280	0.0765565
130	0.076139
250	0.0903023
120	0.106758
320	0.137949
180	0.0759396
200	0.0829902
160	0.110496
290	0.143333
310	0.0943715
310	0.0892126
260	0.117081
300	0.0897
290	0.104397
270	0.102993
180	0.109578
290	0.0822857
210	0.179112
180	0.100279
130	0.0897833
230	0.0823932
130	0.161031
220	0.0962674
220	0.0729462
190	0.0910543
180	0.0933837
120	0.0922424
230	0.162569
250	0.0755062
370	0.0948767
540	0.0804423
160	0.10774
240	0.170835
470	0.122673
200	0.103321
200	0.0715177
110	0.0750328
590	0.102954
150	0.147502
200	0.0845249
300	0.0735534
330	0.114596
270	0.08567
350	0.090515
380	0.134357
240	0.129805
200	0.100207
290	0.078209
390	0.144136
430	0.0948271
280	0.0716088
320	0.0798175
190	0.0921594
210	0.107696
170	0.0927101
300	0.115697
130	0.0826142
180	0.0883927
130	0.082855
130	0.083997
520	0.106459
180	0.153216
300	0.144667
440	0.102444
500	0.0894231
220	0.0813829
270	0.100509
450	0.10171
120	0.131915
340	0.135522
410	0.13697
350	0.0724607
170	0.0747366
240	0.0785864
270	0.119111
310	0.0740445
320	0.0914674
250	0.0829709
320	0.0931124
250	0.101842
430	0.123447
300	0.0723135
230	0.0738611
110	0.121039
280	0.0815582
550	0.116666
140	0.15324
390	0.105068
190	0.104805
200	0.199742
140	0.118637
360	0.100937
320	0.0756059
280	0.113278
90	0.0771925
350	0.109127
240	0.0718697
200	0.148952
260	0.0927355
300	0.0815073
380	0.0758607
190	0.0922903
330	0.171837
470	0.104594
110	0.0875835
310	0.0816651
250	0.0727157
190	0.138945
170	0.0911538
290	0.145279
250	0.088161
190	0.105672
220	0.0774253
300	0.0799579
130	0.126779
180	0.0956308
160	0.0951808
270	0.183928
170	0.0824407
160	0.0835496
270	0.126243
320	0.0731567
360	0.150494
350	0.143989
260	0.0740493
190	0.0810574
290	0.0950414
220	0.0944477
210	0.0958311
300	0.0861657
220	0.0762269
210	0.114558
430	0.089178
310	0.161382
300	0.0715541
240	0.0745893
220	0.108058
180	0.0720614
290	0.104474
240	0.125367
210	0.101541
220	0.0768909
350	0.0795705
330	0.156338
250	0.102469
220	0.0859955
210	0.117839
220	0.0830695
180	0.112067
150	0.107057
270	0.106693
260	0.0747814
110	0.109982
300	0.0756372
140	0.114599
190	0.0913474
180	0.118259
340	0.0756873
300	0.124578
200	0.117664
410	0.102087
220	0.0777657
210	0.177686
270	0.0737818
320	0.0909527
200	0.167587
260	0.0723188
260	0.104783
250	0.0864026
200	0.0714551
260	0.107124
240	0.149245
190	0.0823421
470	0.106272
250	0.0743912
200	0.117995
240	0.155948
270	0.0903606
240	0.0738576
200	0.0760304
240	0.0850547
380	0.12231
220	0.0729324
160	0.122292
180	0.125486
180	0.0798626
380	0.114677
180	0.0739326
210	0.0728246
160	0.0751846
170	0.0850098
230	0.072814
260	0.0994933
320	0.137411
130	0.0728979
180	0.0761395
240	0.0761338
220	0.0782944
210	0.0887952
170	0.0820567
260	0.0727793
230	0.120284
150	0.076499
160	0.0803243
190	0.0960767
210	0.0876689
250	0.127869
200	0.124703
230	0.0941219
330	0.135918
320	0.113348
260	0.0772414
350	0.0816976
160	0.103145
330	0.113472
210	0.102854
250	0.169561
180	0.116589
310	0.0898026
150	0.124117
460	0.0979001
190	0.100082
230	0.100471
180	0.0841678
190	0.0786156
290	0.101552
250	0.116756
230	0.0738339
290	0.075604
220	0.0790558
340	0.130669
320	0.0898022
160	0.104672
190	0.0845746
200	0.0750443
140	0.0777428
410	0.0998197
280	0.155858
450	0.0816805
250	0.102795
400	0.0888796
420	0.0793912
180	0.135943
300	0.0862627
540	0.106235
290	0.106369
320	0.110818
410	0.0793807
280	0.129323
200	0.0871598
90	0.0721081
140	0.12905
110	0.0752558
240	0.0921639
240	0.072499
380	0.109543
330	0.101608
230	0.0885234
110	0.0967415
160	0.0788265
300	0.083273
190	0.078066
200	0.0770536
130	0.0859779
200	0.0824366
240	0.153592
270	0.0855254
240	0.088832
290	0.0908824
210	0.0773035
220	0.0783805
200	0.0735708
400	0.156688
130	0.105883
280	0.104008
220	0.119189
250	0.0827063
280	0.0750116
260	0.0758838
160	0.102646
260	0.085811
200	0.0742383
330	0.0753573
300	0.0799058
150	0.129027
240	0.114769
240	0.0882216
190	0.12574
210	0.10292
210	0.0787372
270	0.140005
300	0.0877467
150	0.137586
480	0.0916506
110	0.0828918
240	0.0730769
400	0.160635
140	0.136275
450	0.0846237
220	0.0772239
160	0.1518
400	0.0788744
340	0.0841443
280	0.0751518
240	0.114307
430	0.0803726
290	0.106817
360	0.0773039
270	0.0779973
290	0.0904279
110	0.0751151
210	0.096351
290	0.105504
270	0.0963523
180	0.0781892
280	0.0771217
190	0.115135
460	0.0849938
200	0.0964775
140	0.0976254
470	0.120099
340	0.120546
230	0.0807904
150	0.0926704
220	0.0842555
250	0.0898835
260	0.0796287
220	0.100633
190	0.0822797
170	0.0860033
220	0.0872636
190	0.119081
320	0.0905216
260	0.0956963
260	0.0743851
410	0.0740021
350	0.0907508
310	0.0720813
100	0.097708
180	0.0715406
240	0.0723555
210	0.092302
190	0.0982621
300	0.152039
220	0.0834956
320	0.075502
210	0.0731051
260	0.0890897
250	0.0741328
140	0.127172
390	0.0940171
170	0.0863903
320	0.0752629
210	0.0733386
310	0.115459
170	0.114863
360	0.0761038
240	0.0873468
280	0.141223
190	0.102181
220	0.104887
90	0.0715601
330	0.0743966
210	0.110375
300	0.0786959
330	0.0924355
180	0.0890507
280	0.118342
240	0.079795
160	0.0762824
240	0.0958589
150	0.0804641
300	0.0783088
230	0.0800921
220	0.114372
240	0.118222
270	0.0747601
350	0.106982
140	0.129902
270	0.0721255
150	0.0767491
270	0.0937234
400	0.166227
240	0.105279
410	0.0874917
420	0.0762226
170	0.109653
270	0.0746304
550	0.11108
180	0.100781
160	0.102069
280	0.0725202
180	0.0767542
130	0.115018
200	0.0967673
290	0.0920712
560	0.0792898
370	0.0959175
280	0.0939508
240	0.128083
260	0.0898673
360	0.104916
160	0.110264
400	0.176863
170	0.12172
190	0.0721819
270	0.134098
210	0.121645
240	0.216959
340	0.0996082
350	0.203159
230	0.0763678
150	0.0835421
150	0.0741021
220	0.0931741
270	0.0812657
210	0.0743968
180	0.0946205
160	0.102262
540	0.114707
240	0.076367
210	0.0717805
220	0.0916676
330	0.108303
290	0.0971358
120	0.102706
240	0.0817762
260	0.0737104
210	0.0754384
290	0.108556
220	0.0933418
280	0.0834461
210	0.120603
200	0.0760957
170	0.0825196
200	0.0778235
330	0.0738801
190	0.0763796
160	0.108806
210	0.0737289
280	0.07499
160	0.11286
130	0.0729703
160	0.104765
180	0.0890551
450	0.0920266
190	0.102314
300	0.0714465
210	0.0975071
170	0.0817067
200	0.103604
240	0.074169
280	0.0739595
120	0.0792738
250	0.0831328
300	0.123449
190	0.0984211
230	0.0869016
300	0.0921854
280	0.0927115
390	0.0897544
520	0.111546
490	0.0789145
240	0.12065
260	0.0916687
200	0.106859
330	0.0939633
190	0.0758424
250	0.075969
330	0.100769
290	0.0754465
260	0.0738323
580	0.124551
200	0.0975105
210	0.147948
300	0.117677
150	0.12274
220	0.0819261
190	0.102037
220	0.0909476
310	0.0838828
240	0.0823152
220	0.113519
160	0.100476
160	0.0765187
260	0.10983
210	0.0727991
390	0.10318
250	0.0793888
260	0.0935973
220	0.102145
250	0.0769067
220	0.0735731
330	0.0784256
140	0.103094
310	0.0725951
290	0.0775726
180	0.161194
250	0.122991
290	0.0769948
280	0.120647
260	0.102355
440	0.097089
170	0.082572
140	0.0744456
240	0.0819129
440	0.0930006
510	0.113563
300	0.111473
250	0.14908
170	0.0802354
170	0.0882906
290	0.0868593
290	0.087374
500	0.171136
200	0.08607
150	0.0713907
410	0.0923944
230	0.0742069
240	0.10566
600	0.0842683
150	0.0721122
160	0.0774245
190	0.104246
280	0.0878478
290	0.0943576
310	0.07648
270	0.0967255
250	0.0972228
370	0.120548
230	0.111003
320	0.0934849
270	0.114978
240	0.0926569
280	0.0746174
580	0.0766432
390	0.0821663
290	0.110227
120	0.0807648
170	0.0883358
330	0.10816
280	0.0719744
320	0.104846
250	0.0748825
200	0.0801775
230	0.0724291
230	0.0877356
100	0.0768464
340	0.127653
290	0.109225
270	0.0840738
360	0.0826279
210	0.0924263
240	0.0848845
150	0.0874605
200	0.0830116
110	0.386715
230	0.082778
320	0.102058
110	0.0716026
210	0.0765214
170	0.0738722
200	0.0801382
260	0.0921426
370	0.144569
120	0.131862
180	0.100938
280	0.0746723
290	0.0990076
330	0.0969634
190	0.0760402
290	0.0962328
280	0.102691
240	0.0847046
110	0.0909549
240	0.0767185
200	0.106925
280	0.12158
200	0.0733001
310	0.091647
320	0.120523
210	0.0855931
200	0.0738076
230	0.079014
420	0.0790804
290	0.0913279
460	0.0748067
260	0.0722493
250	0.16114
170	0.0908769
260	0.0893107
390	0.11677
330	0.0887101
220	0.0730531
160	0.0919685
190	0.117371
260	0.0740757
240	0.0742741
170	0.0938423
320	0.0835653
220	0.118979
370	0.103481
220	0.0842636
330	0.148941
220	0.102313
300	0.105323
260	0.115973
270	0.0784882
260	0.0814391
420	0.0833587
160	0.0860225
280	0.0916221
210	0.0799937
290	0.0751865
180	0.0780268
240	0.105272
310	0.092522
190	0.137365
340	0.107563
100	0.086288
250	0.0836859
150	0.0824623
130	0.0724409
200	0.0754803
250	0.0810189
380	0.116211
330	0.119258
100	0.0812
350	0.0868726
150	0.0750244
160	0.0767768
180	0.0915358
210	0.124997
350	0.101899
240	0.0824236
220	0.0775455
240	0.0841941
200	0.0744797
450	0.100819
250	0.10525
180	0.150202
300	0.0939244
550	0.116544
210	0.0834802
230	0.0978643
240	0.090281
330	0.114383
380	0.0898325
390	0.0959758
390	0.118799
320	0.101124
310	0.0864055
310	0.0718358
250	0.102665
270	0.0933857
230	0.101367
190	0.0976075
170	0.0723981
290	0.0861195
350	0.100841
260	0.0853381
140	0.0834837
290	0.106673
270	0.0882386
330	0.10454
160	0.131615
150	0.0936348
240	0.0737966
250	0.0865962
220	0.0781635
330	0.0899518
260	0.129349
250	0.0714997
390	0.11503
270	0.0928984
240	0.0717569
200	0.197926
200	0.0876595
240	0.0808678
200	0.168489
300	0.194178
650	0.138404
230	0.0800302
160	0.0846573
230	0.0855167
280	0.109846
200	0.0875195
160	0.07846
200	0.0727656
220	0.0980089
410	0.0834154
330	0.0807402
120	0.0767795
160	0.0889175
160	0.0759469
200	0.105355
340	0.0838127
420	0.144277
210	0.0741673
230	0.10403
300	0.0771726
360	0.0849435
130	0.12111
220	0.0843971
300	0.0963456
210	0.114376
220	0.0882105
180	0.0926316
240	0.0733085
220	0.0918532
440	0.0757314
180	0.0759404
160	0.0731332
420	0.124909
260	0.119442
190	0.104912
320	0.0791031
110	0.0867463
240	0.0743807
190	0.0740468
260	0.0767047
380	0.136284
280	0.112375
300	0.119537
380	0.0935774
450	0.100858
200	0.131426
140	0.0837946
90	0.0881029
330	0.104326
210	0.077137
270	0.083259
380	0.261655
260	0.105114
260	0.120744
200	0.146874
240	0.0780278
110	0.270081
230	0.0742677
110	0.0757455
280	0.102253
260	0.0729649
200	0.118631
280	0.0894784
200	0.0796547
310	0.111168
260	0.0844989
190	0.0808689
240	0.104829
190	0.101228
250	0.0746627
200	0.0818448
90	0.073787
250	0.0965378
230	0.143129
220	0.129733
130	0.116104
200	0.0734209
150	0.0749241
340	0.0743638
270	0.104734
260	0.0945997
230	0.0778554
210	0.0917414
190	0.529513
250	0.120625
300	0.0782977
240	0.0793421
170	0.144418
130	0.100364
180	0.0813838
140	0.0802499
290	0.0818754
350	0.114112
140	0.0783833
190	0.0881267
330	0.0784921
170	0.0908835
370	0.114518
210	0.103608
200	0.148796
250	0.0940579
210	0.0727729
130	0.0873035
140	0.0850105
390	0.104474
200	0.127241
180	0.134963
330	0.0787071
280	0.201566
180	0.0729862
380	0.138114
170	0.097232
170	0.078261
280	0.0761646
310	0.10854
150	0.11907
290	0.0872405
290	0.101671
210	0.0797108
200	0.077098
240	0.0923471
320	0.120437
260	0.0880374
300	0.0759791
170	0.087107
150	0.0931911
270	0.0777467
280	0.0786622
250	0.151762
160	0.10104
500	0.0894542
550	0.082042
260	0.0964283
150	0.0768593
240	0.0870132
190	0.0737086
270	0.0782803
170	0.0854092
320	0.0996723
150	0.16857
330	0.0960909
190	0.147923
350	0.114776
120	0.0725629
140	0.0959252
370	0.100715
400	0.0999414
240	0.0821257
280	0.0924315
270	0.078721
180	0.116315
430	0.085817
500	0.0740722
290	0.0971041
210	0.109825
230	0.0866306
200	0.0985173
230	0.0751214
470	0.0922441
160	0.0984966
240	0.0866118
260	0.0792232
130	0.0817211
300	0.144523
230	0.0822066
380	0.0880902
250	0.124202
300	0.0813742
210	0.0736082
270	0.0947878
390	0.0728286
310	0.0829707
160	0.0752399
270	0.0744175
410	0.123408
180	0.129342
240	0.140717
210	0.153299
180	0.0810225
270	0.493801
150	0.109041
250	0.0728944
290	0.115435
140	0.0852846
290	0.0716399
160	0.0799922
260	0.0769897
280	0.0778665
220	0.148079
230	0.0874628
230	0.129954
250	0.09291
300	0.0742838
160	0.0772304
160	0.0727862
260	0.0905797
220	0.0885182
130	0.0733096
310	0.0994202
280	0.12031
270	0.0844286
110	0.0958225
170	0.0733603
300	0.0737946
310	0.0915853
390	0.0909628
270	0.108671
130	0.10112
230	0.0766464
120	0.0762454
170	0.0785052
510	0.0892666
380	0.102458
310	0.0899716
220	0.0756681
360	0.0994593
220	0.0890451
190	0.0729316
250	0.0768894
270	0.0890917
400	0.104701
320	0.103387
290	0.0957435
570	0.0899708
200	0.0772974
340	0.11218
160	0.0769018
200	0.0749711
170	0.0791662
230	0.104126
250	0.0871995
90	0.186799
240	0.0796463
180	0.0852268
290	0.0759361
130	0.0742094
190	0.0770653
220	0.0719184
250	0.0728326
350	0.0965944
150	0.0886213
120	0.0829705
330	0.0954082
100	0.109342
150	0.49694
230	0.0954883
230	0.0879072
160	0.0754426
230	0.110528
360	0.141254
80	0.121475
280	0.0780861
240	0.0823573
300	0.0969618
340	0.0806621
420	0.106856
160	0.110399
430	0.074609
220	0.099579
250	0.0854291
580	0.119439
160	0.103295
350	0.10859
350	0.0804128
340	0.101278
190	0.0799259
310	0.123364
270	0.115875
150	0.0875006
240	0.096197
170	0.0857557
260	0.111466
180	0.10072
230	0.0898692
520	0.0905363
190	0.111053
130	0.0832433
170	0.12178
180	0.103462
100	0.0897793
170	0.0906707
170	0.105639
170	0.114703
250	0.115606
330	0.0961317
230	0.0721017
400	0.0966901
180	0.0725652
170	0.091144
240	0.0815283
210	0.0954014
290	0.0865129
190	0.0936617
240	0.101187
240	0.183276
230	0.111123
160	0.0741499
380	0.10615
240	0.0817073
230	0.0849858
180	0.0760032
310	0.0860908
250	0.0840671
260	0.0715314
420	0.0826474
280	0.0949978
70	0.0804541
280	0.10059
220	0.0892168
260	0.124582
290	0.0946073
360	0.088693
250	0.0753627
330	0.113848
260	0.0823009
290	0.0735303
270	0.111601
190	0.0730383
290	0.0764587
210	0.102107
200	0.0792502
200	0.104385
160	0.115858
190	0.0738936
180	0.0856336
210	0.0886021
220	0.0732732
370	0.104418
190	0.0763955
120	0.0740369
180	0.121894
340	0.0997402
150	0.0898224
160	0.0836754
280	0.0769298
210	0.0731965
200	0.123535
190	0.0872099
230	0.133875
200	0.0784227
310	0.138482
220	0.075626
210	0.0773747
300	0.127414
270	0.120017
260	0.0733539
300	0.105805
180	0.105147
290	0.120314
210	0.117229
290	0.0741312
170	0.0714111
230	0.0818891
170	0.0812429
110	0.103061
280	0.147441
230	0.0756045
140	0.077476
180	0.0929114
310	0.0977789
150	0.0781188
310	0.0783856
280	0.081292
420	0.0748156
180	0.0748016
280	0.07295
190	0.0787927
130	0.0812808
250	0.0720353
280	0.0896499
230	0.0741113
300	0.0723765
180	0.07414
200	0.0918147
210	0.0848791
300	0.0787088
250	0.0890756
160	0.149693
220	0.0723095
180	0.0909475
280	0.161673
110	0.0915826
280	0.1525
190	0.101552
200	0.133769
260	0.0827115
320	0.085953
180	0.0869809
320	0.0859117
170	0.0870656
280	0.0957027
160	0.0793693
340	0.0905804
230	0.0829371
330	0.148891
310	0.073414
240	0.0713859
320	0.0963455
210	0.101552
260	0.0820341
250	0.125565
180	0.0835086
190	0.0716938
250	0.12267
190	0.0819735
220	0.0923077
200	0.12864
270	0.0859255
240	0.097293
230	0.158702
280	0.0851676
340	0.0715821
220	0.0987583
490	0.071442
260	0.0977726
220	0.088919
230	0.142506
320	0.0951028
150	0.101783
80	0.0920478
220	0.0762379
170	0.116583
180	0.0872719
180	0.0791533
440	0.0717529
290	0.144785
220	0.087142
190	0.0787291
270	0.10396
180	0.0941212
230	0.0828163
320	0.0765687
180	0.0837991
160	0.0721318
120	0.0841665
220	0.0877639
230	0.0727827
160	0.126241
310	0.0764682
120	0.0795807
290	0.0805242
200	0.0801167
260	0.105918
110	0.119531
230	0.0832295
490	0.152629
250	0.0999725
110	0.0737869
340	0.0852641
240	0.0717268
300	0.108635
370	0.0929962
270	0.074268
190	0.0723003
230	0.0755929
260	0.0737369
350	0.0784972
460	0.0856412
270	0.0885242
190	0.0937273
270	0.0900699
300	0.0909896
260	0.106233
310	0.0804395
160	0.0911819
240	0.0789725
190	0.0845967
110	0.103736
190	0.0759208
140	0.0978902
250	0.0904654
120	0.0775927
580	0.0925929
250	0.107755
360	0.099948
280	0.0846441
300	0.117835
340	0.0933658
310	0.0763035
360	0.0985735
140	0.0727474
270	0.0871905
240	0.133997
250	0.159535
300	0.0769573
200	0.124563
270	0.118361
320	0.0943492
290	0.11846
400	0.0998054
300	0.11425
330	0.0959546
120	0.0877203
260	0.100317
370	0.13341
170	0.0856236
250	0.0786225
280	0.101104
220	0.104116
330	0.0796556
290	0.155778
210	0.113822
370	0.149074
130	0.0904829
260	0.102383
300	0.0749541
260	0.0755542
130	0.0856184
260	0.0891035
220	0.0754594
300	0.124829
130	0.089023
240	0.139034
290	0.0913944
210	0.12398
170	0.0824988
440	0.0958633
290	0.0996367
420	0.0935689
140	0.113755
380	0.125886
170	0.0783762
200	0.125835
230	0.0901112
180	0.0716159
290	0.0718269
170	0.137238
270	0.0814139
360	0.122495
140	0.0713672
280	0.0857061
230	0.0744365
220	0.0716833
480	0.141388
330	0.084699
200	0.0847553
170	0.0771916
330	0.117136
310	0.0790733
240	0.0831344
170	0.094901
460	0.0934703
260	0.149815
300	0.112363
240	0.120197
290	0.0816728
120	0.0863174
280	0.0722652
260	0.0864271
160	0.147039
440	0.0921901
230	0.0775519
340	0.0714861
180	0.0784476
100	0.0957584
180	0.071962
110	0.108093
260	0.0981037
220	0.124995
230	0.0820334
300	0.109993
160	0.131331
300	0.0798752
300	0.0807499
210	0.07917
320	0.0948794
230	0.0781737
220	0.0745625
230	0.0752714
160	0.0902672
300	0.0776137
190	0.0944809
260	0.0759871
200	0.0776249
260	0.0789342
320	0.113111
420	0.0776466
180	0.087581
170	0.109705
230	0.105043
240	0.0719057
310	0.105899
250	0.0860418
230	0.110679
200	0.1342
260	0.0739652
270	0.139313
160	0.071923
280	0.078833
130	0.087045
440	0.0751412
310	0.148813
420	0.0864209
410	0.0768541
190	0.087715
250	0.101282
160	0.0798724
390	0.0827379
290	0.120508
290	0.0876785
190	0.0727648
410	0.103404
280	0.0718374
150	0.0958769
250	0.0749086
260	0.0744025
230	0.0885726
260	0.088767
130	0.100791
370	0.101649
240	0.12021
190	0.152375
210	0.102031
230	0.104335
370	0.144455
290	0.15336
220	0.0734612
240	0.0994726
330	0.0931433
240	0.101556
310	0.0766471
170	0.125135
190	0.0723042
190	0.10404
330	0.0877846
270	0.0997135
180	0.0742006
210	0.134521
220	0.131001
230	0.106384
200	0.10191
240	0.0981967
230	0.0913529
230	0.0831043
290	0.0762295
130	0.0726193
300	0.0827651
230	0.100256
360	0.121583
290	0.0962889
300	0.0995475
320	0.110007
250	0.113118
320	0.0839712
350	0.0817882
260	0.108343
280	0.0731566
410	0.0896048
520	0.0812539
260	0.0869873
250	0.0932273
330	0.0867361
410	0.103998
160	0.0766136
220	0.0989355
210	0.0970945
210	0.0946528
160	0.0805057
520	0.077528
130	0.0943413
230	0.0740907
280	0.103649
210	0.110107
380	0.0798947
360	0.0931599
180	0.0787192
120	0.0954662
130	0.0959987
140	0.0762752
290	0.0886057
350	0.0747095
230	0.103384
230	0.0749613
150	0.0823735
130	0.0798584
350	0.107208
200	0.116361
330	0.112303
160	0.0802517
330	0.112744
220	0.083096
270	0.106714
230	0.0732609
240	0.073833
230	0.0966686
370	0.0793457
290	0.124351
280	0.0798101
290	0.115631
550	0.123324
210	0.0738357
240	0.0978439
350	0.0750597
280	0.111097
520	0.0951658
680	0.120733
280	0.0784208
200	0.10069
340	0.0781082
420	0.112193
360	0.0999517
160	0.171663
250	0.0831831
260	0.0716345
200	0.0826746
220	0.132756
320	0.087558
210	0.100816
290	0.0998146
420	0.0812754
280	0.088148
370	0.0881488
300	0.142588
290	0.0964012
270	0.134414
150	0.134669
280	0.0952446
230	0.0853842
250	0.0939494
220	0.103713
230	0.0919704
350	0.0921704
200	0.0857157
510	0.13901
170	0.0792266
370	0.120938
210	0.0824656
390	0.130616
250	0.0836592
600	0.124618
300	0.100114
210	0.0740604
300	0.0950724
170	0.102121
260	0.104048
260	0.137457
160	0.0987633
280	0.102897
240	0.0804615
190	0.0924921
200	0.137264
260	0.100646
230	0.0922105
440	0.115142
430	0.0867245
270	0.110949
140	0.0812366
270	0.166347
260	0.119425
300	0.0993341
320	0.0999628
180	0.115465
190	0.119676
420	0.0850709
200	0.0744827
320	0.0939889
220	0.105176
170	0.0723596
440	0.105297
160	0.150332
190	0.108791
250	0.0921273
270	0.0786251
240	0.0953358
290	0.0844062
190	0.143305
230	0.0763885
180	0.0757294
350	0.114265
210	0.0785188
240	0.0792448
310	0.0830403
310	0.0921622
310	0.104275
170	0.0887008
190	0.0792143
260	0.110829
310	0.100884
340	0.136648
290	0.0724975
160	0.14962
230	0.107238
500	0.1249
180	0.083007
220	0.0824522
320	0.0870338
290	0.113578
320	0.0921678
260	0.0898049
220	0.155579
250	0.0881001
130	0.0828501
160	0.082819
190	0.108488
390	0.0984962
190	0.127242
150	0.089194
330	0.0790838
120	0.0870315
230	0.0925751
310	0.0819934
280	0.0776066
630	0.135056
330	0.115549
180	0.0746464
200	0.0831072
200	0.0718313
170	0.0908566
230	0.0732939
280	0.0957052
240	0.10035
210	0.0776226
240	0.0884493
250	0.0995377
260	0.0874816
170	0.0799136
110	0.0738225
240	0.0771144
350	0.116791
310	0.0816722
170	0.0957361
400	0.0911935
290	0.0901407
180	0.093257
270	0.0915942
250	0.133417
370	0.0997486
270	0.0822056
280	0.0921206
260	0.0862711
200	0.103441
400	0.0831338
250	0.0969537
230	0.0763802
300	0.077855
180	0.107951
120	0.0838371
400	0.0925405
320	0.0807839
210	0.0821008
280	0.0910968
300	0.0852206
210	0.0880741
230	0.0889826
120	0.0980986
260	0.0845465
250	0.0895884
260	0.0969449
430	0.0908707
220	0.0829855
300	0.0830789
230	0.0826381
380	0.0898726
580	0.132693
170	0.0728645
390	0.0935335
280	0.0908316
190	0.158306
260	0.0848054
290	0.0904221
330	0.140413
280	0.103281
250	0.0741789
190	0.08306
410	0.0910173
260	0.086014
310	0.0783234
270	0.101543
300	0.0835352
240	0.0898251
220	0.083126
350	0.103097
190	0.116956
280	0.105211
330	0.0797414
230	0.0919436
320	0.0974888
270	0.0880353
250	0.0892297
240	0.0771639
180	0.0840049
230	0.0894862
510	0.113521
330	0.0788457
240	0.0757125
270	0.0848693
230	0.0865269
290	0.144886
360	0.0760209
160	0.0866581
260	0.0904824
220	0.0966192
320	0.113694
140	0.12089
250	0.0790356
210	0.0795443
530	0.151405
300	0.14862
310	0.115293
240	0.0944951
220	0.115049
460	0.0731244
310	0.0947471
200	0.0953738
250	0.0730766
320	0.0812698
250	0.114311
360	0.092036
560	0.084252
160	0.0961782
340	0.0998625
300	0.131513
270	0.117371
230	0.120679
220	0.136541
180	0.105197
370	0.175094
240	0.128944
170	0.10508
230	0.0848444
210	0.0762756
230	0.0933907
130	0.0727647
200	0.120685
310	0.0989157
220	0.0955537
140	0.0761501
170	0.0751543
230	0.0934448
220	0.0980324
450	0.100124
270	0.0917536
180	0.0844776
250	0.0845017
250	0.100989
150	0.077886
340	0.0819648
210	0.140772
190	0.103743
200	0.176289
220	0.0834288
230	0.136618
160	0.0859108
260	0.0886579
160	0.0755301
210	0.0933212
350	0.0850667
290	0.0929998
150	0.133828
130	0.0931945
120	0.074739
150	0.0959403
340	0.123576
270	0.114724
110	0.0870949
400	0.072666
260	0.0791569
250	0.104918
370	0.0997888
160	0.119581
340	0.106476
230	0.0832785
370	0.10048
70	0.0771192
250	0.0803677
180	0.0827239
310	0.124748
260	0.0985818
270	0.0756429
190	0.0910731
380	0.0996757
110	0.114526
360	0.0750896
260	0.0879888
260	0.129134
420	0.117477
120	0.104001
180	0.0845389
180	0.0744749
260	0.0835507
190	0.101938
210	0.129065
130	0.103051
300	0.138445
270	0.100311
200	0.0981749
120	0.106841
260	0.164332
240	0.0734028
210	0.0946971
300	0.157123
510	0.16003
210	0.124699
290	0.103019
280	0.092763
300	0.0752125
210	0.0857502
390	0.0907886
250	0.104587
300	0.130227
260	0.110666
170	0.113712
350	0.110782
160	0.0936331
220	0.103116
240	0.0862135
200	0.0975991
230	0.134499
180	0.0773031
260	0.0955908
260	0.0779383
520	0.085776
360	0.0858015
150	0.0850479
210	0.0865975
130	0.0919841
120	0.0822469
140	0.0944303
340	0.0836995
290	0.107205
230	0.0806799
220	0.101373
190	0.0845744
330	0.0719199
290	0.120864
250	0.0761016
240	0.120369
180	0.172827
300	0.0849338
270	0.119021
200	0.107167
550	0.0920981
290	0.143352
240	0.0863808
360	0.0838199
150	0.0910462
220	0.0977703
410	0.0796775
270	0.0772462
280	0.120908
270	0.0897254
220	0.0877563
140	0.0724495
480	0.092442
300	0.0873171
170	0.104016
300	0.0986742
500	0.0962526
100	0.0760817
350	0.108208
170	0.120009
290	0.0900911
150	0.0827374
260	0.0926016
270	0.0772528
250	0.0962235
260	0.0875579
300	0.0932757
210	0.123739
160	0.0928591
260	0.09376
190	0.0928899
230	0.104276
360	0.0743378
110	0.126117
320	0.086579
380	0.0843053
240	0.0859253
210	0.102694
260	0.101916
250	0.0826175
330	0.193896
200	0.0832722
280	0.076004
140	0.659476
250	0.0811226
260	0.0855663
270	0.108464
170	0.0856142
250	0.0870563
540	0.101135
260	0.0885801
250	0.0822627
140	0.0973029
150	0.0850341
190	0.132187
210	0.0913085
250	0.660146
170	0.0985094
190	0.0878356
150	0.0981678
170	0.102494
120	0.0968048
200	0.132878
210	0.0853145
320	0.0757587
300	0.0908203
300	0.0897957
180	0.0846685
120	0.0900888
90	0.308481
190	0.0890356
160	0.0934562
340	0.108764
140	0.0980478
250	0.105668
340	0.0785707
290	0.0820661
200	0.0747602
150	0.107863
100	0.110749
160	0.120919
270	0.138957
100	0.0880396
270	0.135208
230	0.0853377
170	0.105213
280	0.0843206
340	0.0960287
260	0.105982
190	0.12084
180	0.123958
410	0.127213
210	0.10097
180	0.105954
190	0.0751441
90	0.0902673
250	0.0988313
310	0.137832
360	0.0913312
330	0.133668
220	0.101547
120	0.108646
250	0.086403
240	0.0809111
190	0.123727
150	0.10354
330	0.097111
230	0.101331
220	0.0770731
160	0.0965989
140	0.0922498
200	0.121687
230	0.0735085
340	0.0804122
190	0.0836897
440	0.080342
100	0.073731
190	0.0768401
290	0.0870908
180	0.0934575
210	0.142713
310	0.147476
190	0.0854477
250	0.0922688
660	0.105346
280	0.104445
170	0.118681
150	0.0937734
240	0.0715675
150	0.14231
340	0.157744
240	0.0848473
250	0.126896
360	0.129853
310	0.0870189
210	0.0846232
390	0.092297
250	0.127332
450	0.123728
270	0.0815594
220	0.0780017
270	0.103815
210	0.0853909
350	0.0843355
280	0.0807493
260	0.0859433
290	0.0717926
140	0.0932279
170	0.0835743
150	0.0836446
170	0.0800125
120	0.108137
170	0.113279
310	0.164756
230	0.0806057
260	0.119849
270	0.0835623
160	0.109478
250	0.184031
190	0.158344
150	0.100325
290	0.102578
190	0.153274
280	0.103677
400	0.123122
200	0.121142
480	0.0875924
150	0.09869
340	0.0854276
160	0.124405
200	0.0827718
130	0.0728977
620	0.132904
240	0.125694
250	0.12769
180	0.0766225
420	0.117642
520	0.107286
120	0.0881423
280	0.0892135
180	0.12876
250	0.144078
190	0.16803
220	0.097066
480	0.0895881
100	0.100571
210	0.0884321
340	0.0802272
210	0.151269
220	0.104348
170	0.0838091
210	0.122385
150	0.0735613
230	0.150028
390	0.104049
140	0.094812
350	0.117197
260	0.093898
260	0.117484
270	0.0878258
220	0.0738244
180	0.0885425
160	0.114352
190	0.120528
180	0.12832
180	0.0796807
400	0.0940051
260	0.0718603
320	0.0815454
280	0.0912385
280	0.14153
270	0.105936
270	0.123269
320	0.100752
180	0.0732072
270	0.0929697
180	0.107319
380	0.0942559
120	0.100805
220	0.0729576
240	0.0993861
300	0.105812
130	0.0923608
220	0.081161
260	0.0756127
300	0.126139
320	0.0753632
310	0.0762819
200	0.0888703
310	0.0852428
170	0.131493
200	0.091734
[truncated: 1,199 more rows]

## Sheet: Figure 5C Cell
Dwell Time (us)	Current Peak Amplitude (nA)
340	0.0579732
260	0.0705137
270	0.0589679
260	0.0566843
310	0.109585
240	0.049306
170	0.0604084
420	0.0541997
330	0.0741827
220	0.0500742
200	0.049417
410	0.0611123
170	0.0517958
190	0.0492936
540	0.0595516
260	0.0511195
330	0.0522082
690	0.0733083
400	0.0555982
200	0.0505566
260	0.0530957
110	0.0517259
190	0.056231
100	0.0568213
270	0.0944492
250	0.063258
200	0.0512202
290	0.0512492
260	0.0586333
260	0.0565398
440	0.0647746
170	0.0547018
230	0.0610383
290	0.0682754
260	0.152178
260	0.056374
260	0.049325
260	0.0525777
400	0.0535471
380	0.0720501
160	0.0495936
480	0.0632782
450	0.0497932
140	0.0506232
170	0.0722059
170	0.0546638
390	0.0785
230	0.0768504
490	0.0624794
320	0.0653809
180	0.075488
150	0.0780286
280	0.0907511
190	0.0652215
270	0.0886438
140	0.0726392
150	0.0527619
320	0.0493524
330	0.0859353
190	0.0501761
280	0.0992909
330	0.160024
290	0.0647327
180	0.0506482
210	0.0517671
280	0.0582614
370	0.0801724
190	0.0590794
140	0.0637357
370	0.0507031
260	0.0556936
220	0.100504
250	0.051549
350	0.115217
160	0.102382
270	0.0882499
360	0.0699437
190	0.0549855
170	0.0520459
130	0.0575653
220	0.0872071
240	0.0702419
310	0.0526825
290	0.0502967
470	0.0508944
190	0.0686161
390	0.069588
300	0.0520871
160	0.0778506
250	0.0512196
340	0.0514489
140	0.0517539
390	0.0526285
140	0.0518109
610	0.0614605
190	0.0974516
320	0.0621719
440	0.0924838
110	0.0513768
250	0.0671926
130	0.0525685
330	0.0493185
150	0.0647514
130	0.0502251
470	0.0788497
220	0.0515185
70	0.049616
320	0.0776394
580	0.0602568
230	0.0493454
380	0.0497953
320	0.0532257
330	0.129487
270	0.0705679
410	0.101563
220	0.0548062
200	0.1022
290	0.0595158
170	0.0603908
350	0.053998
310	0.0566372
270	0.07523
260	0.0530097
300	0.0505138
110	0.0512109
140	0.0495627
270	0.0722956
490	0.0870402
450	0.0737081
240	0.05569
340	0.0555615
290	0.0649668
250	0.051483
180	0.0554533
310	0.226961
340	0.0635557
130	0.0591935
290	0.0518877
180	0.0501938
280	0.0936027
200	0.0626538
180	0.0498063
680	0.188562
160	0.0571382
150	0.0491666
130	0.0577288
270	0.0524775
170	0.0504374
290	0.0621091
350	0.0657358
340	0.107006
240	0.0511275
430	0.068496
110	0.0565223
180	0.0536622
240	0.08398
760	0.0747276
350	0.0586591
200	0.0503151
370	0.055746
290	0.0506667
230	0.0493117
260	0.0530071
160	0.0497697
300	0.0574731
160	0.0503651
290	0.0554394
150	0.0492966
190	0.058467
190	0.0567233
280	0.0534676
170	0.0500255
80	0.0743499
210	0.05169
160	0.058503
440	0.0901354
180	0.0538435
420	0.0513727
150	0.0867252
120	0.0512089
350	0.0995944
430	0.0547446
420	0.0505943
240	0.0611852
220	0.0638379
230	0.0512724
390	0.0901074
110	0.0668945
560	0.050848
180	0.0495633
180	0.0502883
260	0.0514087
160	0.0842362
350	0.051293
170	0.0559902
350	0.0745495
250	0.054305
180	0.119222
110	0.0557384
240	0.056882
140	0.0597394
150	0.0692147
310	0.0922615
60	0.0505669
270	0.0607668
160	0.0582838
170	0.0648583
300	0.0498106
340	0.0843597
100	0.049476
180	0.0537566
290	0.0603853
140	0.0708469
230	0.0698988
450	0.0848431
130	0.0675987
120	0.0547917
420	0.0635753
320	0.0496385
310	0.0593264
440	0.0758782
260	0.0550932
220	0.0800269
160	0.0563501
360	0.0818621
140	0.0546709
270	0.0592977
370	0.0806206
540	0.138766
150	0.0571653
300	0.0905339
260	0.0500533
240	0.0509622
180	0.0661175
320	0.0635005
250	0.0513664
300	0.0831671
150	0.0512981
190	0.0611574
150	0.0612634
200	0.0498837
250	0.1132
260	0.050329
240	0.13097
140	0.0565359
180	0.0868355
460	0.10849
150	0.0511806
210	0.0520734
70	0.0509919
250	0.0631683
190	0.0514186
420	0.140966
290	0.174777
880	0.131678
320	0.053314
230	0.145264
280	0.0519944
110	0.054879
300	0.0671671
190	0.0699317
260	0.0854731
640	0.110433
310	0.0577061
320	0.0704767
220	0.0937404
200	0.0752613
130	0.0518752
130	0.0496258
190	0.0600735
290	0.0837995
70	0.0526321
80	0.0497886
760	0.132548
260	0.147764
130	0.0508902
200	0.0506913
150	0.0712935
210	0.0672964
340	0.0821483
470	0.108599
210	0.0527977
330	0.0715299
350	0.134316
380	0.0760617
240	0.0527026
180	0.0505119
160	0.0497339
210	0.0985184
170	0.0522248
210	0.0497408
190	0.0550165
350	0.0798527
160	0.086218
90	0.0833404
170	0.0503787
200	0.121169
150	0.122851
280	0.052805
250	0.0562349
280	0.0498243
380	0.0529214
370	0.131553
230	0.0521473
210	0.181097
140	0.0515614
180	0.0525149
440	0.128038
360	0.0789918
100	0.0760603
210	0.0567859
290	0.0562389
160	0.0574007
210	0.0801772
110	0.0492086
400	0.0541481
320	0.0847929
300	0.104743
340	0.0990453
280	0.100018
320	0.0763619
300	0.0615091
390	0.10198
230	0.0967935
190	0.0510749
340	0.129938
270	0.0873666
220	0.0502703
90	0.0603153
120	0.0556994
330	0.0792228
310	0.15625
220	0.080206
80	0.0517632
400	0.0591582
100	0.0552517
160	0.0836778
160	0.0500525
160	0.0502334
440	0.126898
190	0.11566
170	0.0602013
130	0.0756317
140	0.0895846
290	0.0615812
150	0.0620547
250	0.0927603
270	0.0752002
330	0.106695
100	0.0885643
330	0.104006
340	0.207635
230	0.0504546
170	0.0639356
280	0.0519029
370	0.0514311
260	0.176232
330	0.117449
170	0.112115
130	0.0667168
270	0.0510371
380	0.0723542
100	0.0737084
280	0.0814592
130	0.0741336
290	0.056876
230	0.112697
260	0.0763712
130	0.0491646
380	0.171621
130	0.0508735
360	0.0722618
500	0.0886882
360	0.0597934
410	0.0552486
160	0.0614223
420	0.057911
480	0.0895559
260	0.0793724
270	0.0610799
180	0.0679693
220	0.0519747
340	0.141687
330	0.100059
60	0.0518299
250	0.185572
150	0.107772
320	0.110503
330	0.104206
190	0.0628266
320	0.0650598
230	0.0735002
210	0.0804379
410	0.0831631
260	0.0678034
320	0.136531
310	0.178947
230	0.0496772
200	0.0795074
290	0.0740935
220	0.0644401
410	0.12147
100	0.0512613
270	0.062194
260	0.0853578
170	0.167048
140	0.0501988
160	0.068911
370	0.0958176
320	0.185488
250	0.0553994
410	0.107604
490	0.0555696
230	0.049832
210	0.0764469
200	0.0528929
90	0.0534933
170	0.130651
410	0.0658901
280	0.0585038
270	0.109165
250	0.0609506
150	0.10104
200	0.069733
380	0.0992288
320	0.0676007
300	0.0797472
300	0.0932831
100	0.0623827
420	0.152802
370	0.0698175
300	0.0642861
400	0.0520052
240	0.0539708
470	0.142478
180	0.0512551
390	0.137895
350	0.0990732
140	0.0791992
220	0.128964
420	0.180302
240	0.146593
250	0.0536084
270	0.173993
450	0.172955
330	0.0522355
520	0.191546
200	0.0797973
260	0.0797596
220	0.0622002
260	0.130271
180	0.0492125
260	0.0538684
110	0.0610078
160	0.107293
150	0.0498028
140	0.0498724
450	0.171953
150	0.0610009
380	0.0829396
160	0.057941
400	0.0506022
250	0.0535569
260	0.128564
170	0.051941
260	0.172934
170	0.0509312
410	0.101374
110	0.0527466
170	0.0653594
450	0.0563838
200	0.0669743
170	0.0731419
240	0.0499287
330	0.0509746
240	0.122766
140	0.107671
220	0.139879
70	0.0495064
360	0.05229
330	0.144277
270	0.0787523
360	0.151555
180	0.0954257
130	0.0531094
270	0.135824
230	0.144216
310	0.0608035
460	0.0511951
140	0.0655882
140	0.0508156
110	0.0537113
150	0.0657113
170	0.0499458
290	0.0518643
300	0.0600253
210	0.0603242
310	0.193698
270	0.0748325
310	0.0588594
350	0.0728598
210	0.0753696
430	0.0568016
360	0.0762537
90	0.0509261
200	0.0680437
430	0.159377
370	0.12826
310	0.102727
150	0.0711828
380	0.0494183
220	0.0553208
430	0.0511987
270	0.0621738
120	0.050654
110	0.0491109
400	0.0632772
410	0.112898
220	0.0935267
150	0.0726939
220	0.0521148
190	0.0545931
290	0.0831703
330	0.0558475
160	0.0971187
240	0.103745
390	0.118614
310	0.190294
270	0.210308
130	0.0521957
280	0.052264
260	0.171271
540	0.129178
310	0.076399
210	0.0491327
400	0.0547839
390	0.123192
110	0.0822332
160	0.0528048
250	0.0651588
410	0.116782
130	0.0679394
160	0.0515971
210	0.0554534
330	0.0531513
310	0.052203
210	0.066769
200	0.0527141
390	0.0568177
270	0.0565969
180	0.0547472
320	0.114117
110	0.0829595
280	0.156498
120	0.0501395
300	0.061615
420	0.110112
350	0.0503755
280	0.0538715
310	0.125096
750	0.0709346
410	0.152097
180	0.049218
350	0.117015
120	0.0882402
100	0.0500544
150	0.112631
280	0.0593761
400	0.065285
400	0.173892
330	0.049342
310	0.0729294
490	0.197733
340	0.222486
120	0.0559769
210	0.119502
270	0.17394
170	0.07441
430	0.0558904
240	0.100679
220	0.0879753
140	0.109333
150	0.0550672
230	0.159623
240	0.12647
260	0.216662
160	0.0657705
230	0.111715
220	0.0523944
400	0.0794493
220	0.0901273
430	0.144389
170	0.0638758
260	0.138374
290	0.11485
530	0.118524
250	0.128382
140	0.0725634
120	0.0877874
330	0.185194
290	0.0598252
470	0.279191
170	0.049363
200	0.0813434
260	0.137883
260	0.0538449
220	0.0975662
100	0.0574492
300	0.122093
340	0.115466
250	0.0905692
330	0.169991
560	0.0564243
280	0.0499131
200	0.054196
770	0.0942982
390	0.0536387
310	0.0763018
300	0.0536149
250	0.158746
50	0.0505713
130	0.0535438
470	0.125656
100	0.0639258
350	0.125505
180	0.0663348
280	0.130274
260	0.0678791
270	0.080399
400	0.0640957
540	0.079602
80	0.0491489
260	0.106856
210	0.0789739
430	0.0834678
290	0.0503096
300	0.0661041
210	0.136387
320	0.129603
200	0.0554475
280	0.100642
200	0.0958382
310	0.0769277
670	0.08019
230	0.0555599
360	0.115138
160	0.0603205
210	0.0773367
210	0.0830765
340	0.0747043
390	0.0742644
340	0.0974128
210	0.0533545
260	0.0646755
130	0.0499187
60	0.0500422
210	0.0504556
270	0.07989
210	0.0954183
320	0.122249
300	0.0806631
150	0.0505179
100	0.0506676
160	0.0557603
320	0.0625927
450	0.126362
280	0.0959928
260	0.0576878
270	0.053141
820	0.0727311
280	0.233504
190	0.0712303
260	0.0899762
320	0.106759
270	0.0842988
170	0.0545067
620	0.0545295
240	0.0639381
340	0.063766
300	0.100033
80	0.0514351
340	0.0931034
260	0.0524679
480	0.096951
380	0.0910851
240	0.119041
480	0.0491472
220	0.0646693
420	0.0505631
510	0.173855
120	0.0675647
250	0.0686077
280	0.0564209
210	0.0996987
190	0.0665965
300	0.0630247
270	0.0689721
160	0.0533138
150	0.0491284
160	0.0632089
280	0.197643
210	0.0763475
230	0.0908158
200	0.130164
320	0.0521501
430	0.0575336
220	0.124257
360	0.0493993
620	0.101715
230	0.0685176
230	0.049586
230	0.0710135
370	0.117496
190	0.0642792
310	0.092959
130	0.0501923
440	0.0496929
290	0.109562
380	0.0772599
420	0.102134
370	0.154295
320	0.142397
270	0.206764
460	0.105706
350	0.128225
210	0.151457
220	0.109326
100	0.0705342
140	0.0496051
450	0.0732381
300	0.0748123
340	0.0889962
440	0.102567
890	0.0947692
90	0.0527767
350	0.071342
500	0.0779661
660	0.084807
320	0.208228
150	0.0503077
420	0.103248
230	0.0948028
510	0.0927302
180	0.0509477
400	0.121001
120	0.0574629
350	0.10235
110	0.0554934
180	0.100291
290	0.0593068
310	0.0958636
240	0.0516144
430	0.128737
390	0.0553076
230	0.0841381
630	0.0988311
380	0.0618709
250	0.0746792
160	0.0531745
230	0.105748
230	0.157843
230	0.074974
340	0.167936
590	0.154019
180	0.0492936
290	0.0646574
340	0.118918
350	0.0921956
500	0.0525339
300	0.178695
510	0.136455
280	0.136236
280	0.0788043
360	0.0698377
290	0.0702181
290	0.0869636
160	0.0716656
150	0.049222
50	0.0532862
180	0.0503949
240	0.110962
180	0.081663
360	0.0673974
360	0.053381
380	0.0772413
500	0.115791
330	0.0801219
410	0.13586
190	0.0983899
220	0.0840936
320	0.0665936
190	0.0526446
280	0.0879485
240	0.0595187
200	0.0652348
160	0.0986985
230	0.0660898
240	0.0511103
430	0.163883
370	0.0533369
210	0.054682
730	0.103475
290	0.0693097
210	0.0551479
220	0.0495567
410	0.063527
170	0.0990125
260	0.0952868
180	0.116784
120	0.0502726
330	0.0679052
250	0.0523049
380	0.0538346
440	0.2568
240	0.0553701
210	0.0556077
140	0.0546834
320	0.0495475
170	0.055347
190	0.0748148
260	0.157867
200	0.0755947
250	0.050897
300	0.0658153
240	0.0809818
310	0.128986
290	0.0549174
330	0.0711308
380	0.0671019
440	0.0882912
430	0.256751
220	0.0507258
190	0.0799471
310	0.0834968
190	0.0552006
380	0.0613884
190	0.0753712
560	0.112639
430	0.0581186
320	0.0808321
500	0.132534
390	0.130706
370	0.0585757
410	0.0794874
160	0.0501112
300	0.0833197
240	0.0954686
520	0.0597185
130	0.0533605
570	0.0891245
200	0.0647787
250	0.113265
320	0.0825415
530	0.0564436
440	0.0872812
310	0.0824428
270	0.0683548
670	0.108179
340	0.0561998
360	0.190859
210	0.155281
220	0.0810143
350	0.0855105
230	0.120003
330	0.0663498
250	0.081024
430	0.169355
300	0.0676249
310	0.0648134
110	0.0525799
320	0.106375
100	0.051182
380	0.160995
250	0.112929
310	0.0820982
140	0.0508548
140	0.0687691
170	0.0570219
330	0.0576227
210	0.110763
280	0.0811914
230	0.0537429
240	0.123248
310	0.150965
340	0.0520394
260	0.0616078
320	0.104808
180	0.0528339
320	0.0781244
270	0.0670164
270	0.082662
150	0.0505914
380	0.128474
270	0.190772
70	0.0572899
100	0.0502168
410	0.0996101
230	0.0567259
300	0.234493
340	0.201432
280	0.115725
290	0.0665383
270	0.0865379
260	0.0708714
340	0.179181
110	0.0740318
450	0.144656
670	0.0833223
270	0.1579
70	0.0505727
270	0.121075
130	0.0496528
300	0.0510927
160	0.0579707
560	0.067312
260	0.095334
410	0.127089
620	0.0952337
360	0.0655524
280	0.0829007
90	0.0665043
450	0.109227
390	0.0876064
460	0.0701339
200	0.0834703
530	0.0734965
570	0.062993
210	0.0522745
60	0.0523311
280	0.0622283
460	0.0972504
600	0.0520251
490	0.132404
440	0.110438
180	0.0637265
190	0.0545591
800	0.102053
290	0.0969347
440	0.0617693
180	0.0759049
340	0.0536286
230	0.0794822
320	0.055427
240	0.04948
120	0.0507165
430	0.0583663
490	0.148812
660	0.073675
250	0.0557144
200	0.0613047
300	0.0539915
110	0.0538963
320	0.0499828
370	0.152634
350	0.0605774
360	0.108397
250	0.128684
370	0.0667832
390	0.0858569
370	0.0708956
490	0.0904754
510	0.056245
270	0.136135
380	0.0557463
390	0.057805
430	0.069345
350	0.0530573
490	0.0920601
340	0.134958
280	0.0585973
360	0.0538989
570	0.12185
250	0.114818
290	0.0755555
200	0.094259
290	0.113784
610	0.0743828
100	0.0598317
860	0.0727559
350	0.0577483
190	0.0670293
450	0.119636
170	0.0508744
80	0.057118
580	0.0588636
190	0.0523952
170	0.0563542
470	0.0540359
170	0.0566582
250	0.055304
450	0.0664981
490	0.105863
190	0.0505523
200	0.0516092
540	0.149302
280	0.196117
490	0.140501
200	0.0654241
250	0.0584679
130	0.0593563
430	0.0505299
510	0.111017
480	0.112912
540	0.052425
360	0.106659
250	0.0645558
390	0.0630437
310	0.127808
450	0.0851091
190	0.0765145
500	0.0512867
560	0.110549
670	0.0806011
240	0.0736585
470	0.0524647
400	0.0857714
430	0.0577443
360	0.0588503
600	0.0844609
160	0.0711401
290	0.0991528
160	0.0538433
500	0.135803
360	0.102457
390	0.105451
340	0.0562189
490	0.114835
150	0.0504181
240	0.0987404
290	0.063373
410	0.0874981
510	0.118919
330	0.0767648
790	0.114343
280	0.0513381
240	0.0543899
140	0.0641511
490	0.0939628
260	0.0555341
380	0.11553
230	0.1847
360	0.0589467
170	0.0770807
450	0.0813539
230	0.0528653
280	0.0878783
360	0.113514
400	0.0566194
380	0.225432
220	0.0518047
340	0.0561786
310	0.101135
320	0.112241
300	0.0865128
270	0.0502322
220	0.0572578
90	0.0566171
230	0.0677679
190	0.061153
230	0.0728858
330	0.0725905
330	0.0649915
190	0.1376
230	0.0747431
290	0.0532085
190	0.126046
520	0.109748
250	0.138068
470	0.0580452
450	0.101291
510	0.0552243
210	0.103036
310	0.0499234
310	0.0666617
130	0.0699572
410	0.0681216
170	0.0636506
350	0.0573131
400	0.213966
170	0.0530459
240	0.0635512
180	0.0558427
360	0.151884
360	0.141256
170	0.0499836
300	0.0906539
460	0.107779
280	0.0582708
390	0.0811579
290	0.0892407
630	0.0742426
320	0.0640119
180	0.101828
320	0.0890159
270	0.0711818
70	0.0540186
160	0.116159
260	0.0824748
280	0.080172
430	0.0587757
330	0.0900496
390	0.0848379
410	0.0724017
380	0.122808
280	0.0646812
360	0.0764638
180	0.0639678
470	0.0785074
360	0.0490937
440	0.123258
360	0.0551359
210	0.0548473
150	0.0492625
170	0.0842648
270	0.120629
480	0.0761951
420	0.0566018
320	0.0863798
180	0.0559855
470	0.0711898
290	0.0816427
270	0.0716957
360	0.0760443
400	0.0588882
290	0.0559947
240	0.0694395
170	0.0511216
180	0.0506483
270	0.106512
260	0.0532379
330	0.0869316
210	0.054335
150	0.0524142
410	0.0918694
370	0.0896603
370	0.0493109
220	0.0511074
430	0.0505413
360	0.0688947
170	0.0522089
310	0.0938932
450	0.0702432
540	0.0864913
260	0.0493511
200	0.0521319
240	0.0718043
230	0.0548307
580	0.0692854
190	0.0520346
300	0.0939272
590	0.121205
240	0.0617088
260	0.137496
600	0.076904
300	0.0524905
160	0.0498666
140	0.0535435
330	0.10142
530	0.0788728
530	0.0795416
290	0.0564232
290	0.0506629
630	0.0908109
360	0.0626804
320	0.0649074
300	0.0539617
550	0.0676023
590	0.0751275
280	0.0610002
220	0.0515739
320	0.0570739
440	0.122101
170	0.0545466
310	0.0580009
540	0.0600546
340	0.0920146
290	0.103707
460	0.0735816
160	0.0540076
230	0.145663
260	0.103008
260	0.0940882
240	0.0540935
370	0.136474
270	0.066395
170	0.0640176
200	0.0830268
320	0.0636251
250	0.122056
490	0.138298
290	0.0523876
320	0.0838702
140	0.0589258
170	0.0535258
180	0.0619976
170	0.0501255
330	0.0900267
290	0.0530071
320	0.0625306
220	0.129926
150	0.0496023
470	0.0661399
320	0.0651744
340	0.0888827
280	0.109587
310	0.0643973
330	0.154055
300	0.0739626
290	0.0522689
250	0.0626949
240	0.0518893
170	0.0599197
600	0.0619893
290	0.0991551
260	0.0911471
150	0.0505451
290	0.0740903
210	0.0565573
140	0.0527292
300	0.0892035
260	0.0493869
370	0.0693829
430	0.0495664
430	0.0692147
130	0.0492237
250	0.0828601
290	0.0978047
430	0.0522636
450	0.0811658
130	0.0518091
140	0.0504984
280	0.223066
370	0.0543699
310	0.0697122
450	0.0678178
290	0.0600669
110	0.0568454
440	0.0835474
460	0.0709272
210	0.0532465
510	0.0820592
440	0.219191
450	0.163835
290	0.0660848
280	0.0877698
390	0.148696
280	0.05223
220	0.0542862
320	0.174827
290	0.0527518
450	0.0858821
320	0.0634995
280	0.0578817
590	0.0759952
360	0.0727849
230	0.0578902
380	0.0506355
500	0.166537
560	0.201794
430	0.119187
400	0.0860877
270	0.0673538
300	0.0494585
220	0.166807
270	0.0551034
170	0.0511031
380	0.0515964
280	0.123724
210	0.0851901
340	0.0537674
310	0.0981404
340	0.0955103
110	0.0640408
320	0.0689392
260	0.0748743
630	0.0634798
590	0.158272
390	0.174862
490	0.0567964
360	0.221092
490	0.0542605
260	0.0597844
290	0.0569895
140	0.0506494
510	0.0558072
130	0.063976
400	0.0689226
500	0.0780009
390	0.0496472
270	0.093105
210	0.0865909
140	0.0598927
440	0.0523348
600	0.154668
280	0.092262
500	0.0898015
210	0.0648213
170	0.0615939
130	0.0538565
220	0.0791127
240	0.0615367
250	0.0505697
460	0.0770668
280	0.0536526
180	0.0508845
290	0.0659243
580	0.099761
440	0.223827
260	0.0778646
170	0.0615629
310	0.0694408
380	0.0614344
220	0.0555678
270	0.082561
200	0.0579428
210	0.0505632
270	0.0693848
480	0.0745448
320	0.0537656
380	0.0748961
110	0.0496576
360	0.0723103
340	0.105359
210	0.0643505
160	0.0641741
260	0.060066
250	0.081087
190	0.0692719
310	0.0591617
320	0.0590263
330	0.098448
370	0.108415
210	0.117698
320	0.114693
250	0.0658274
190	0.10582
510	0.0507014
350	0.0877197
270	0.113811
190	0.0799691
230	0.0957849
290	0.0812178
270	0.0855163
210	0.0526454
290	0.0511964
200	0.0535342
340	0.0527317
470	0.0705921
410	0.0628922
520	0.0848954
260	0.093831
400	0.0606729
120	0.0491656
450	0.19726
780	0.0861327
490	0.0921981
560	0.124411
210	0.0546894
100	0.0496815
460	0.0921194
250	0.0677978
290	0.0570305
330	0.0579031
350	0.050251
290	0.088783
200	0.0579635
760	0.0525423
400	0.0588225
500	0.0759074
410	0.0838722
240	0.0796043
240	0.0576584
360	0.0825548
590	0.0596449
230	0.0581446
210	0.068324
430	0.115067
450	0.0724771
240	0.0719284
540	0.110487
550	0.0855718
320	0.105487
390	0.0671809
90	0.0747811
330	0.0740843
190	0.0583491
240	0.0551218
610	0.0860223
320	0.0744716
360	0.077646
210	0.0499581
150	0.0556069
280	0.0526605
250	0.0525305
210	0.0716233
270	0.0607158
250	0.0647717
590	0.116826
550	0.124507
330	0.0691731
520	0.157592
730	0.149863
580	0.101236
370	0.134709
660	0.0842298
630	0.0782236
420	0.105896
180	0.0553291
460	0.0925238
450	0.0702576
380	0.211401
480	0.0840148
490	0.132074
90	0.0568218
520	0.0833155
600	0.0845636
410	0.102085
500	0.135021
550	0.0857111
290	0.114102
300	0.053719
540	0.0910131
440	0.166102
230	0.0636442
510	0.136515
590	0.141865
470	0.0693563
440	0.0532671
430	0.0615904
360	0.0912769
440	0.120838
250	0.13545
630	0.116392
360	0.108819
310	0.0592338
470	0.0765222
450	0.226117
580	0.0774828
310	0.0594688
330	0.0578282
170	0.0518966
350	0.106936
400	0.169976
410	0.234773
510	0.148434
110	0.0494477
450	0.167617
360	0.147363
340	0.0533122
390	0.0513978
580	0.0894416
290	0.0790241
170	0.0596695
400	0.0611331
750	0.117416
400	0.0674704
340	0.0698769
210	0.0785819
230	0.0895646
300	0.0672741
200	0.0527371
240	0.0550425
290	0.0750262
400	0.0581187
250	0.0544557
230	0.0603126
430	0.113254
440	0.109082
320	0.0661754
320	0.11259
280	0.113161
140	0.0520017
470	0.0508141
370	0.0540231
360	0.0653484
530	0.203489
540	0.191341
110	0.0499338
240	0.0616634
260	0.0495878
490	0.0702059
220	0.0497307
340	0.163375
380	0.0582377
380	0.0693207
260	0.106225
350	0.0693703
260	0.061338
170	0.0592101
420	0.0603088
570	0.093005
370	0.14841
100	0.0645789
140	0.0515722
350	0.113308
260	0.0877497
210	0.110395
410	0.0778466
430	0.0916837
500	0.0515262
220	0.0513334
330	0.0491515
380	0.0581237
180	0.090353
280	0.0698959
260	0.0862888
430	0.0922291
240	0.0637109
370	0.0614562
150	0.0505784
390	0.0803806
130	0.0567412
180	0.0948288
260	0.0518795
290	0.064638
350	0.111457
170	0.0584398
350	0.0570372
240	0.0676426
380	0.173012
410	0.121616
230	0.0594539
320	0.0526599
370	0.0558572
220	0.0593179
340	0.0577149
400	0.0832063
190	0.0595572
350	0.0722681
540	0.0665354
680	0.0597073
430	0.0666204
550	0.0813878
440	0.079185
160	0.0529112
590	0.0894536
490	0.0868007
610	0.171447
160	0.0860794
290	0.0602385
300	0.0736721
360	0.0531442
110	0.0609288
750	0.104101
430	0.0506976
450	0.0627586
300	0.0508281
210	0.0529581
160	0.0600444
140	0.0567938
330	0.097969
320	0.0680183
240	0.0593166
210	0.0530386
450	0.0999964
480	0.0746171
310	0.0566951
250	0.0849396
340	0.0530607
320	0.0740692
390	0.0813974
520	0.114737
570	0.152724
280	0.0519558
220	0.07752
340	0.0560224
200	0.0521806
440	0.0926556
290	0.0647209
390	0.0739669
490	0.0641756
510	0.11989
310	0.101042
180	0.0802504
290	0.051234
490	0.0555975
240	0.056519
280	0.0652831
550	0.0537042
300	0.0567941
320	0.119639
150	0.0552979
370	0.0646145
340	0.065183
320	0.060864
580	0.0643859
400	0.0632124
280	0.0597168
240	0.0627981
180	0.0498594
430	0.0997239
120	0.0506586
350	0.0970384
560	0.104759
450	0.0643813
290	0.124355
300	0.151421
740	0.136596
710	0.0837717
410	0.199953
450	0.0856769
400	0.0539809
270	0.0559919
430	0.113123
470	0.140096
150	0.050599
380	0.0614133
580	0.108817
490	0.176877
100	0.0513785
240	0.134219
710	0.0645902
220	0.0635502
330	0.0658377
440	0.0516187
370	0.0582347
260	0.0516116
260	0.0626042
240	0.0499325
320	0.0915816
290	0.126684
320	0.0536941
630	0.110438
600	0.090877
500	0.0795869
830	0.0685199
520	0.0822675
250	0.0561491
400	0.0585762
360	0.0492725
400	0.0910171
470	0.0850017
550	0.156862
360	0.179105
520	0.0662664
170	0.0529862
190	0.0614356
240	0.0780344
580	0.052324
570	0.0674377
550	0.1306
500	0.0699071
280	0.0512692
340	0.0620619
420	0.0988211
180	0.0508442
280	0.0805065
180	0.0705319
150	0.0505288
340	0.0569031
320	0.0526043
310	0.0993064
260	0.0498645
350	0.0589709
390	0.0585627
460	0.0953707
230	0.0995109
290	0.0564596
360	0.0685772
420	0.0512594
290	0.0561767
240	0.0494929
270	0.0525211
410	0.0516161
280	0.0584189
220	0.0636079
100	0.0524088
200	0.0867286
210	0.138068
540	0.0528095
200	0.0512842
350	0.0729964
190	0.101049
120	0.0555799
390	0.0501373
120	0.0492273
440	0.107258
310	0.0693345
250	0.070669
90	0.0509571
400	0.0819008
310	0.0574168
170	0.0492825
320	0.0810172
100	0.0533807
240	0.0517658
490	0.0678949
340	0.0807175
140	0.0562531
370	0.0664933
480	0.104418
290	0.0574042
130	0.0510846
360	0.0539289
140	0.0500941
270	0.130157
350	0.0744044
270	0.0498759
290	0.0826477
260	0.0609114
370	0.0612024
260	0.0655268
260	0.0538483
320	0.146195
300	0.0694525
250	0.0771972
160	0.0684962
320	0.067365
490	0.114691
360	0.0637813
130	0.0598972
420	0.062914
320	0.0586713
280	0.0629729
220	0.0604412
190	0.0529255
230	0.0510807
280	0.0645362
340	0.0587669
250	0.0698191
310	0.054545
220	0.0494612
190	0.0523042
200	0.0866287
290	0.124149
250	0.0492673
560	0.0671034
300	0.0491067
170	0.0646039
230	0.0545754
280	0.051272
170	0.0493431
350	0.0592332
640	0.102914
420	0.179142
450	0.0600046
70	0.0500782
420	0.149931
230	0.0636941
180	0.0923575
200	0.0596912
350	0.0683413
370	0.0546825
230	0.0875955
290	0.0563743
220	0.0574104
310	0.0557289
370	0.0797197
320	0.0833348
280	0.117574
410	0.197145
310	0.115564
390	0.106209
160	0.0495606
240	0.0491156
320	0.0601574
520	0.057873
520	0.0998011
370	0.0785558
310	0.0513944
150	0.0493769
630	0.0718814
220	0.109526
550	0.0952386
260	0.0932916
130	0.100382
550	0.0751668
290	0.0795423
300	0.0802364
230	0.0685425
220	0.0520201
460	0.0678565
450	0.0678994
770	0.0954145
280	0.0568359
290	0.0582338
420	0.0603147
470	0.0727422
260	0.0572939
350	0.176367
200	0.0583767
590	0.063873
340	0.0532905
460	0.0524831
310	0.0778296
240	0.0569812
400	0.0578849
390	0.0606481
130	0.0548995
490	0.0497486
220	0.0576
400	0.0538263
290	0.0567319
190	0.0517196
320	0.0908617
470	0.113937
370	0.0896348
410	0.0667509
110	0.053452
400	0.0612593
420	0.0687301
270	0.0577672
420	0.0523203
410	0.0802976
560	0.0501984
300	0.0751805
200	0.0617509
600	0.0763904
320	0.0718387
490	0.168351
190	0.0548385
510	0.0538319
510	0.0549659
430	0.0863702
540	0.0575332
280	0.0955235
380	0.0569556
130	0.0516973
240	0.0522714
420	0.0929727
410	0.0775446
360	0.0697453
190	0.0621874
150	0.0553411
300	0.0826084
330	0.0632061
180	0.0591959
240	0.0708982
190	0.0549981
190	0.0500921
280	0.0947137
310	0.0552696
440	0.0570114
210	0.0584943
270	0.0548072
130	0.0510738
330	0.0604127
200	0.0871174
270	0.0536415
350	0.110997
380	0.0771972
330	0.0533964
280	0.0540392
530	0.0803638
290	0.0652617
300	0.0610098
250	0.0540834
350	0.0919728
240	0.0651843
460	0.0720007
330	0.0560764
690	0.0495765
470	0.0530979
340	0.0963669
420	0.123138
350	0.0720954
450	0.114908
650	0.120999
420	0.0981461
370	0.135286
360	0.10873
120	0.0516578
520	0.0546833
200	0.0923741
220	0.086251
350	0.0878316
140	0.0522795
500	0.0546523
470	0.105098
230	0.0661274
330	0.0725807
360	0.0720884
160	0.0841705
390	0.13261
780	0.113229
460	0.0558119
160	0.0528591
510	0.0606914
350	0.0881671
420	0.0657513
350	0.0491543
510	0.0816653
260	0.0538991
340	0.0640797
230	0.0577185
400	0.0616071
630	0.0657529
330	0.120722
380	0.10972
400	0.0598679
280	0.058962
410	0.0973068
220	0.0656558
430	0.254281
1050	0.110662
190	0.0636679
490	0.0499088
440	0.157303
380	0.169957
420	0.0877938
520	0.120782
850	0.129813
180	0.0542065
410	0.0607681
490	0.0600688
80	0.0516283
110	0.0492145
550	0.0760354
770	0.0788044
190	0.0548307
440	0.0888509
230	0.0597157
270	0.0675358
380	0.122734
390	0.0763047
470	0.0604566
430	0.0590182
420	0.0675254
440	0.0727528
180	0.0591732
420	0.0500015
100	0.0529517
190	0.0598696
450	0.0832099
500	0.0696121
400	0.0599209
170	0.0491761
180	0.0586326
370	0.0584174
270	0.0524278
330	0.0818693
200	0.0740771
450	0.0560408
380	0.0510217
440	0.073064
210	0.0523135
240	0.0518018
440	0.0526003
330	0.0495689
360	0.0501707
180	0.0523945
440	0.0986826
470	0.120068
320	0.0559486
190	0.0561197
200	0.052204
170	0.0507095
110	0.0528402
290	0.0492687
310	0.0510521
210	0.0571547
400	0.115234
240	0.0501714
460	0.128023
600	0.132969
150	0.0494232
400	0.0555262
280	0.0515278
300	0.0536118
310	0.0700219
290	0.0634363
210	0.0745083
250	0.0607314
300	0.0660981
310	0.0582099
330	0.100448
140	0.0559582
280	0.0494872
190	0.0497282
160	0.0551479
430	0.0589387
380	0.0970954
400	0.124925
690	0.131569
270	0.0498708
340	0.0534257
330	0.0613073
330	0.0616584
360	0.0686616
270	0.1049
200	0.0502165
160	0.0632887
200	0.054617
280	0.0595428
260	0.0502969
360	0.0567595
420	0.0917717
370	0.0611697
450	0.0549193
170	0.0557957
320	0.0707254
470	0.0671181
310	0.0607495
320	0.0630109
260	0.0639866
260	0.0804311
620	0.0521992
370	0.0512032
670	0.0689713
[truncated: 579 more rows]

## Sheet: Figure 5D
Equivalent Charge (fC)
PBS	30% BSA PBS	Cell
38.477	113.082	129.296
76.804	174.023	130.417
31.9454	168.041	121.972
163.498	163.16	101.705
30.2602	190.172	240.379
62.8676	132.895	77.922
24.5238	294.701	72.7702
35.5314	126.788	143.04
38.3729	168.677	168.911
52.6105	387.2	80.7587
38.5535	295.331	74.9647
19.8761	183.6	192.786
43.0385	271.402	59.695
25.3289	99.2927	72.5191
19.9244	410.386	228.638
39.826	438.25	103.401
42.5317	188.56	122.755
32.2403	104.63	370.87
26.3489	108.788	149.199
35.2683	140.698	77.4198
56.0205	165.387	83.4793
28.4497	69.5566	40.1187
50.6448	287.458	69.513
64.5912	119.921	40.9063
88.3036	116.72	202.05
54.7832	188.801	119.654
46.0599	109.285	60.5162
46.5663	150.715	99.6778
79.9111	89.3898	90.0815
52.5274	180.076	87.9136
36.8826	123.292	210.105
108.883	176.426	62.6943
25.492	176.617	92.2925
71.9919	95.4932	153.176
84.3023	183.419	308.906
92.5512	89.2962	116.095
66.8446	200.91	80.9448
45.8284	93.4173	79.9887
21.6517	148.408	166.564
27.9366	403.475	208.297
84.288	87.2954	59.3665
126.169	150.246	228.193
26.2345	204.241	145.635
50.3479	202.71	48.9148
877.349	166.186	89.9626
23.8131	167.328	69.7969
85.5623	170.005	224.205
23.6704	96.4582	135.406
70.4543	552.778	238.696
38.0812	121.01	141.986
37.604	166.951	92.878
37.3456	122.889	77.3601
40.0989	263.61	174.592
54.6275	199.752	95.8801
33.5004	65.2802	175.339
45.982	170.93	76.5503
30.1334	75.76	63.5873
39.6625	173.206	113.854
44.6338	98.1357	220.81
20.7903	344.902	69.5583
59.5369	81.0326	208.008
60.3875	118.479	414.66
40.5737	136.865	151.985
60.1384	293.727	66.1315
39.8045	214.075	73.7991
38.9121	196.726	119.504
124.647	176.713	228.02
33.3525	198.006	80.8799
39.3886	212.673	64.8516
29.8755	198.169	104.824
47.1109	155.592	108.326
40.8121	162.38	149.135
53.7654	274.304	76.5729
71.8379	126.661	301.628
54.9706	83.1779	127.214
17.081	132.257	189.779
65.429	155.339	197.171
89.0767	161.644	67.8671
30.0839	119.031	68.4841
50.7341	118.156	54.168
50.502	106.719	154.645
29.6909	78.5772	118.254
28.1819	270.643	116.954
58.0794	138.196	94.4797
78.5004	274.782	173.891
34.9871	282.739	100.651
23.2203	122.228	176.114
58.5864	293.934	102.926
34.1552	439.109	96.6686
48.4541	154.877	82.6777
45.8119	103.648	127.677
27.0885	59.8091	50.8696
77.9832	401.873	164.609
43.7055	176.901	47.6541
44.3527	132.014	253.638
38.0224	139.328	147.777
63.0328	285.657	134.696
23.0147	159.084	252.502
65.4165	208.498	41.7724
83.8846	389.644	123.742
45.1963	222.617	50.0199
36.0723	141.257	121.908
35.4631	147.476	69.4395
57.0605	422.588	40.8324
54.156	283.465	281.222
43.7074	145.213	84.2774
38.24	171.415	25.4448
31.1999	129.771	182.764
51.3324	176.951	225.212
37.2143	125.649	76.0555
45.6353	268.779	130.329
36.2954	79.2196	113.383
40.8242	118.453	342.079
19.7323	87.1669	142.221
52.9256	78.0098	264.567
62.4365	390.612	86.4721
44.828	209.869	166.75
42.3501	359.126	122.75
56.0952	328.348	75.2208
71.0833	300.532	135.99
58.1724	129.824	130.461
23.8418	195.803	146.301
77.1972	365.907	98.851
35.3131	113.46	121.323
27.3329	334.757	35.4233
29.0088	443.192	50.1852
41.6699	190.359	146.288
47.9007	87.9743	324.75
21.0749	138.372	255.649
110.111	235.193	88.4482
75.7387	146.048	137.79
15.6922	218.136	123.498
50.6466	152.219	83.8419
35.089	211.102	66.6089
18.5436	197.979	570.369
37.0495	346.888	130.395
35.498	175.878	58.0118
30.1862	106.381	103.349
52.7515	103.212	62.5805
52.9954	172.008	185.062
55.9907	507.395	97.2327
47.2671	169.859	67.6167
29.5207	333.618	669.147
59.134	147.355	54.3065
48.21	296.235	53.3796
48.9176	125.51	51.2095
86.9844	278.228	104.232
58.7994	173.852	63.5196
30.4159	213.123	120.735
31.6646	50.8767	153.741
49.2253	275.842	252.461
56.6555	128.329	87.2375
49.5968	221.56	178.153
18.9409	189.712	49.3576
31.5184	180.351	67.006
38.0788	197.898	147.509
19.4274	136.898	432.139
34.7685	416.549	147.915
26.5558	312.349	72.586
30.3665	71.5087	148.351
57.9044	172.066	110.176
58.7509	125.295	84.4708
56.498	203.107	94.0899
62.2104	104.828	54.1297
38.8983	317.486	114.2
43.3485	157.833	63.8797
39.8411	151.966	104.807
56.9255	136.578	54.3031
42.7515	147.897	69.7878
23.3282	122.823	79.9235
33.1671	121.528	109.896
37.1606	107.407	57.1949
65.5623	391.276	41.9494
49.4975	103.031	74.7213
47.4307	93.9645	76.3858
69.4522	224.583	294.126
30.4768	159.879	66.9592
53.5233	402.317	124.776
46.8933	434.353	98.9246
52.6963	147.154	45.2033
33.1622	121.556	267.78
81.7099	201.984	175.914
59.7958	133.432	166.683
44.0574	143.382	104.879
31.3151	174.132	109.671
43.3686	120.704	96.1725
37.6732	170.032	230.681
40.5929	261.252	54.4457
122.341	369.751	169.274
55.1801	144.174	61.2001
17.0571	138.105	60.3049
31.3063	185.33	89.4455
61.3734	92.1411	111.371
36.9635	198.147	119.332
70.8132	220.672	73.8338
29.6757	160.959	145.593
51.5786	126.553	100.211
45.9662	190.466	167.119
66.7739	372.201	45.0983
71.7921	163.883	102.089
30.1154	136.845	59.6543
42.3804	178.038	74.259
47.3191	127.955	215.377
72.0855	161.797	21.363
46.2028	122.66	120.713
46.2606	170.75	64.2948
26.1081	140.064	84.0934
72.4209	95.429	104.019
47.7597	142.588	194.918
48.7349	126.262	34.42
55.2284	124.348	74.5882
82.1976	148.913	121.541
50.7978	173.738	82.9169
36.0844	261.028	108.988
33.9144	175.084	251.185
66.6211	273.574	57.7579
59.8899	123.887	45.5339
22.5628	291.055	198.147
34.694	145.915	105.223
62.2211	223.693	125.991
55.389	253.089	256.072
24.4531	149.615	104.339
59.4033	205.695	122.831
27.0699	157.936	67.8895
64.0352	106.034	153.432
48.0106	202.547	51.1273
35.5927	242.266	109.83
25.7481	104.391	210.401
72.011	356.816	609.305
44.3059	133.58	59.2713
39.2719	187.799	205.909
96.7608	278.253	100.821
31.5344	169.126	100.085
32.8295	118.326	85.7101
46.6079	124.136	126.765
26.8289	144.083	84.092
20.474	311.566	159.093
60.5155	106.389	49.1818
48.416	152.912	90.8791
39.3864	165.181	62.122
62.9035	119.799	69.4364
37.0137	350.76	215.582
77.4436	87.9528	79.5787
89.3416	98.2221	248.136
44.2453	89.691	56.4069
64.4191	103.776	124.743
47.086	105.371	280.633
71.5557	199.006	49.2092
31.0948	329.349	71.7145
36.4599	68.5597	25.2975
48.5078	101.361	107.995
88.092	128.622	57.8909
30.7686	128.428	468.434
62.637	148.359	372.944
63.7578	116.13	561.199
31.3382	124.02	109.784
24.491	216.652	265.424
23.7333	77.3169	104.69
26.6976	87.433	43.0062
54.289	124.151	149.457
45.9727	129.447	95.288
68.1987	232.486	167.385
40.6968	177.355	495.084
91.6123	160.443	133.742
29.4391	297.75	171.6
48.0457	265.294	141.165
44.6187	136.185	104.771
314.788	192.444	44.2655
40.4039	119.726	49.1749
34.0045	257.864	91.3057
44.0313	156.794	186.829
29.8869	324.792	26.6882
52.0534	156.969	28.0656
36.2847	210.159	665.898
42.1719	146.282	275.356
46.0512	252.173	51.2011
31.6616	138.195	76.4373
56.8288	147.061	76.789
57.2064	115.277	101.976
48.8623	103.518	193.056
125.156	219.015	345.747
1204.38	213.392	77.4465
438.739	112.917	163.792
23.6188	172.261	329.055
34.2094	125.05	195.738
44.2379	345.549	86.5528
23.7538	218.674	69.3679
43.5837	118.241	58.7531
36.7978	111.459	164.714
38.8366	112.152	59.6375
36.5631	76.4676	64.3026
28.1264	304.139	79.2889
27.0415	314.82	218.499
47.2675	268.111	108.827
50.9835	181.718	55.5344
78.9509	230.07	63.9595
43.3063	204.721	176.127
71.7686	186.843	136.73
31.7895	141.166	93.8424
36.4426	462.46	107.387
35.2956	235.145	92.9311
65.3425	257.082	140.936
15.5193	224.036	363.345
16.9467	260.301	85.763
19.6055	121.948	300.369
29.9197	46.6367	51.0536
35.2807	133.437	69.8227
43.6722	62.4284	355.156
36.8532	131.053	156.522
32.2444	112.917	57.1015
19.7397	249.511	76.2238
23.8382	257.425	122.72
37.3125	148.201	68.5987
39.0751	77.8857	113.569
23.4027	90.7119	38.9379
42.3383	186.664	160.261
44.2158	116.978	176.697
34.8442	103.45	250.904
40.9665	81.4422	259.43
29.8804	125.862	216.39
28.9843	265.986	199.414
20.536	154.315	123.812
44.0096	152.955	310.223
47.4527	202.734	163.875
29.0272	114.727	66.15
26.942	120.532	330.363
44.3093	106.746	188.01
22.0958	433.589	59.1699
18.9029	99.0651	37.0418
25.2618	210.373	52.7349
50.8363	186.904	174.701
54.7453	149.248	361.14
34.3945	157.011	131.96
20.6851	135.474	31.3573
32.7575	117.625	168.95
91.8544	169.693	34.4477
24.3225	102.062	94.9099
24.8254	172.655	63.0279
25.988	183.871	55.2263
33.9705	155.444	304.619
26.0507	218.077	161.281
23.2355	160.968	72.6628
32.5712	179.849	77.3111
79.7066	152.107	88.0916
28.7774	107.36	125.231
40.5539	270.564	54.3099
32.0313	205.946	178.974
35.359	147.798	109.916
33.329	296.752	247.473
50.5215	65.3863	66.2531
49.9787	104.376	227.186
51.9799	443.457	559.444
36.8183	141.887	72.527
33.5905	254.91	83.4527
42.7828	116.119	109.096
60.3356	183.018	108.202
37.2092	205.785	308.783
67.6079	180.777	315.409
33.2179	159.05	141.491
17.1867	202.028	67.9222
22.4387	209.823	96.7241
37.852	218.435	224.708
31.3339	203.922	53.4
50.3312	158.83	143.796
47.1393	195.616	80.7692
56.7379	60.044	123.291
33.5264	140.231	178.199
39.0241	232.119	143.244
21.4728	214.881	38.9979
21.4803	78.0138	479.087
18.1001	137.325	44.5757
20.4328	170.57	135.258
51.1515	276.831	340.412
23.9242	158.574	164.07
33.4154	92.3351	133.891
40.4605	391.187	70.0462
53.5337	291.234	162.967
34.9749	139.9	342.416
17.268	109.909	149.792
22.5677	140.88	121.274
33.6417	151.135	94.7038
26.6025	135.161	83.2588
44.5464	161.524	377.246
29.0948	125.882	254.35
36.7275	87.07	24.0961
18.7963	142.05	358.181
25.8636	170.204	126.014
22.9667	220.517	293.923
23.6289	178.113	240.973
22.0865	148.636	97.4996
18.8613	181.104	123.195
20.5239	201.756	115.082
27.0883	162.691	136.765
25.8159	72.9667	213.211
36.2856	94.0709	140.456
32.8888	144.678	314.749
39.1842	126.325	418.728
31.3863	146.318	76.0639
78.0313	317.45	120.95
20.285	139.337	149.187
26.6864	153.468	105.341
75.0629	127.167	391.428
28.5818	149.359	36.1708
36.439	134.74	111.294
17.8008	134.985	168.534
31.2748	237.323	204.95
58.1425	104.119	45.803
29.3459	172.87	90.9403
27.9429	96.2862	215.954
32.6451	249.87	475.251
37.2215	155.453	89.429
33.3388	187.107	359.923
40.0235	144.042	181.785
56.5021	307.72	87.0999
57.384	123.086	118.075
31.7164	161.711	75.7659
37.3057	48.8481	33.4862
23.1852	184.76	170.495
16.1724	166.44	201.403
33.9968	145.584	128.931
98.6741	211.713	221.212
42.1904	106.648	107.678
25.7913	241.606	118.34
42.9793	157.394	113.474
54.6902	84.1931	286.668
26.7944	162.245	164.216
25.0206	89.8907	142.742
99.3805	161.764	182.225
61.2673	124.653	46.7498
34.4977	197.029	526.525
39.7875	197.783	183.656
35.5809	137.073	149.845
42.7797	282.647	152.591
37.7961	138.272	81.1717
32.0321	139.786	397.515
31.911	87.4102	64.479
72.7019	175.342	416.601
52.8841	513.427	247.728
53.1916	182.146	90.157
52.4861	246.337	219.027
18.9281	212.269	603.781
24.2365	140.697	283.913
40.241	151.296	99.3139
82.5024	412.278	354.169
28.2094	132.292	505.978
20.398	129.656	114.65
84.1808	143.236	777.238
31.8686	113.241	120.194
31.3367	112.502	124.941
51.8526	133.426	90.3601
21.4281	185.744	223.247
36.2141	279.208	62.8179
16.8588	241.731	109.31
23.7654	204.943	50.4286
35.805	241.947	131.229
22.66	150.965	44.6838
39.2424	299.996	44.98
48.1822	132.598	576.741
28.392	523.395	69.911
41.4143	168.097	213.603
34.9676	98.4278	56.8542
110.919	252.494	150.852
47.1552	202.952	86.5968
16.0076	394.655	253.857
43.8673	240.2	65.8855
29.1449	514.999	353.09
22.2026	112.82	58.5365
30.1935	97.7483	322.748
17.1285	84.4208	31.7268
38.4357	139.351	76.3323
24.858	156.179	151.432
40.5657	108.618	92.5875
46.6862	128.522	84.9648
32.6419	130.323	75.8209
29.1287	405.554	108.244
35.2229	139.707	224.56
25.4013	91.6111	120.272
44.688	159.31	223.322
19.4555	252.759	24.3521
54.8138	206.953	130.5
54.3005	84.5383	388.455
34.1945	145.389	153.868
56.431	147.496	385.482
32.7512	106.977	132.425
78.7157	223.692	50.4154
27.153	153.676	278.233
24.262	139.962	254.985
42.6189	216.096	132.418
47.0237	101.17	169.11
43.7763	107.464	66.5762
51.763	116.329	53.2112
29.4483	176.426	36.5673
16.7925	115.787	72.9763
16.2163	133.203	63.0373
18.9246	115.431	110.401
31.8609	152.763	111.422
14.7223	136.832	87.681
17.7163	74.172	465.73
49.735	137.56	158.367
28.8984	115.548	123.233
23.0308	261.802	188.133
16.7597	150.724	122.579
50.075	161.459	154.245
35.6883	116.542	201.702
49.5143	98.6577	32.4194
25.1357	151.96	90.3965
29.4824	130.588	429.847
33.7002	143.024	308.784
51.4719	67.3808	250.767
45.6208	132.559	80.1139
24.4429	264.073	134.774
34.1434	129.07	86.5568
22.5411	144.033	175.047
37.4964	159.357	119.761
62.5106	177.811	47.0722
31.4889	218.034	42.2606
87.8592	296.085	171.334
48.8889	254.672	346.113
83.6428	213.882	166.751
58.5051	150.909	78.8096
20.455	155.538	72.8976
45.2828	220.1	73.7287
23.9305	116.163	183.367
32.6629	127.627	145.934
27.4942	250.061	125.695
29.1086	157.563	200.472
50.1414	140.075	295.128
23.3311	446.869	461.588
32.4621	137.31	445.645
50.7123	239.241	48.4553
26.489	238.762	111.02
53.6752	132.985	335.114
43.4926	138.491	430.996
16.1426	144.634	182.145
56.6256	156.549	68.6492
55.4752	161.096	150.995
23.7463	134.596	372.438
32.4664	192.351	66.9006
71.166	118.768	61.7583
38.0187	95.506	111.081
17.3254	176.446	398.927
45.0023	94.6178	63.4669
26.541	293.222	60.184
24.8591	142.925	86.3155
29.9467	172.862	136.358
45.0147	161.6	114.453
62.1206	128.675	116.839
33.1216	133.127	76.4579
33.8509	184.825	166.23
51.1828	105.014	105.186
49.3422	179.062	82.3074
20.013	159.33	277.103
50.8047	220.851	69.3378
37.1834	228.784	325.273
35.1219	137.32	39.1442
24.204	232.687	135.241
37.5473	186.71	335.772
30.9864	315.565	130.81
54.1484	100.137	108.218
35.8053	80.3403	322.226
38.7545	143.968	373.682
28.7151	320.657	514.709
20.2088	377.177	54.3937
30.8798	239.02	316.585
45.336	294.71	83.3883
38.4556	107.241	31.2882
48.2268	112.829	130.093
30.537	187.595	118.962
64.4817	177.583	177.212
67.4101	643.26	541.814
45.1606	118.735	108.489
22.7004	75.5383	159.435
38.1853	273.358	703.023
60.3305	119.117	609.078
30.7167	175.323	51.1126
57.4861	365.563	208.233
65.2837	72.4098	347.364
31.5486	98.0026	94.5156
34.6669	146.896	171.259
41.5568	171.933	191.892
45.0479	181.358	124.993
53.2384	168.702	118.78
40.4004	203.451	60.5796
40.7728	164.932	274.046
41.0115	347.371	216.131
48.7113	182.349	437.643
31.0009	225.756	79.3337
50.6162	224.707	152.975
23.6302	165.149	87.8473
43.1816	141.366	234.867
38.7159	325.31	147.022
46.7727	232.777	441.139
43.8201	230.701	80.3855
20.6417	69.4886	290.957
43.9757	109.051	256.679
34.9942	274.463	424.309
76.9024	130.695	269.699
99.3969	232.119	74.2354
30.0831	132.732	78.6617
41.7917	120.965	497.226
29.0118	118.966	145.497
31.5125	132.576	982.953
52.3766	55.4153	60.1615
19.5714	311.732	124.08
49.0887	172.959	286.516
32.0131	164.873	95.0125
60.0175	213.185	155.979
49.264	129.18	42.7503
27.3055	144.982	264.896
37.8193	89.8044	312.496
34.8504	135.218	168.762
16.9579	325.915	436.62
45.2294	130.574	230.212
32.5056	257.167	96.0559
36.4065	52.7544	72.7972
45.945	119.025	494.887
37.969	88.0324	155.237
36.6365	124.595	168.047
27.8697	146.474	118.936
29.4119	409.97	303.289
43.4591	119.969	16.8012
18.7066	133.149	54.9793
60.93	160.431	447.117
70.3972	210.146	47.8177
28.9913	238.854	352.6
17.0163	92.433	83.5157
46.2649	210.491	298.581
26.6878	197.623	134.255
45.5295	134.333	152.585
82.4844	76.2386	198.254
59.3855	115.436	321.554
16.0069	143.704	28.4398
32.4614	258.591	213.414
47.1894	105.675	120.485
98.072	167.109	191.468
150.902	282.405	95.6513
63.8795	112.562	150.224
29.1142	110.857	205.376
19.4013	128.087	312.079
29.7032	240.601	93.4048
25.9838	158.572	225.615
38.8889	252.612	141.77
28.2298	126.61	169.82
42.3839	333.342	374.643
24.0274	116.634	70.1384
16.056	159.874	312.689
31.6073	336.504	74.9653
27.7574	246.286	119.706
13.9147	131.327	129.205
48.5404	114.03	200.659
39.1533	175.605	202.039
18.3172	125.766	253.372
30.5352	102.554	73.3926
39.296	112.595	126.265
21.7022	203.128	44.4064
44.5534	188.725	20.4827
51.2936	317.354	69.9985
31.6994	139.255	121.001
17.9959	373.526	152.787
29.0003	176.815	271.828
30.0533	230.955	178.839
20.8522	230.935	59.3642
32.1375	150.14	38.5759
17.0781	173.807	72.3975
19.9481	240.912	129.89
43.1022	99.4283	458.436
23.4289	176.182	205.472
35.7009	120.953	101.14
35.0869	149.494	111.86
28.9581	104.986	401.378
26.2718	188.419	486.346
28.3408	215.051	107.795
20.0571	174.342	182.855
30.0677	273.918	267.839
18.4683	61.8052	170.039
30.0538	136.569	60.2727
27.1629	93.0456	252.799
22.6813	72.5625	113.704
45.8745	116.042	135.164
14.9972	123.159	218.148
94.6627	346.797	27.849
25.3534	289.351	239.232
30.3601	57.7165	93.2488
20.8556	197.968	356.898
22.8442	91.9234	256.932
59.6206	83.4271	206.119
57.267	125.133	168.996
18.4109	183.227	98.7529
42.3185	236.108	159.986
45.0758	143.849	575.499
40.353	117.119	62.5694
39.444	129.305	132.865
20.3168	98.567	120.043
25.0113	294.109	157.156
38.9241	207.513	103.198
33.6727	191.057	123.738
56.693	203.082	130.355
33.9564	447.574	63.0089
70.5976	127.076	52.6753
71.1858	179.296	71.8419
18.1019	165.205	449.747
34.9686	266.016	135.389
58.2622	248.781	156.697
42.5865	278.14	204.35
41.8532	255.607	119.171
53.4903	239.738	191.021
49.5085	182.452	201.029
22.2078	142.263	126.049
24.7669	183.564	465.061
32.6113	173.611	117.161
38.8608	177.377	71.1316
91.6203	126.542	127.862
28.9731	92.6948	325.659
45.9966	167.131	82.2564
41.8124	249.089	214.37
23.4078	173.13	43.9471
40.6933	82.9334	160.063
23.3778	222.077	232.606
32.785	176.749	210.773
34.5293	269.105	313.131
55.6988	154.329	436.55
32.3823	95.6185	374.16
43.1093	129.172	423.221
39.2589	156.492	357.614
70.9757	131.976	344.492
38.1367	214.423	250.372
42.3009	272.265	181.54
19.6756	126.947	48.4462
23.5737	355.401	48.682
43.6884	178.631	215.987
61.34	122.123	183.531
27.496	315.906	232.71
20.9739	127.968	349.833
25.7702	140.081	442.923
33.4853	247.668	32.9534
32.2277	457.266	172.4
18.9817	571.535	275.124
41.1194	127.411	414.59
34.5997	100.714	482.461
22.0424	139.723	58.974
38.7802	249.019	259.387
31.3653	114.554	167.992
19.4302	96.4965	374.809
30.41	101.958	68.1971
82.3173	149.577	327.412
28.7008	241.183	53.2586
38.3182	215.268	276.989
17.769	68.2842	46.237
41.0043	101.936	134.366
31.8245	73.0468	120.626
20.4348	166.789	233.708
41.5226	196.316	82.1764
49.9987	430.673	386.333
27.387	116.101	149.981
34.1698	178.192	149.001
44.6606	152.434	487.879
22.1398	213.211	171.631
51.3325	110.62	138.525
24.2117	118.575	65.0291
29.7556	222.479	198.684
16.6706	195.376	280.602
27.5573	142.042	122.118
20.8669	113.891	437.319
15.094	131.098	534.514
16.945	149.406	55.9033
52.3596	203.459	123.356
37.0147	102.255	290.73
20.5767	80.4327	249.13
30.6493	404.682	152.576
75.0334	189.326	420.587
38.5675	139.753	521.55
29.7605	155.811	288.492
24.3859	64.4258	166.253
46.196	132.403	166.256
31.8493	96.5507	139.914
40.5128	128.893	185.469
28.6674	413.487	91.839
33.3109	241.714	53.7856
36.1403	287.147	19.4486
18.4584	260.502	70.6179
36.2013	322.283	222.951
29.105	190.645	114.489
48.8436	82.3836	177.137
51.9702	61.3531	124.31
119.889	238.745	213.1
34.6163	120.39	451.139
44.7419	166.266	197.324
31.615	768.497	381.323
49.7264	199.235	144.412
16.6375	215.188	144.689
32.9275	209.638	139.242
28.203	138.321	68.3899
33.3828	216.269	196.186
23.4862	118.53	112.059
102.151	65.359	90.3118
21.2119	203.947	114.95
31.3609	131.982	111.786
75.0381	154.919	83.3522
30.9227	189.344	479.61
64.2761	121.422	147.699
27.594	250.52	81.6772
17.3703	156.63	572.668
21.6006	106.877	129.405
138.038	174.278	86.6439
693.837	150.024	67.2084
374.451	133.367	204.112
31.3778	115.337	125.618
39.6015	47.551	181.237
26.3507	171.77	167.379
69.5698	237.375	39.8301
22.159	192.678	157.313
40.4394	108.579	98.5115
44.0992	106.874	129.763
38.5331	85.6882	903.653
36.8055	176.353	97.5526
45.3717	220.542	77.0697
23.8714	183.842	53.0698
51.1694	116.227	122.53
30.3916	157.85	60.2661
71.8114	772.442	114.272
17.7395	251.609	307.809
75.0464	148.814	118.438
19.443	140.447	86.8772
19.1894	181.446	141.407
30.6868	98.9438	137.672
30.4772	107.309	329.029
26.3684	78.6749	98.2654
40.7194	175.552	172.091
53.5326	302.927	184.337
17.8658	88.7952	288.687
21.947	124.264	869.474
51.9703	207.438	67.4831
80.0101	120.441	112.43
33.0677	325.712	198.154
34.9759	165.023	72.9223
38.0522	244.01	161.302
62.1983	177.827	106.304
47.1395	96.6423	441.113
52.7889	77.8671	200.902
20.7987	82.4968	184.126
19.7057	314.581	528.48
45.9446	185.166	391.575
31.5478	180.151	150.523
36.7309	211.817	272.324
21.6804	409.175	53.6843
32.7443	92.8896	149.062
53.3333	381.814	161.904
50.679	119.004	216.735
27.0491	103.328	55.2575
44.4073	124.981	302.56
44.5677	250.478	92.6175
62.368	124.818	210.576
32.2629	185.751	194.481
45.0268	224.511	197.973
40.5563	133.269	246.34
33.3444	108.386	196.902
38.0023	163.128	133.471
38.7618	259.377	450.826
117.65	173.941	137.939
24.4632	182.434	521.805
32.9273	109.685	249.464
33.0679	98.6813	131.496
18.5422	140.917	184.64
28.8323	169.51	200.533
37.2634	280.332	170.65
39.2673	126.992	154.083
24.5835	265.815	561.658
54.399	246.662	148.429
38.8998	182.557	153.129
58.9296	87.5072	42.9553
42.2775	156.842	274.289
62.759	99.4417	38.5095
47.5046	130.449	495.341
49.1306	104.576	205.857
31.2889	241.836	182.463
73.3406	195.724	52.4735
33.5133	207.23	78.2552
30.4984	209.087	66.8272
22.0241	261.742	144.813
39.641	70.4394	184.14
20.8806	102.102	173.678
47.5406	248.188	79.2146
73.9876	295.262	235.931
22.2167	150.458	364.341
17.9551	174.691	116.214
39.8446	122.754	91.4216
23.1559	139.775	259.236
41.1119	253.803	51.3721
50.1623	264.529	196.64
80.7503	199.864	142.509
81.1093	172.773	169.331
48.8905	146.198	61.882
77.3266	161.477	381.58
33.9412	118.482	409.422
58.0919	315.861	28.114
49.6842	108.032	38.9062
73.9082	128.517	293.244
28.9259	153.277	94.6629
36.6611	80.7245	552.369
69.4802	312.668	537.423
103.541	121.16	228.48
67.6907	235.264	130.713
46.6944	210.007	175.851
54.0149	191.982	136.701
42.892	119.052	475.871
93.2099	170.746	60.2149
35.6943	163.047	473.791
77.6374	177.56	344.68
59.4396	90.456	349.145
19.579	131.524	24.9948
21.2785	324.619	237.125
68.8088	165.523	47.2672
59.3992	238.032	109.268
28.6978	223.265	68.3426
37.1269	95.4991	263.978
25.1136	980.663	185.535
59.9299	131.304	396.082
59.0721	131.279	434.96
56.027	210.774	181.922
66.8678	87.7841	162.877
69.7828	141.282	44.332
29.3393	97.0443	343.033
51.7146	158.214	265.939
159.446	155.896	226.795
60.4245	238.74	125.41
50.4708	135.141	275.488
49.0454	232.391	218.787
43.8877	151.397	74.1825
57.0864	174.872	22.4647
61.4386	81.8038	116.372
55.3135	82.2635	320.099
69.36	140.533	216.352
29.9459	160.024	407.568
64.5143	71.252	381.857
29.7708	225.233	89.4439
65.4835	260.115	72.0794
52.0479	163.755	627.863
49.7793	72.2966	210.198
52.73	74.3074	188.772
16.3324	184.015	110.416
103.659	215.681	139.914
81.7978	268.416	143.317
55.1406	217.59	114.53
42.9299	97.5776	80.6274
82.5783	124.55	39.0353
71.2272	71.6784	184.913
62.1451	96.2441	562.381
70.0741	325.389	350.088
66.3893	268.986	87.1963
37.1514	190.391	95.3412
34.8161	117.002	129.291
86.6788	213.494	44.6963
102.472	124.972	99.6385
46.8837	95.6071	400.906
57.247	138.583	163.151
86.9642	182.041	307.587
36.7133	273.11	251.395
20.5377	230.064	187.376
46.1468	213.747	259.681
42.1463	370.71	200.95
19.4692	123.088	333.881
45.9386	315.684	198.819
64.2192	82.8035	291.99
43.6387	123.524	155.772
30.1575	93.1606	171.808
45.4602	148.006	237.373
17.5419	156.141	140.398
32.6877	123.104	346.681
53.778	132.177	323.634
31.7545	108.355	111.283
48.6348	172.703	119.745
65.0401	72.9414	434.421
15.0289	107.096	207.584
54.159	118.191	155.91
34.73	125.52	153.201
59.9193	210.41	263.254
61.3256	102.303	304.807
73.664	76.1983	44.39
83.9948	192.666	394.469
90.9853	82.8933	119.515
28.3731	563.135	94.4299
82.2896	164.337	413.412
45.6839	131.399	53.2905
40.6642	96.3957	32.1936
69.4109	172.507	219.042
23.0806	367.979	67.8882
55.0351	70.6813	69.8987
51.6857	120.231	172.837
79.5949	149.432	73.1844
71.4638	213.331	86.3249
49.3158	170.211	224.941
47.2085	342.199	400.976
55.3991	126.242	70.9934
28.7033	235.97	73.647
105.31	154.151	598.959
57.1577	166.64	411.198
77.3229	346.115	514.918
16.7387	118.369	90.8339
40.6272	230.212	105.472
46.7689	167.057	55.3181
55.2058	266.175	149.744
56.6006	120.916	412.7
41.3393	262.089	445.253
49.5319	245.416	177.956
36.6596	103.449	281.521
85.6336	169.897	118.23
29.6004	98.0785	171.699
64.3675	210.506	292.414
41.7536	105.792	277.165
21.9874	136.858	112.102
25.3942	242.375	196.301
46.0429	155.667	486.543
48.8085	81.3845	344.21
41.8078	172.337	134.104
39.6764	133.445	159.472
53.8474	70.1548	243.845
38.4357	112.023	174.249
19.358	127.167	154.248
70.2951	146.5	368.341
29.0671	231.502	79.9398
48.207	233.135	228.523
57.8432	119.184	57.5886
47.9878	272.291	531.661
35.3368	100.384	260.233
40.2145	115.115	326.254
43.0306	145.238	145.464
19.3931	152.722	433.212
66.5153	159.338	49.1016
31.4836	131.409	167.971
53.9464	175.819	134.18
45.3902	328.02	239.291
183.898	182.619	454.496
76.3465	90.1906	165.568
61.4527	301.977	504.276
37.034	140.721	100.849
82.8164	133.514	88.801
19.0133	99.775	64.9985
41.8343	191.948	305.119
58.8664	124.875	101.004
41.1846	134.39	317.971
67.4392	231.363	338.974
43.7081	193.877	161.251
30.3367	40.3845	97.811
47.0611	219.825	231.316
21.1497	150.065	86.5658
50.1777	220.477	192.321
94.4603	203.856	317.149
95.8289	238.911	148.589
41.4845	144.123	619.636
31.8865	273.678	84.9854
59.6599	161.594	135.333
88.4693	143.092	235.683
37.2261	229.573	281.978
40.409	88.0008	187.696
241.569	153.347	96.3083
41.3189	170.724	94.5181
44.6414	122.61	32.32
42.4592	160.36	105.724
38.5959	124.352	78.2656
20.6696	93.6668	121.724
73.5037	102.014	184.646
43.5076	108.921	173.021
	104.577	207.507
	306.731	121.698
	102.109	108.532
	61.3268	186.824
	153.854	449.381
	271.2	268.786
	102.158	178.372
	99.9104	341.953
	151.994	175.255
	99.377	159.565
	174.217	118.744
	115.129	133.908
	231.371	66.238
	114.363	170.252
	334.106	73.9254
	124.869	152.648
	85.5019	665.446
	298.071	59.0357
	235.717	111.366
	138.09	73.2111
	240.349	449.007
	140.94	399.574
	260.337	60.3464
	178.864	185.025
	139.846	404.762
	74.0783	99.8997
	138.881	223.372
	111.58	207.222
	90.4366	262.186
	312.365	162.048
	136.697	136.546
	84.0111	203.261
	120.095	146.769
	177.171	26.4567
	80.5557	140.409
	185.863	156.227
	161.924	165.502
	229.383	179.528
	108.524	207.998
	139.6	253.891
	102.507	184.161
	73.5188	329.836
	125.722	119.326
	178.126	197.158
	126.664	86.544
	157.019	302.073
	78.6075	124.364
	127.205	408.89
	134.687	124.713
	166.797	73.5449
	167.09	55.9511
	178.968	100.448
	124.413	241.247
	126.079	295.525
	329.09	150.826
	77.6989	204.07
	317.88	78.3254
	132.283	251.73
	195.698	194.159
	149.692	137.091
	189.788	184.806
	107.069	171.444
	191.034	114.851
	114.43	127.532
	208.029	67.2305
	96.4686	62.1312
	226.083	223.924
	155.764	96.8694
	357.342	228.658
	165.664	84.8455
	111.239	50.1683
	173.365	256.657
	150.448	261.434
	168.789	146.735
	228.385	76.2332
	121.803	156.679
	85.7989	177.053
	229.848	60.4575
	111.811	222.228
	141.742	245.69
	187.938	306.139
	143.14	94.4116
	175.535	68.164
	284.505	135.752
	162.297	100.175
	177.575	273.459
	172.151	63.9851
	244.649	214.788
	184.547	535.343
	139.727	96.8077
	232.042	288.617
	198.985	308.262
	111.937	123.992
	53.7386	48.4
	122.467	52.5191
	158.768	259.089
	127.425	239.15
	104.894	308.17
	224.366	129.565
	329.189	95.0348
	130.447	467.062
	116.433	172.155
	202.548	156.861
	136.598	118.608
	134.259	225.331
	167.613	315.744
	118.883	122.455
	86.2965	78.5686
	71.1603	115.434
	143.265	403.309
	129.047	71.465
	137.377	118.378
	169.455	223.448
	64.5589	235.476
	148.718	237.747
	117.623	232.024
	206.71	65.054
	98.6602	260.806
	144.538	204.433
	546.793	191.075
	195.301	99.4314
	66.1865	382.164
	201.989	140.501
	128.775	73.9246
	236.272	128.184
	190.46	162.473
	131.194	210.638
	97.5658	417.192
	130.626	108.358
	105.932	193.803
	150.898	59.8283
	249.669	60.8974
	159.828	86.7911
	127.806	63.9927
	179.272	216.565
	210.281	108.183
	174.249	151.392
	168.066	213.109
	110.958	56.2009
	134.266	252.494
	123.09	162.038
	88.0121	234.97
	83.0106	216.501
	104.852	140.312
	185.446	394.405
	62.4636	142.664
	403.205	101.745
	208.562	118.165
	260.136	76.1955
	182.355	78.657
	265.307	260.269
	222.213	217.115
	191.739	164.166
	204.263	54.0243
	69.063	136.508
	188.584	87.8169
	233.46	45.1094
	319.652	191.056
	165.388	86.7476
	197.864	177.521
	244.286	141.854
	208.495	240.78
	262.48	46.9426
	283.639	166.528
	273.207	203.905
	205.377	158.135
	83.1284	241.766
	173.99	43.1186
	387.205	47.7052
	102.694	499.53
	115.548	140.103
	211.24	173.739
	175.397	210.319
	165.737	132.35
	319.495	46.9233
	177.545	265.258
	460.613	186.725
	84.6351	81.5074
	165.697	324.619
	153.046	754.267
	138.395	562.266
	81.2696	143.289
	150.322	167.728
	120.479	444.271
	289.316	106.579
	92.2637	75.0678
	243.436	435.841
	178.904	85.1605
	198.297	300.687
	84.1864	130.694
	280.265	120.493
	204.372	350.572
	307.687	190.454
	104.46	104.628
	350.23	129.325
	100.339	673.984
	172.899	793.926
	143.98	389.578
	92.3007	243.409
	137.636	132.652
	170.149	116.274
	166.462	283.297
	348.928	112.838
	71.0906	63.3142
	169.159	134.309
	128.088	296.965
	121.05	135.766
	475.196	134.219
	163.997	225.788
	125.545	250.744
	92.8597	48.8309
	308.427	156.571
	156.494	132.746
	140.012	275.859
	105.726	697.595
	276.548	539.631
	278.31	180.302
	238.492	616.275
	200.578	207.521
	149.299	112.189
	79.5992	122.082
	144.954	48.7532
	133.749	215.398
	164.78	52.7046
	283.051	219.245
	112.408	258.753
	172.41	127.555
	101.616	192.006
	66.574	148.653
	93.1083	54.8821
	86.242	147.238
	192.248	761.428
	202.555	199.487
	136.6	356.178
	231.357	110.767
	159.132	68.4793
	151.861	50.0739
	178.993	134.941
	113.68	103.346
	219.131	89.52
	119.413	255.91
	128.853	97.2295
	107.398	61.3871
	95.3258	149.654
	158.45	430.857
	121.734	777.316
	134.569	140.862
	110.677	80.7518
	153.276	169.648
	264.827	159.204
	220.164	100.782
	103.529	166.988
	129.73	77.9382
	183.334	72.653
	118.37	144.228
	219.463	276.625
	130.888	104.418
	177.823	201.18
	193.529	36.5683
	124.318	187.286
	260.396	285.226
	85.871	98.6858
	159.042	72.6926
	83.6769	111.533
	225.305	150.043
	355.475	92.6247
	265.732	140.368
	237.303	145.467
	134.268	244.119
	194.287	316.251
	90.6303	192.018
	200.082	282.374
	254.616	129.882
	163.959	159.842
	102.669	170.828
	327.102	222.561
	142.071	203.397
	99.6118	110.599
	137.398	168.815
	139.473	176.127
	142.935	165.846
	161.537	84.7157
	96.2288	101.182
	294.955	80.5232
	202.444	112.593
	229.51	196.049
	172.244	183.44
	172.173	322.472
	369.549	175.445
	337.463	150.023
	110.906	36.8736
	174.03	704.389
	206.483	378.777
	188.448	336.996
	171.345	472.965
	157.652	83.7553
	98.7345	34.1054
	124.491	320.909
	222.549	114.032
	162.225	107.728
	103.176	139.415
	215.713	128.909
	191.771	198.078
	179.805	77.543
	144.757	288.473
	128.822	175.737
	128.654	294.305
	146.215	232.956
	151.647	148.156
	68.162	104.622
	182.077	207.843
	168.844	257.099
	338.35	95.7617
	199.067	89.068
	216.399	325.128
	255.709	253.617
	210.571	122.437
	201.695	472.74
	201.39	386.137
	204.824	238.679
	135.948	189.795
	233.766	51.5057
	303.567	185.909
	164.739	84.0159
	150.517	92.2205
	195.096	362.193
	312.173	163.412
	93.3648	216.362
	168.209	64.6281
	154.365	56.2565
	168.803	98.1175
	78.8174	97.3023
	253.457	112.425
	86.7641	113.543
	116.282	117.558
	198.105	496.316
	162.014	554.003
	200.935	167.879
	220.134	625.111
	103.783	843.696
	78.3899	397.898
	93.972	390.374
	78.8543	369.601
	155.857	382.214
	166.112	311.967
	168.234	72.8037
	111.404	316.956
	77.6711	257.069
	73.1256	650.972
	272.969	325.531
	171.835	497.573
	233.557	35.9641
	92.6515	315.013
	220.272	367.153
	119.682	305.845
	212.263	506.542
	125.2	353.221
	120.532	253.693
	186.132	98.3687
	201.815	381.85
	255.019	553.567
	155.426	99.8615
	259.512	552.269
	477.451	639.553
	96.4803	235.47
	162.969	152.773
	184.053	160.255
	236.091	235.853
	330.753	375.602
	617.297	243.637
	161.461	456.277
	140.663	293.781
	195.833	144.307
	250.564	271.694
	254.992	799.772
	195.147	306.382
	128.634	146.119
	120.271	151.026
	123.704	65.0451
	222.629	300.758
	206.652	536.047
	149.861	745.722
	189.93	544.219
	235.59	37.9279
	164.644	606.112
	233.649	421.822
	302.179	126.87
	214.034	155.516
	240.454	382.315
	146.102	171.998
	195.767	80.0018
	144.607	148.008
	155.955	539.672
	182.41	212.78
	150.362	180.558
	260.291	126.115
	105.19	160.397
	512.752	149.043
	101.567	73.664
	334.905	92.3049
	116.736	152.548
	380.078	165.071
	133.398	91.5709
	530.828	89.2709
	212.859	358.76
	117.439	350.533
	178.712	149.227
	122.299	268.889
	192.6	229.166
	260.986	58.1206
	114.095	176.711
	179.908	144.095
	129.84	154.109
	123.93	851.4
	208.061	810.451
	178.95	38.0667
	132.252	85.3964
	268.98	94.831
	194.097	257.11
	232.537	83.7933
	81.8691	428.195
	341.031	169.159
	250.836	181.667
	199.963	215.856
	237.299	164.124
	164.613	115.469
	164.058	76.3632
	274.4	167.942
	115.005	400.018
	235.782	377.743
	168.428	39.7647
	90.1883	48.063
	328.86	288.309
	178.652	167.474
	151.34	163.409
	171.302	237.571
	137.657	258.108
	184.075	156.61
	188.366	87.9931
	201.837	113.203
	132.532	174.056
	105.171	118.097
	275.981	146.295
	116.512	168.073
	150.904	288.067
	191.658	112.47
	197.697	181.154
	224.291	56.6296
	108.438	223.372
	96.7025	51.1382
	221.028	122.539
	220.912	80.1376
	316.517	124.596
	159.956	302.542
	182.617	71.1457
	180.431	126.684
	461.489	109.401
	102.604	545.239
	128.597	387.423
	164.466	102.888
	243.148	115.273
	208.935	146.28
	159.31	91.4064
	247.387	142.891
	155.012	270.59
	77.9464	82.6333
	97.5077	188.755
	159.912	217.137
	288.692	288.126
	181.209	217.77
	99.2042	330.667
	216.202	254.113
	82.8579	55.5156
	141.24	379.419
	191.156	300.942
	166.123	804.919
	635.43	99.7569
	258.758	136.033
	101.44	135.493
	119.557	125.209
	90.9252	53.2733
	104.62	529.804
	133.665	151.391
	183.092	217.035
	151.448	104.813
	129.206	88.5864
	151.858	70.6316
	173.504	58.0863
	157.484	252.77
	98.7565	162.112
	64.8265	112.19
	141.527	74.2981
	279.872	352.107
	180.638	262.373
	117.51	132.271
	273.121	157.122
	165.996	138.117
	115.088	179.855
	157.538	238.673
	265.701	442.166
	247.167	595.18
	141.331	109.941
	174.155	126.245
	164.546	128.655
	159.858	63.3922
	240.897	286.077
	167.359	143.198
	139.842	221.827
	140.018	216.694
	131.797	466.016
	75.7102	236.327
	267.568	110.62
	201.81	103.298
	113.156	182.16
	192.233	100.001
	172.021	135.761
	131.315	201.365
	147.344	107.893
	87.0149	284.007
	161.934	59.431
	156.693	176.088
	180.142	153.525
	269.865	151.226
	141.009	213.724
	208.634	174.8
	135.363	137.746
	241.47	106.921
	510.049	71.6662
	84.4138	333.627
	261.849	45.9003
	175.061	266.235
	227.211	436.519
	146.957	194.236
	181.927	268.821
	326.644	361.117
	226.513	793.095
	141.344	437.871
	107.975	656.815
	265.289	222.432
	138.066	149.33
	171.179	114.047
	229.62	368.755
	172.421	427.747
	141.755	52.7162
	138.872	149.148
	238.564	478.966
	160.322	675.138
	227.846	37.0691
	199.701	253.4
	141.054	279.5
	175.34	105.47
	174.499	157.931
	174.232	179.89
	121.633	168.661
	113.822	92.0379
	146.409	114.713
	360.105	93.0637
	205.743	211.19
	131.172	271.638
	165.626	134.653
	158.75	470.154
	293.599	342.535
	168.084	286.795
	97.8015	424.802
	163.687	312.041
	161.018	104.123
	281.725	164.037
	130.521	126.444
	149.006	288.034
	109.642	270.301
	576.25	684.555
	300.263	510.639
	276.204	208.113
	163.422	65.4624
	162.416	85.6245
	213.622	150.669
	213.071	201.879
	143.72	255.228
	141.783	570.764
	162.522	257.173
	204.515	106.408
	200.461	155.581
	276.57	285.846
	113.779	66.627
	233.127	158.922
	317.163	101.234
	228.44	60.3691
	198.737	145.509
	241.987	112.185
	131.805	236.297
	490.666	98.8804
	224.503	164.861
	132.824	157.668
	148.439	334.679
	129.576	155.293
	160.612	117.341
	55.4708	163.029
	194.543	166.76
	238.696	127.529
	148.061	86.8207
	78.9611	105.235
	86.4919	147.722
	164.633	130.758
	153.068	109.006
	277.627	38.3219
	177.459	135.735
	108.303	211.632
	140.751	176.349
	188.857	73.1243
	79.5158	183.497
	184.617	146.061
	208.568	46.1132
	144.343	137.116
	255.76	42.7583
	141.221	314.319
	194.839	158.158
	87.0124	115.321
	162.686	32.0054
	88.1219	238.125
	149.094	140.281
	195.903	62.9533
	203.951	206.903
	150.489	35.7723
	91.1266	93.8738
	62.4525	231.534
	99.3726	186.594
	298.999	61.3774
	215.019	155.619
	66.782	368.404
	178.763	129.31
	148.356	52.8951
	200.518	141.55
	271.619	51.7154
	155.907	256.557
	235.768	204.099
	138.498	97.07
	289.778	181.691
	38.2339	123.035
	144.76	149.835
	90.1856	134.345
	281.968	94.1047
	172.299	376.957
	143.518	163.213
	125.035	156.697
	285.403	81.5009
	90.4843	146.902
	203.588	365.23
	167.223	156.632
	224.448	53.1646
	358.075	186.346
	90.6479	157.596
	87.9912	125.267
	90.0086	97.6055
	165.81	72.1182
	114.883	81.0935
	204.661	128.901
	96.6819	155.43
	335.026	127.174
	169.37	124.276
	145.78	80.779
	89.34	73.3776
	325.083	135.25
	148.86	275.033
	151.061	86.6208
	327.713	267.889
	487.578	104.859
	183.183	67.1234
	222.544	94.1131
	198.036	103.831
	155.911	61.1562
	145.708	137.288
	235.483	475.293
	207.264	580.995
	291.786	186.832
	231.501	26.3027
	135.815	501.093
	292.908	105.311
	112.195	116.834
	174.546	85.2214
	143.484	175.951
	150.3	136.08
	230.24	155.285
	88.8348	125.694
	164.675	86.1234
	157.648	126.405
	343.603	219.733
	215.941	181.297
	97.1017	241.168
	143.779	608.377
	77.544	243.2
	78.3464	272.667
	99.4543	51.2696
	187.899	86.6839
	225.013	140.201
	122.897	171.157
	168.519	335.718
	126.304	219.215
	188.874	118.856
	230.052	51.12
	128.792	319.835
	203.72	175.82
	237.157	362.257
	164.133	182.221
	253.992	95.9956
	136.76	313.752
	286.935	166.647
	349.45	192.817
	158.615	110.123
	199.082	77.9886
	91.2818	173.947
	159.998	193.73
	189.614	489.753
	133.289	122.03
	244.119	117.263
	161.891	169.49
	151.024	269.208
	74.3587	108.707
	305.176	479.714
	192.187	80.723
	122.511	227.994
	206.025	138.23
	291.744	155.298
	51.5281	186.637
	232.777	101.415
	150.906	159.47
	195.469	157.813
	92.9783	50.4109
	187.684	169.588
	154.981	83.1015
	165.975	164.58
	172.197	104.319
	196.922	67.0791
	176.126	211.948
	95.0434	438.752
	158.161	262.67
	133.043	180.847
	189.961	41.1878
	187.098	173.317
	102.407	203.581
	150.747	115.422
	189.568	157.791
	152.469	258.731
	163.392	189.182
	179.246	159.019
	142.317	89.9437
	502.564	333.089
	130.565	148.778
	147.1	626.162
	710.407	67.6883
	159.697	227.278
	142.876	201.643
	199.28	282.949
	102.573	222.944
	145.886	204.061
	309.358	139.06
	181.971	48.7131
	125.763	93.2209
	104.396	321.461
	97.9507	192.539
	203.306	196.022
	136.436	90.7536
	1270.31	56.3967
	107.014	196.249
	120.315	156.289
	108.266	79.3881
	126.121	125.935
	88.0996	78.0516
	191.834	71.9629
	136.055	194.944
	194.657	114.248
	179.934	153.593
	194.97	91.5537
	117.453	105.065
	77.9646	46.4851
	205.585	143.984
	130.875	122.277
	116.704	103.888
	279.065	306.642
	91.5067	219.658
	170.603	116.397
	196.17	107.763
	160.765	315.429
	114.665	133.967
	129.628	134.142
	73.5196	91.0165
	134.838	220.334
	303.67	112.331
	62.6526	219.23
	270.573	137.85
	163.656	240.48
	120.793	153.449
	163.597	231.947
	238.523	406.577
	199.984	192.495
	172.509	389.055
	173.717	635.793
	372.901	321.907
	133.992	393.318
	144.007	312.488
	97.0789	41.7071
	58.9431	222.309
	173.154	149.353
	313.786	135.508
	214.436	238.98
	298.746	45.6975
	151.549	209.659
	102.267	358.632
	152.544	111.542
	123.645	188.616
	171.167	196.666
	113.186	92.0973
	189.333	409.875
	172.49	703.888
	120.479	183.132
	107.666	51.861
	99.2852	232.598
	181.476	236.353
	127.189	199.944
	173.085	116.636
	103.485	326.852
	215.355	105.214
	51.9373	162.456
	102.393	105.054
	191.129	183.799
	113.927	297.26
	225.099	307.142
	328.008	304.759
	131.425	179.731
	176.165	133.58
	353.322	297.373
	218.082	102.251
	137.881	861.093
	109.177	816.006
	112.31	96.7343
	163.36	189.62
	396.908	545.21
	139.352	485.821
	233.013	235.528
	334.029	434.314
	180.239	851.55
	129.226	82.2162
	235.091	167.989
	243.646	201.297
	433.086	28.8842
	160.089	41.5422
	111.873	300.821
	200.156	360.673
	136.042	64.6466
	172.523	285.841
	150.713	93.1446
	140.859	130.482
	132.801	340.84
	87.3456	220.928
	106.918	193.311
	95.3503	192.071
	92.3399	204.782
	91.9642	243.321
	133.65	75.1501
	424.096	152.784
	139.578	35.414
	245.93	84.2393
	143.239	271.134
	141.884	232.94
	349.522	148.265
	218.945	54.6454
	119.939	76.611
	236.17	137.449
	214.227	109.883
	226.577	193.437
	315.227	112.926
	183.175	187.878
	326.838	145.65
	108.839	188.913
	163.381	77.537
	131.288	89.3198
	128.553	180.433
	69.3148	125.912
	381.724	137.638
	238.977	57.1523
	260.615	204.562
	115.171	424.11
	326.653	134.357
	369.297	70.4851
	76.4583	74.0967
	181.25	59.6608
	174.511	39.1787
	248.976	101.235
	225.091	118.793
	145.803	63.1546
	251.54	340.043
	75.7416	82.9788
	145.625	316.101
	189.925	502.323
	236.246	47.2161
	140.635	165.143
	105.65	103.056
	168.752	126.828
	80.09	170.168
	269.487	145.674
	274.234	131.376
	87.0824	108.761
	317.684	145.799
	162.415	126.633
	221.738	240.971
	166.19	50.526
	115.513	94.5161
	119.961	74.6644
	140.544	68.0193
	172.13	156.063
	181.384	275.089
	88.7786	426.661
	254.646	672.994
	142.164	90.7581
	183.253	124.342
	179.23	141.633
	297.374	149.934
	188.886	185.003
	222.156	217.179
	218.336	76.39
	97.0584	81.0185
	163.245	68.8177
	154.16	126.604
	229.351	100.525
	82.2176	146.076
	114.752	307.735
	171.408	144.707
	239.299	177.238
	88.2028	65.3734
	130.276	166.975
	124.618	227.74
	292.477	137.154
	181.635	128.08
	140.738	129.026
	128.224	143.83
	197.904	195.919
	137.583	132.394
[truncated: 1,200 more rows]
