# Supplementary material for: Single molecule delivery into living cells
Source: Nat Commun. 2024 May 23;15:4403. doi: 10.1038/s41467-024-48608-3 (PMC11116494; doi:10.1038/s41467-024-48608-3)
Supplement: Supplementary file 11 — Source Data [file 41467_2024_48608_MOESM11_ESM.zip › 487030_2_related_ms_8948125_sc4sb6.xlsx]

## Sheet: S.Figure 7A
Time (s)	Relative Z Displacement (um)	Relative Current (pA)
0	0	0
1e-05	-0.00107	1.221
2e-05	0.00107	-0.915
3e-05	0	-3.357
4e-05	0	-3.967
5e-05	0	-0.61
6e-05	0	0.305
7e-05	-0.00107	0
8e-05	-0.00107	-1.22
9e-05	0.00321	-0.61
0.0001	0	-0.61
0.00011	0	0.916
0.00012	0.00107	3.357
0.00013	-0.00107	3.968
0.00014	-0.00321	0.916
0.00015	0	-0.61
0.00016	-0.00107	-1.831
0.00017	0	-1.831
0.00018	-0.00107	-2.136
0.00019	-0.00107	-0.915
0.0002	-0.00214	0.305
0.00021	0.00107	0
0.00022	-0.00321	-1.526
0.00023	0.00107	-0.305
0.00024	-0.00107	1.526
0.00025	0.00107	1.831
0.00026	-0.00107	0
0.00027	0	-4.272
0.00028	-0.00214	-4.272
0.00029	-0.00214	0.305
0.0003	0.00214	5.188
0.00031	-0.00214	8.24
0.00032	0	7.324
0.00033	0	5.493
0.00034	-0.00214	0.611
0.00035	-0.00214	-4.272
0.00036	0	-3.967
0.00037	0	-1.22
0.00038	0	2.136
0.00039	-0.00107	2.136
0.0004	-0.00214	0
0.00041	-0.00107	-2.136
0.00042	-0.00107	-2.746
0.00043	-0.00107	-2.441
0.00044	-0.00107	-1.831
0.00045	0	-3.662
0.00046	0.00107	-3.051
0.00047	-0.00107	1.221
0.00048	0	3.052
0.00049	-0.00107	3.662
0.0005	0	0.611
0.00051	-0.00214	-0.915
0.00052	-0.00107	1.221
0.00053	-0.00214	1.526
0.00054	0	0
0.00055	-0.00214	-0.915
0.00056	-0.00107	-0.915
0.00057	-0.00107	0.305
0.00058	-0.00107	0.916
0.00059	0.00107	0.611
0.0006	-0.00107	0.916
0.00061	0.00107	3.052
0.00062	0	1.221
0.00063	0.00107	-1.22
0.00064	-0.00107	-1.526
0.00065	-0.00107	-0.305
0.00066	0	-0.915
0.00067	0	-1.22
0.00068	0	0.305
0.00069	-0.00107	2.136
0.0007	0.00107	2.747
0.00071	0	4.578
0.00072	0	2.442
0.00073	-0.00214	0.611
0.00074	-0.00107	-0.61
0.00075	0.00107	0.305
0.00076	-0.00107	-0.915
0.00077	0	-1.22
0.00078	0	-2.136
0.00079	0.00107	-2.746
0.0008	-0.00107	-2.746
0.00081	0	-1.831
0.00082	0	-1.831
0.00083	-0.00107	-1.831
0.00084	-0.00107	-0.305
0.00085	-0.00107	1.221
0.00086	-0.00107	0.305
0.00087	-0.00107	-0.61
0.00088	0	0.611
0.00089	-0.00107	2.747
0.0009	0.00107	5.188
0.00091	-0.00107	3.662
0.00092	-0.00107	0.916
0.00093	-0.00107	0
0.00094	-0.00107	-0.915
0.00095	-0.00107	-3.051
0.00096	-0.00214	-4.577
0.00097	0.00107	-4.272
0.00098	0	-2.441
0.00099	0	2.136
0.001	-0.00107	1.831
0.00101	0.00107	-1.831
0.00102	-0.00107	-3.051
0.00103	-0.00107	-1.526
0.00104	0	0
0.00105	-0.00107	-0.305
0.00106	-0.00107	-1.526
0.00107	-0.00107	0.305
0.00108	0.00107	-0.305
0.00109	-0.00107	-2.441
0.0011	0	-4.272
0.00111	-0.00107	-3.662
0.00112	0	-1.831
0.00113	-0.00214	-2.136
0.00114	-0.00107	-2.136
0.00115	-0.00107	-1.22
0.00116	0	0
0.00117	0	0.916
0.00118	-0.00107	1.526
0.00119	0	1.831
0.0012	-0.00214	2.442
0.00121	0	0.611
0.00122	-0.00107	-0.305
0.00123	0	3.357
0.00124	0	4.883
0.00125	-0.00107	2.442
0.00126	-0.00107	1.526
0.00127	-0.00107	1.526
0.00128	0.00107	1.221
0.00129	-0.00107	1.526
0.0013	0.00107	0.611
0.00131	0	-0.61
0.00132	-0.00107	-0.915
0.00133	-0.00107	0
0.00134	-0.00107	0.305
0.00135	-0.00107	-1.526
0.00136	-0.00214	-3.662
0.00137	0.00107	-3.357
0.00138	-0.00214	-0.915
0.00139	0.00107	1.526
0.0014	-0.00214	1.526
0.00141	0	-1.22
0.00142	-0.00214	-2.136
0.00143	0	-2.136
0.00144	0	0.611
0.00145	-0.00107	2.442
0.00146	-0.00107	1.831
0.00147	-0.00107	0
0.00148	0.00107	0
0.00149	0	-1.526
0.0015	0.00107	-3.357
0.00151	-0.00107	-2.441
0.00152	-0.00107	-2.441
0.00153	0	-0.61
0.00154	-0.00107	2.136
0.00155	0	1.526
0.00156	0	0.916
0.00157	0.00107	1.221
0.00158	-0.00107	1.526
0.00159	0.00107	0.611
0.0016	-0.00214	2.442
0.00161	0	5.493
0.00162	-0.00107	4.883
0.00163	-0.00107	1.831
0.00164	-0.00107	-0.915
0.00165	0	-2.441
0.00166	0	-0.61
0.00167	-0.00107	1.831
0.00168	0	1.526
0.00169	0	-1.831
0.0017	-0.00107	-2.441
0.00171	-0.00107	-1.526
0.00172	0	0
0.00173	-0.00214	0.305
0.00174	-0.00107	0.916
0.00175	-0.00107	-0.305
0.00176	0	-1.22
0.00177	0	-2.136
0.00178	-0.00214	-1.831
0.00179	-0.00107	-2.136
0.0018	-0.00107	-4.272
0.00181	0	-4.883
0.00182	-0.00107	-0.915
0.00183	0	4.578
0.00184	-0.00107	5.493
0.00185	0	2.442
0.00186	0	1.221
0.00187	0	-2.136
0.00188	0	-3.967
0.00189	-0.00107	-4.272
0.0019	0	-3.357
0.00191	-0.00107	0
0.00192	0.00107	1.526
0.00193	0	3.662
0.00194	-0.00107	4.273
0.00195	-0.00107	0.305
0.00196	-0.00107	-3.357
0.00197	0.00107	-3.051
0.00198	0	-1.831
0.00199	0.00107	-1.831
0.002	-0.00214	0.916
0.00201	0.00107	2.747
0.00202	-0.00214	1.831
0.00203	0	3.052
0.00204	0.00107	3.968
0.00205	0	3.662
0.00206	0	3.662
0.00207	-0.00214	0.916
0.00208	0	0
0.00209	-0.00107	0.305
0.0021	-0.00107	0.916
0.00211	0	1.526
0.00212	0.00107	1.526
0.00213	0	0.305
0.00214	0	-1.831
0.00215	0	-3.967
0.00216	-0.00107	-2.746
0.00217	0.00107	-0.305
0.00218	-0.00107	1.831
0.00219	0.00107	1.221
0.0022	0	-1.526
0.00221	0	-2.136
0.00222	-0.00107	0.305
0.00223	-0.00107	1.831
0.00224	0	2.442
0.00225	-0.00214	0
0.00226	0	-2.136
0.00227	-0.00107	-1.22
0.00228	0	0
0.00229	-0.00107	0.305
0.0023	0	0.916
0.00231	-0.00107	-0.61
0.00232	-0.00214	-1.831
0.00233	-0.00107	-2.136
0.00234	-0.00107	-1.22
0.00235	-0.00107	0.611
0.00236	0	0.611
0.00237	0.00107	-1.22
0.00238	-0.00107	-2.136
0.00239	0	-3.357
0.0024	-0.00107	-1.831
0.00241	0	-0.305
0.00242	-0.00107	1.221
0.00243	0	2.442
0.00244	0	3.357
0.00245	-0.00107	1.831
0.00246	0	-1.22
0.00247	0	-2.136
0.00248	0.00107	-0.305
0.00249	0	0.611
0.0025	-0.00107	0
0.00251	-0.00107	0
0.00252	-0.00107	1.526
0.00253	0	1.526
0.00254	0	1.831
0.00255	0	0.916
0.00256	0	-0.915
0.00257	0	-0.61
0.00258	-0.00107	0
0.00259	0	0.916
0.0026	-0.00107	1.526
0.00261	0.00107	0.305
0.00262	0.00107	0.916
0.00263	0	-2.136
0.00264	0	-2.441
0.00265	0.00107	-0.915
0.00266	-0.00107	-0.305
0.00267	-0.00107	1.831
0.00268	0	3.662
0.00269	-0.00107	3.052
0.0027	0	-2.746
0.00271	-0.00107	-4.577
0.00272	0	-3.662
0.00273	-0.00107	-3.357
0.00274	0	-1.526
0.00275	-0.00107	0.916
0.00276	-0.00214	1.526
0.00277	0	-0.305
0.00278	-0.00107	0
0.00279	0	0.611
0.0028	-0.00107	0.305
0.00281	-0.00107	0.916
0.00282	0	2.136
0.00283	0.00107	1.831
0.00284	0	0.916
0.00285	0	-1.526
0.00286	-0.00107	-3.051
0.00287	0	-0.305
0.00288	0.00107	1.221
0.00289	-0.00107	3.052
0.0029	0.00107	2.747
0.00291	-0.00107	1.526
0.00292	0.00107	0
0.00293	-0.00107	-2.441
0.00294	0	-3.051
0.00295	0	-0.61
0.00296	0.00107	0
0.00297	0.00107	0
0.00298	-0.00107	1.221
0.00299	0.00107	-0.305
0.003	0	0.305
0.00301	0.00107	-2.136
0.00302	0	-4.883
0.00303	0	-1.831
0.00304	-0.00107	2.136
0.00305	0	2.747
0.00306	0	0.611
0.00307	0	-1.22
0.00308	0	-0.915
0.00309	-0.00107	-0.61
0.0031	-0.00107	-0.305
0.00311	-0.00214	0.305
0.00312	0	0.305
0.00313	0	-0.61
0.00314	0	-0.61
0.00315	0	-2.136
0.00316	-0.00107	-3.967
0.00317	0	-3.357
0.00318	0	-1.22
0.00319	-0.00107	2.136
0.0032	0	3.662
0.00321	0	3.357
0.00322	0	4.273
0.00323	0	3.662
0.00324	0	1.526
0.00325	0	1.221
0.00326	0	0.916
0.00327	0	0.611
0.00328	0.00107	2.442
0.00329	-0.00107	3.968
0.0033	0.00107	2.442
0.00331	-0.00107	1.221
0.00332	0	-0.305
0.00333	0	-2.136
0.00334	0.00107	-0.915
0.00335	0	0.916
0.00336	0	0
0.00337	0	0.916
0.00338	0	2.136
0.00339	0.00107	0.611
0.0034	0	-2.136
0.00341	0	-2.441
0.00342	-0.00107	-0.915
0.00343	0.00107	-1.526
0.00344	0	-1.22
0.00345	0.00107	2.136
0.00346	0.00107	1.831
0.00347	0	1.831
0.00348	0.00214	2.442
0.00349	-0.00107	1.526
0.0035	0.00107	-0.61
0.00351	0	-2.746
0.00352	0	-3.357
0.00353	0	-2.441
0.00354	0	0.611
0.00355	0	2.747
0.00356	0.00107	1.221
0.00357	0	-0.61
0.00358	0	-2.136
0.00359	0.00107	-2.136
0.0036	-0.00107	-0.305
0.00361	0	1.831
0.00362	-0.00107	1.831
0.00363	-0.00107	1.526
0.00364	-0.00107	0.305
0.00365	0	-2.136
0.00366	0.00214	-2.746
0.00367	-0.00107	-0.61
0.00368	0	1.831
0.00369	0	1.831
0.0037	0	0.916
0.00371	-0.00107	1.221
0.00372	0	2.136
0.00373	-0.00107	1.526
0.00374	0.00107	0.305
0.00375	0	-0.61
0.00376	-0.00107	-1.526
0.00377	0	-0.305
0.00378	0	1.831
0.00379	0.00107	2.747
0.0038	-0.00107	0.611
0.00381	0	-0.305
0.00382	0	0
0.00383	0	1.221
0.00384	0	0.916
0.00385	0	1.526
0.00386	-0.00107	-1.22
0.00387	0	-3.662
0.00388	0.00107	-2.746
0.00389	0	0.916
0.0039	0.00107	0.611
0.00391	-0.00107	-0.61
0.00392	0	-0.61
0.00393	-0.00107	-1.526
0.00394	0	-2.746
0.00395	-0.00107	-1.22
0.00396	0	1.221
0.00397	0	0.916
0.00398	-0.00107	0.305
0.00399	0.00107	1.526
0.004	-0.00107	1.221
0.00401	0.00107	0.611
0.00402	-0.00107	-2.136
0.00403	0	-2.746
0.00404	0	-0.915
0.00405	-0.00107	1.221
0.00406	0	1.831
0.00407	0	1.526
0.00408	0.00107	-0.305
0.00409	0	-0.61
0.0041	0	1.221
0.00411	0	3.662
0.00412	0	1.221
0.00413	0	1.526
0.00414	0.00107	1.526
0.00415	0.00107	0.305
0.00416	0	-0.61
0.00417	0.00107	-0.915
0.00418	0	-0.915
0.00419	0.00107	-0.61
0.0042	0.00107	1.526
0.00421	0	3.968
0.00422	0	4.273
0.00423	-0.00107	3.357
0.00424	0	2.747
0.00425	0.00107	1.526
0.00426	0.00107	0.305
0.00427	0	2.747
0.00428	0.00107	3.662
0.00429	-0.00107	2.136
0.0043	0.00107	1.526
0.00431	0	3.052
0.00432	0.00107	1.526
0.00433	-0.00107	-0.915
0.00434	0	-1.22
0.00435	0	0
0.00436	-0.00107	-1.526
0.00437	0.00107	0.916
0.00438	0.00107	1.831
0.00439	0.00107	0.305
0.0044	0	1.221
0.00441	0	-0.915
0.00442	-0.00107	-3.662
0.00443	0.00107	-3.662
0.00444	-0.00107	-3.051
0.00445	0.00107	-3.357
0.00446	0	-0.915
0.00447	0.00107	-1.22
0.00448	0.00107	-3.662
0.00449	0	-3.662
0.0045	0	-1.22
0.00451	0	0
0.00452	0.00107	-2.136
0.00453	0	-0.915
0.00454	0.00107	-0.61
0.00455	0	0
0.00456	0	0.611
0.00457	0.00107	0.916
0.00458	-0.00107	-1.526
0.00459	0	-3.967
0.0046	-0.00107	-3.357
0.00461	0	0
0.00462	-0.00107	2.747
0.00463	-0.00107	1.526
0.00464	0	0.916
0.00465	0	2.136
0.00466	0	1.526
0.00467	0.00107	0.916
0.00468	0.00107	1.526
0.00469	-0.00214	3.357
0.0047	0.00107	3.357
0.00471	-0.00107	0.611
0.00472	0.00107	-2.441
0.00473	0	-0.915
0.00474	0	0
0.00475	0	-0.61
0.00476	0	-1.22
0.00477	0	-1.22
0.00478	-0.00107	-1.22
0.00479	-0.00107	-2.746
0.0048	0	-3.051
0.00481	0	0
0.00482	0	1.831
0.00483	0.00107	-0.305
0.00484	-0.00214	-2.136
0.00485	0	-3.357
0.00486	0	-0.915
0.00487	0	0.305
0.00488	0.00107	0
0.00489	0.00214	-1.831
0.0049	0.00107	-2.136
0.00491	0	-1.831
0.00492	0.00107	-0.61
0.00493	-0.00107	2.442
0.00494	0.00107	3.357
0.00495	0	0.916
0.00496	0	-0.915
0.00497	0	2.136
0.00498	0.00107	2.442
0.00499	0	1.221
0.005	-0.00214	-0.61
0.00501	0	0.305
0.00502	-0.00107	1.221
0.00503	0	-0.305
0.00504	0	-1.831
0.00505	-0.00107	1.221
0.00506	0	2.136
0.00507	0	0
0.00508	0	-0.915
0.00509	0.00107	-0.305
0.0051	0.00214	2.136
0.00511	-0.00214	3.662
0.00512	0	0
0.00513	0	-2.746
0.00514	0.00107	-1.831
0.00515	0.00107	-0.915
0.00516	0.00107	-0.915
0.00517	0	-2.441
0.00518	-0.00107	-4.272
0.00519	0	-2.441
0.0052	-0.00107	0.611
0.00521	-0.00107	1.221
0.00522	-0.00107	0.611
0.00523	0.00107	0.916
0.00524	-0.00107	4.578
0.00525	0.00107	6.104
0.00526	0.00107	1.526
0.00527	0	-3.357
0.00528	0.00107	-5.188
0.00529	-0.00107	-2.136
0.0053	0.00214	0.305
0.00531	0.00107	0.305
0.00532	0	-2.136
0.00533	-0.00107	-1.831
0.00534	0	-2.441
0.00535	0	0.305
0.00536	0	0.305
0.00537	0	2.136
0.00538	0.00107	1.526
0.00539	0.00107	1.831
0.0054	0	-0.61
0.00541	0.00107	-2.746
0.00542	-0.00107	-3.051
0.00543	0	-2.136
0.00544	-0.00214	-0.915
0.00545	0	-1.22
0.00546	0	0
0.00547	0.00107	1.526
0.00548	0.00107	2.747
0.00549	-0.00107	2.442
0.0055	0	1.221
0.00551	0	-1.22
0.00552	0.00107	-3.051
0.00553	0	-2.441
0.00554	0	-1.22
0.00555	0	0
0.00556	0	-0.915
0.00557	0	-1.526
0.00558	-0.00107	-0.915
0.00559	0	-0.915
0.0056	-0.00107	0.305
0.00561	0	1.526
0.00562	0	-1.526
0.00563	-0.00107	-0.61
0.00564	0	0
0.00565	-0.00107	0
0.00566	-0.00107	0.611
0.00567	0.00107	0.916
0.00568	0.00107	0
0.00569	-0.00107	-0.915
0.0057	0	-1.22
0.00571	0	0.611
0.00572	0	2.136
0.00573	0	1.831
0.00574	-0.00107	0.916
0.00575	0	-1.22
0.00576	0.00107	-0.915
0.00577	0	0
0.00578	-0.00107	1.221
0.00579	0	4.578
0.0058	0	4.883
0.00581	0.00107	2.442
0.00582	0.00107	1.221
0.00583	0.00107	-0.61
0.00584	0.00107	-3.357
0.00585	-0.00107	-1.526
0.00586	0	0.611
0.00587	-0.00107	2.136
0.00588	0	1.221
0.00589	0	0
0.0059	0.00214	1.526
0.00591	-0.00107	1.831
0.00592	0.00107	-1.22
0.00593	0	-0.305
0.00594	0	0.916
0.00595	-0.00107	3.662
0.00596	0.00107	5.188
0.00597	0	6.104
0.00598	-0.00107	3.968
0.00599	0.00107	1.831
0.006	-0.00107	-0.915
0.00601	0.00107	-1.526
0.00602	-0.00107	-2.441
0.00603	0	-2.441
0.00604	0	-1.526
0.00605	0.00107	-1.831
0.00606	0.00107	0
0.00607	-0.00107	-0.305
0.00608	0.00107	-2.136
0.00609	-0.00107	-3.051
0.0061	0.00214	-0.915
0.00611	-0.00107	4.883
0.00612	0	7.324
0.00613	0.00107	2.442
0.00614	0.00107	-1.831
0.00615	0.00107	-3.051
0.00616	0	-3.662
0.00617	0	-3.051
0.00618	-0.00107	0.305
0.00619	0.00107	1.526
0.0062	-0.00107	2.747
0.00621	0	1.526
0.00622	0	-2.136
0.00623	0	-1.831
0.00624	-0.00107	-1.22
0.00625	-0.00107	1.221
0.00626	0.00107	1.526
0.00627	0	-0.305
0.00628	0.00107	-1.526
0.00629	-0.00107	-3.051
0.0063	0	-0.61
0.00631	-0.00107	1.831
0.00632	0.00107	1.831
0.00633	-0.00107	3.357
0.00634	-0.00107	7.324
0.00635	0	6.104
0.00636	-0.00107	2.747
0.00637	-0.00107	2.136
0.00638	0	1.526
0.00639	0.00107	0.916
0.0064	-0.00107	1.526
0.00641	0	1.831
0.00642	-0.00107	0.611
0.00643	-0.00107	-2.441
0.00644	-0.00107	-2.746
0.00645	0	-3.051
0.00646	0	-0.305
0.00647	-0.00107	1.221
0.00648	0	0.305
0.00649	0	-1.526
0.0065	0.00107	-0.915
0.00651	-0.00107	-1.526
0.00652	0	-2.746
0.00653	-0.00107	-1.22
0.00654	0.00107	-0.61
0.00655	-0.00107	-0.915
0.00656	0	0.305
0.00657	0.00107	0.916
0.00658	-0.00107	0.305
0.00659	0	-1.526
0.0066	-0.00107	-1.22
0.00661	0.00107	-1.831
0.00662	0	-2.136
0.00663	0.00214	-2.136
0.00664	0	0.305
0.00665	0	1.526
0.00666	0	2.442
0.00667	-0.00107	0.916
0.00668	0.00107	-0.305
0.00669	-0.00107	0.611
0.0067	0	1.221
0.00671	-0.00107	-2.441
0.00672	0	-3.662
0.00673	-0.00107	-3.051
0.00674	-0.00107	-1.526
0.00675	0.00107	-1.831
0.00676	0	-1.831
0.00677	0	-1.831
0.00678	-0.00107	-2.746
0.00679	0	-2.441
0.0068	-0.00107	2.442
0.00681	0.00107	5.493
0.00682	0	5.188
0.00683	0.00107	3.052
0.00684	0.00107	-0.915
0.00685	0	-1.831
0.00686	0	0.305
0.00687	-0.00214	1.221
0.00688	0.00107	2.747
0.00689	-0.00107	1.831
0.0069	-0.00107	0.611
0.00691	-0.00107	-0.305
0.00692	0.00107	0.305
0.00693	-0.00107	0.916
0.00694	0	2.136
0.00695	-0.00107	3.662
0.00696	0	4.273
0.00697	0.00107	2.442
0.00698	0	-0.61
0.00699	0	-1.526
0.007	-0.00107	-0.915
0.00701	0.00107	-0.61
0.00702	-0.00214	0.611
0.00703	0	0.611
0.00704	0.00107	0
0.00705	0.00107	0.916
0.00706	-0.00107	0.611
0.00707	0	-1.526
0.00708	0.00107	-1.831
0.00709	-0.00107	0.916
0.0071	0	2.442
0.00711	0	0.611
0.00712	0.00107	-0.305
0.00713	-0.00107	2.747
0.00714	-0.00107	2.747
0.00715	0.00107	2.136
0.00716	-0.00107	2.442
0.00717	0.00107	1.221
0.00718	-0.00107	-1.526
0.00719	0.00107	-4.272
0.0072	0	-2.746
0.00721	0.00214	1.221
0.00722	-0.00107	3.357
0.00723	0	3.052
0.00724	0.00107	0.916
0.00725	0.00107	-2.441
0.00726	0	-1.22
0.00727	0.00107	2.442
0.00728	0.00107	4.883
0.00729	-0.00107	5.493
0.0073	0.00107	4.578
0.00731	0	2.136
0.00732	0	-1.22
0.00733	0	-2.746
0.00734	-0.00107	-1.22
0.00735	0	0
0.00736	-0.00107	-0.305
0.00737	0	-1.831
0.00738	0	-0.61
0.00739	0	-0.61
0.0074	-0.00107	0.305
0.00741	0.00107	0
0.00742	0	-1.526
0.00743	0	-3.967
0.00744	0	-3.051
0.00745	0	1.831
0.00746	0	3.968
0.00747	-0.00107	1.221
0.00748	-0.00107	0.916
0.00749	0	0.916
0.0075	0	2.136
0.00751	0	3.052
0.00752	0.00107	0.916
0.00753	-0.00107	-0.915
0.00754	0.00107	-3.357
0.00755	-0.00107	-4.272
0.00756	0.00107	-2.746
0.00757	0.00107	0.611
0.00758	0	3.968
0.00759	0.00107	4.883
0.0076	0	3.968
0.00761	0	2.747
0.00762	-0.00107	3.052
0.00763	0.00107	1.526
0.00764	-0.00107	-0.305
0.00765	0.00107	0.916
0.00766	0	1.526
0.00767	0	-0.305
0.00768	0	1.221
0.00769	-0.00107	4.273
0.0077	0.00107	4.273
0.00771	0	0.611
0.00772	0	-1.526
0.00773	-0.00107	0.916
0.00774	0	3.357
0.00775	0	2.747
0.00776	0	1.221
0.00777	0.00107	-1.831
0.00778	-0.00107	-3.051
0.00779	0.00107	-3.051
0.0078	-0.00107	1.526
0.00781	0	4.883
0.00782	0	1.831
0.00783	0	-1.831
0.00784	0.00107	-2.136
0.00785	0	-1.831
0.00786	0.00107	0.611
0.00787	0	1.831
0.00788	0.00107	-1.526
0.00789	0	-3.051
0.0079	0.00107	1.221
0.00791	0	3.357
0.00792	0.00107	3.357
0.00793	0	2.136
0.00794	0	1.526
0.00795	-0.00107	2.136
0.00796	0	0
0.00797	0	-0.305
0.00798	-0.00107	1.526
0.00799	0	-1.22
0.008	0.00107	-4.883
0.00801	0.00107	-4.272
0.00802	-0.00107	-2.441
0.00803	-0.00107	-0.61
0.00804	0	1.221
0.00805	0	2.136
0.00806	0.00107	0.916
0.00807	-0.00107	-2.136
0.00808	0	-3.051
0.00809	0	-1.831
0.0081	0.00107	0
0.00811	-0.00107	2.442
0.00812	0.00107	2.136
0.00813	0	0.305
0.00814	0.00107	-1.22
0.00815	0.00107	-2.746
0.00816	0	-1.526
0.00817	0.00107	1.526
0.00818	0	1.526
0.00819	0	1.831
0.0082	-0.00107	0.916
0.00821	0	0.916
0.00822	0	0.916
0.00823	0	0.611
0.00824	-0.00107	-2.136
0.00825	0	-1.526
0.00826	-0.00107	-0.305
0.00827	0	1.526
0.00828	0.00107	0.305
0.00829	-0.00107	-2.441
0.0083	0	-2.746
0.00831	0	-1.831
0.00832	0	-0.915
0.00833	-0.00107	-1.831
0.00834	0	-0.61
0.00835	0	0.916
0.00836	0	0.916
0.00837	0.00107	-1.22
0.00838	0	-0.915
0.00839	0.00107	0.305
0.0084	0	-0.305
0.00841	0	-1.22
0.00842	0.00107	-3.357
0.00843	0	-2.746
0.00844	0	-3.967
0.00845	-0.00107	-2.746
0.00846	0.00107	0
0.00847	-0.00107	1.221
0.00848	0.00107	0.305
0.00849	-0.00107	-0.61
0.0085	0	0.611
0.00851	0	2.442
0.00852	0	2.747
0.00853	-0.00214	-1.22
0.00854	0.00107	-6.103
0.00855	0	-4.577
0.00856	0.00107	0
0.00857	0	3.052
0.00858	0.00107	4.273
0.00859	0	1.526
0.0086	-0.00107	0
0.00861	0	0.305
0.00862	-0.00107	-3.357
0.00863	0	-5.493
0.00864	-0.00107	-3.357
0.00865	0	-0.915
0.00866	0.00107	2.136
0.00867	0	3.662
0.00868	0	1.221
0.00869	-0.00107	-2.136
0.0087	0.00107	-3.051
0.00871	-0.00107	0
0.00872	0.00107	2.747
0.00873	0	2.442
0.00874	0.00107	0.916
0.00875	0	-0.305
0.00876	0	-0.305
0.00877	0.00107	1.221
0.00878	-0.00107	0.611
0.00879	0.00214	-0.61
0.0088	0	-1.526
0.00881	0	-2.441
0.00882	-0.00107	-1.831
0.00883	-0.00107	-0.915
0.00884	-0.00214	0.611
0.00885	0	1.526
0.00886	0	-0.61
0.00887	-0.00107	-0.305
0.00888	0	-0.305
0.00889	-0.00107	-0.915
0.0089	0	-0.61
0.00891	0	-2.441
0.00892	0	-5.188
0.00893	0.00107	-3.662
0.00894	0.00107	0.611
0.00895	0.00321	0.916
0.00896	0	0
0.00897	0.00107	0.611
0.00898	0	3.968
0.00899	0	4.578
0.009	0	1.221
0.00901	-0.00107	-0.61
0.00902	-0.00214	-1.22
0.00903	0	-0.915
0.00904	-0.00107	1.831
0.00905	-0.00214	2.442
0.00906	-0.00107	-1.22
0.00907	-0.00107	-5.493
0.00908	0.00107	-5.798
0.00909	0.00107	-3.051
0.0091	0.00107	1.526
0.00911	0	1.221
0.00912	0.00107	0.611
0.00913	-0.00214	0.305
0.00914	0	1.221
0.00915	0	-1.526
0.00916	0.00428	-3.662
0.00917	0	-3.357
0.00918	0.00107	-4.272
0.00919	0	-4.272
0.0092	-0.00214	-2.136
0.00921	-0.00107	-0.305
0.00922	-0.00107	0.916
0.00923	0	-0.61
0.00924	0.00107	-0.915
0.00925	0.00107	-3.357
0.00926	-0.00107	-3.967
0.00927	-0.00214	-4.577
0.00928	-0.00107	-2.746
0.00929	-0.00214	-1.526
0.0093	0.00107	-2.136
0.00931	0	-0.915
0.00932	0.00214	0.916
0.00933	0	0.916
0.00934	0.00107	0
0.00935	-0.00107	1.221
0.00936	0	0.611
0.00937	0.00321	-1.526
0.00938	-0.00107	-1.526
0.00939	0.00107	0
0.0094	0	1.526
0.00941	0	0.611
0.00942	-0.00214	-1.831
0.00943	0.00107	-2.441
0.00944	-0.00107	-4.883
0.00945	0.00107	-6.103
0.00946	0	-4.883
0.00947	-0.00107	-3.662
0.00948	0	-1.831
0.00949	0.00107	0.916
0.0095	-0.00107	4.883
0.00951	0	6.409
0.00952	0	4.273
0.00953	0.00321	-0.305
0.00954	0	-0.915
0.00955	0.00107	-1.22
0.00956	-0.00107	-1.22
0.00957	0	-1.526
0.00958	0	-0.915
0.00959	0	1.221
0.0096	-0.00107	0.916
0.00961	0.00107	0.611
0.00962	-0.00107	-0.305
0.00963	0	-1.22
0.00964	-0.00107	-0.915
0.00965	0	-2.441
0.00966	0.00107	0
0.00967	0	0.916
0.00968	0.00107	1.221
0.00969	-0.00214	-0.915
0.0097	0	-2.136
0.00971	-0.00107	-3.357
0.00972	0.00107	-1.526
0.00973	0	0.916
0.00974	0.00214	2.442
0.00975	0	3.052
0.00976	0	0.611
0.00977	-0.00107	-0.61
0.00978	-0.00107	1.526
0.00979	0	1.526
0.0098	-0.00107	0.611
0.00981	0	0.305
0.00982	0.00107	-0.61
0.00983	-0.00107	-2.136
0.00984	-0.00107	-1.526
0.00985	-0.00107	-0.61
0.00986	-0.00107	-1.22
0.00987	-0.00107	-0.61
0.00988	0.00107	0.305
0.00989	-0.00107	0.305
0.0099	0	-3.357
0.00991	0	-2.441
0.00992	0.00107	-1.22
0.00993	-0.00107	-0.915
0.00994	-0.00107	-0.915
0.00995	0.00214	-0.915
0.00996	-0.00214	-0.305
0.00997	0.00107	1.526
0.00998	0	1.831
0.00999	0	3.052
0.01	-0.00321	5.799
0.01001	0.00107	6.714
0.01002	-0.00107	3.357
0.01003	0.00107	0.916
0.01004	0	-2.746
0.01005	-0.00107	-2.746
0.01006	-0.00107	-0.915
0.01007	0.00107	0.611
0.01008	-0.00107	1.831
0.01009	0.00107	2.747
0.0101	0	2.442
0.01011	0.00214	1.221
0.01012	0	-1.526
0.01013	0.00107	-2.746
0.01014	-0.00107	-2.441
0.01015	-0.00107	-0.61
0.01016	0	0.611
0.01017	0	0.305
0.01018	0	-0.61
0.01019	0.00107	-0.305
0.0102	-0.00107	0
0.01021	-0.00107	1.526
0.01022	-0.00107	4.578
0.01023	0.00107	2.747
0.01024	-0.00107	0.611
0.01025	0.00214	-0.915
0.01026	0	-1.831
0.01027	-0.00107	-1.831
0.01028	0.00214	-1.831
0.01029	-0.00107	-3.357
0.0103	0.00107	-1.526
0.01031	0	2.747
0.01032	0.00535	6.714
0.01033	0	7.324
0.01034	0.00107	1.831
0.01035	-0.00107	0.916
0.01036	-0.00107	2.136
0.01037	0	3.052
0.01038	-0.00107	3.357
0.01039	0.00107	0.916
0.0104	-0.00107	-0.915
0.01041	0	-2.746
0.01042	-0.00107	-2.441
0.01043	-0.00107	0.916
0.01044	0.00107	4.273
0.01045	-0.00107	3.357
0.01046	0.00107	1.221
0.01047	-0.00107	1.221
0.01048	0.00107	-2.136
0.01049	-0.00107	-2.441
0.0105	0	-1.831
0.01051	-0.00107	0.916
0.01052	0	1.526
0.01053	0.00214	1.831
0.01054	0	3.662
0.01055	0	3.662
0.01056	-0.00107	3.357
0.01057	0.00107	2.442
0.01058	-0.00107	0
0.01059	0	0.916
0.0106	-0.00107	2.136
0.01061	0.00107	1.526
0.01062	-0.00107	1.526
0.01063	0	1.221
0.01064	0	-0.915
0.01065	0	-1.526
0.01066	0	3.662
0.01067	0	6.104
0.01068	0.00214	3.357
0.01069	-0.00107	-1.831
0.0107	0.00107	-4.272
0.01071	0	-0.61
0.01072	0	2.442
0.01073	0	3.357
0.01074	0	0.611
0.01075	0.00107	-1.526
0.01076	0	-1.526
0.01077	0	0.305
0.01078	0	1.221
0.01079	0	1.526
0.0108	-0.00107	1.221
0.01081	0.00107	0.916
0.01082	0	0.916
0.01083	0	1.221
0.01084	-0.00107	1.221
0.01085	0	2.747
0.01086	0.00107	2.747
0.01087	0.00107	0.611
0.01088	0.00107	-2.441
0.01089	0	-2.441
0.0109	0.00214	-1.22
0.01091	0.00107	1.526
0.01092	0	3.357
0.01093	-0.00107	3.052
0.01094	0	2.747
0.01095	0.00107	2.136
0.01096	0	1.526
0.01097	0.00107	1.831
0.01098	-0.00107	3.052
0.01099	0.00107	0.916
0.011	-0.00107	0.611
0.01101	0	0.305
0.01102	0	0.611
0.01103	-0.00107	0.916
0.01104	0	1.831
0.01105	0	0
0.01106	0	-0.305
0.01107	0	0
0.01108	0	-0.305
0.01109	0.00107	0.305
0.0111	0.00107	-0.305
0.01111	-0.00107	-2.441
0.01112	0	-2.746
0.01113	0.00107	0
0.01114	0	1.526
0.01115	0	2.136
0.01116	-0.00107	-0.305
0.01117	0.00107	-1.526
0.01118	-0.00107	-1.526
0.01119	0.00107	-0.61
0.0112	0	-1.22
0.01121	0.00107	0.305
0.01122	-0.00107	1.831
0.01123	0.00214	0
0.01124	-0.00107	-3.967
0.01125	0	-4.577
0.01126	0.00107	-5.493
0.01127	0	-5.798
0.01128	0.00107	-4.883
0.01129	0	-3.051
0.0113	0	-3.357
0.01131	-0.00107	-3.051
0.01132	0.00107	-1.831
0.01133	0	0
0.01134	0	3.052
0.01135	0	2.136
0.01136	0.00107	0.916
0.01137	0.00107	-0.61
0.01138	-0.00107	0
0.01139	-0.00107	1.526
0.0114	-0.00214	1.831
0.01141	0.00107	-0.305
0.01142	-0.00107	-3.662
0.01143	0	-5.188
0.01144	0	-0.61
0.01145	0	1.221
0.01146	0	2.747
0.01147	0.00107	3.052
0.01148	0	3.662
0.01149	-0.00107	2.747
0.0115	0	2.442
0.01151	0	-0.61
0.01152	0.00214	-2.441
0.01153	-0.00107	-2.746
0.01154	-0.00107	-4.272
0.01155	-0.00107	-4.272
0.01156	0.00107	-3.662
0.01157	0.00107	-3.357
0.01158	-0.00107	-0.61
0.01159	0.00107	0.611
0.0116	0	0.611
0.01161	0	-0.305
0.01162	0	-2.441
0.01163	-0.00107	-0.61
0.01164	0.00107	0.916
0.01165	-0.00107	1.526
0.01166	0	3.052
0.01167	0	-0.915
0.01168	0.00107	-3.967
0.01169	0	-3.051
0.0117	0.00107	-3.051
0.01171	-0.00107	-1.831
0.01172	0.00107	0.305
0.01173	0	2.136
0.01174	0	1.831
0.01175	0	1.221
0.01176	0	-0.61
0.01177	0	-2.746
0.01178	-0.00107	-3.967
0.01179	0.00107	-4.272
0.0118	-0.00107	-0.61
0.01181	0.00107	-0.305
0.01182	0	-3.967
0.01183	0	-3.967
0.01184	0.00107	-2.746
0.01185	0	-0.915
0.01186	0	1.221
0.01187	-0.00107	2.136
0.01188	0.00107	1.831
0.01189	0	1.221
0.0119	0	1.831
0.01191	0	0.305
0.01192	0	-0.61
0.01193	-0.00107	-0.305
0.01194	0	0.305
0.01195	0	0
0.01196	0	-0.915
0.01197	0	-0.305
0.01198	0	0.916
0.01199	0	1.221
0.012	-0.00214	-0.305
0.01201	-0.00107	-2.441
0.01202	-0.00107	-2.746
0.01203	0	-2.136
0.01204	0	-1.526
0.01205	0.00107	-1.526
0.01206	0	-0.61
0.01207	0.00107	2.442
0.01208	0.00107	3.357
0.01209	0	0.305
0.0121	0.00107	-1.526
0.01211	0	-0.915
0.01212	0	0
0.01213	-0.00107	1.526
0.01214	0	0
0.01215	0	-0.61
0.01216	0.00107	-1.526
0.01217	0	-0.915
0.01218	0	0.916
0.01219	0.00107	0.916
0.0122	-0.00107	-2.136
0.01221	0.00107	-4.577
0.01222	0	-3.967
0.01223	0.00107	-1.831
0.01224	0	0.305
0.01225	0	-0.305
0.01226	0	-2.746
0.01227	0	-1.526
0.01228	0.00107	1.831
0.01229	-0.00107	3.662
0.0123	0.00107	1.526
0.01231	0	0
0.01232	0	-2.746
0.01233	-0.00107	-2.746
0.01234	0	-3.051
0.01235	0.00107	-3.967
0.01236	0	-3.357
0.01237	0	-0.305
0.01238	0	1.221
0.01239	0.00214	1.526
0.0124	0	1.526
0.01241	0.00107	-0.915
0.01242	0.00107	-3.662
0.01243	0	-3.051
0.01244	0.00107	-0.915
0.01245	0.00107	0.611
0.01246	-0.00107	-1.526
0.01247	0.00107	-1.22
0.01248	0.00107	0.611
0.01249	-0.00107	2.442
0.0125	0.00107	0.916
0.01251	-0.00107	1.221
0.01252	0	2.747
0.01253	-0.00107	1.526
0.01254	0.00107	-0.305
0.01255	0	-2.136
0.01256	-0.00107	-4.577
0.01257	0.00107	-3.662
0.01258	0	-1.22
0.01259	0	1.221
0.0126	-0.00107	0.611
0.01261	0.00107	0.916
0.01262	-0.00107	0.305
0.01263	0.00107	0.611
0.01264	0	0.305
0.01265	0	-0.61
0.01266	0	-2.136
0.01267	-0.00107	-0.61
0.01268	0	1.831
0.01269	0	1.526
0.0127	0.00107	0.305
0.01271	0	-1.831
0.01272	0.00214	-2.136
0.01273	-0.00107	-1.22
0.01274	0	-1.22
0.01275	-0.00107	-1.831
0.01276	0	-2.136
0.01277	0.00107	-2.441
0.01278	0	-2.441
0.01279	0.00107	-0.915
0.0128	0	-1.526
0.01281	0.00107	-0.305
0.01282	0	-1.526
0.01283	0	0
0.01284	0	0.611
0.01285	-0.00107	-0.61
0.01286	0	-1.22
0.01287	0.00107	0.611
0.01288	0	1.526
0.01289	-0.00107	1.221
0.0129	0	-0.915
0.01291	0	-2.136
0.01292	0.00107	1.526
0.01293	-0.00107	-0.305
0.01294	0	-4.883
0.01295	0.00107	-7.629
0.01296	0	-6.408
0.01297	0.00107	-3.662
0.01298	0.00107	-0.305
0.01299	0	0.305
0.013	-0.00107	0.916
0.01301	0	1.526
0.01302	-0.00107	2.442
0.01303	0	3.968
0.01304	0	0.611
0.01305	0	-2.441
0.01306	0	-2.136
0.01307	-0.00107	1.526
0.01308	0	3.052
0.01309	0	3.968
0.0131	0.00107	3.968
0.01311	0	4.273
0.01312	0	2.136
0.01313	-0.00107	0.916
0.01314	0	-0.305
0.01315	0	-1.22
0.01316	0	-0.61
0.01317	0	0
0.01318	0.00107	-1.526
0.01319	0.00107	-0.61
0.0132	0	0.305
0.01321	0.00214	0
0.01322	0	-1.526
0.01323	0.00107	-1.831
0.01324	-0.00107	0.611
0.01325	0	2.136
0.01326	0	2.136
0.01327	0	0.611
0.01328	0	-0.915
0.01329	0	-1.22
0.0133	0	-0.915
0.01331	-0.00107	-0.915
0.01332	0.00107	-2.136
0.01333	-0.00107	-1.22
0.01334	0	-1.526
0.01335	0	-2.441
0.01336	0	-1.831
0.01337	0	-0.915
0.01338	-0.00107	-0.305
0.01339	0.00107	1.831
0.0134	0	0.916
0.01341	0	0.611
0.01342	0	0.611
0.01343	0.00107	2.136
0.01344	0	0.611
0.01345	0	-3.051
0.01346	0.00107	-3.357
0.01347	0.00107	-2.746
0.01348	0.00107	-2.136
0.01349	0	-0.305
0.0135	0.00107	-0.61
0.01351	-0.00107	-0.305
0.01352	0.00107	1.526
0.01353	0	0.611
0.01354	0	-0.61
0.01355	0	0
0.01356	0.00107	-0.61
0.01357	0	-1.526
0.01358	0	-1.22
0.01359	0.00107	-0.305
0.0136	-0.00107	0.611
0.01361	0	-1.526
0.01362	-0.00107	-3.051
0.01363	0	-1.22
0.01364	0.00107	-1.526
0.01365	0	-0.915
0.01366	0.00107	-0.915
0.01367	0	0.611
0.01368	0	0.916
0.01369	-0.00107	1.526
0.0137	0.00107	0.305
0.01371	-0.00107	-0.61
0.01372	0	-1.22
0.01373	-0.00107	0.611
0.01374	0.00107	1.221
0.01375	0	-0.61
0.01376	0	0
0.01377	0	1.221
0.01378	0	1.221
0.01379	0.00107	0.305
0.0138	-0.00214	-2.746
0.01381	0	-4.272
0.01382	-0.00107	-3.662
0.01383	0	-2.441
0.01384	0	-0.61
0.01385	0.00107	0
0.01386	0.00214	0.611
0.01387	0	-0.915
0.01388	0	-2.136
0.01389	0	-3.662
0.0139	0	-1.22
0.01391	-0.00214	1.221
0.01392	0.00107	-0.305
0.01393	-0.00107	-1.831
0.01394	0.00107	-0.61
0.01395	0	1.221
0.01396	0	2.747
0.01397	0.00107	0.916
0.01398	0	-1.22
0.01399	0	-1.831
0.014	-0.00107	-1.831
0.01401	0.00107	-4.272
0.01402	0	-5.188
0.01403	0.00107	-3.662
0.01404	0	-0.61
0.01405	0.00107	0.305
0.01406	0	0.916
0.01407	0	0.611
0.01408	0.00107	-3.051
0.01409	-0.00107	-4.883
0.0141	0.00107	-4.272
0.01411	0	-2.136
0.01412	0.00107	0.916
0.01413	0	0
0.01414	0	-3.051
0.01415	0	-3.967
0.01416	0.00107	-2.746
0.01417	0.00107	-0.915
0.01418	0	-0.915
0.01419	0.00214	-1.831
0.0142	0	0.611
0.01421	0.00107	0.611
0.01422	0	-1.831
0.01423	0.00107	-1.22
0.01424	0	0.916
0.01425	0	1.831
0.01426	0.00107	2.442
0.01427	0	2.442
0.01428	0	-0.61
0.01429	0	-3.357
0.0143	0	-7.629
0.01431	-0.00214	-5.798
0.01432	0.00107	-0.61
0.01433	0	2.747
0.01434	0	3.968
0.01435	0	3.968
0.01436	0	2.136
0.01437	0	0.305
0.01438	0.00107	-1.526
0.01439	0.00107	-1.831
0.0144	-0.00107	-1.526
0.01441	0	-1.22
0.01442	0	-0.61
0.01443	0	-1.526
0.01444	0	-1.526
0.01445	0	0.305
0.01446	0.00107	1.831
0.01447	0.00107	1.221
0.01448	0	0.305
0.01449	0	1.831
0.0145	0	1.221
0.01451	-0.00107	-2.441
0.01452	0.00107	-4.577
0.01453	-0.00107	-1.22
0.01454	0.00107	-1.526
0.01455	0	-5.493
0.01456	0	-6.103
0.01457	0	-5.798
0.01458	0	-4.577
0.01459	0.00107	-1.831
0.0146	-0.00107	0.916
0.01461	0.00107	1.831
0.01462	0.00107	1.221
0.01463	0.00107	2.136
0.01464	0	2.136
0.01465	-0.00107	0.305
0.01466	0	-3.051
0.01467	-0.00107	-2.441
0.01468	0.00107	-0.915
0.01469	-0.00107	0
0.0147	0.00107	-1.831
0.01471	0.00107	-2.136
0.01472	0	-1.526
0.01473	-0.00107	-1.831
0.01474	0.00107	-3.662
0.01475	0	-5.798
0.01476	0	-4.577
0.01477	0	-1.831
0.01478	0	-2.746
0.01479	0	-4.883
0.0148	0	-3.051
0.01481	0.00107	-0.61
0.01482	-0.00107	0.305
0.01483	0.00107	-0.305
0.01484	0	-0.61
0.01485	-0.00107	0.916
0.01486	0	2.442
0.01487	0.00107	1.831
0.01488	0.00107	0.305
0.01489	0	-0.305
0.0149	0.00107	0
0.01491	0	-1.22
0.01492	0.00107	-0.61
0.01493	-0.00107	0.305
0.01494	0.00107	0
0.01495	0.00107	-0.915
0.01496	0	-0.61
0.01497	0.00107	1.831
0.01498	0	2.747
0.01499	0.00107	1.526
0.015	-0.00107	-0.61
0.01501	0.00107	-2.441
0.01502	-0.00107	-3.357
0.01503	0	-3.357
0.01504	0	-4.577
0.01505	0	-3.051
0.01506	0.00107	0.305
0.01507	0	2.747
0.01508	0	1.831
0.01509	-0.00107	-0.915
0.0151	0.00107	0.611
0.01511	-0.00107	1.221
0.01512	0.00214	-0.61
0.01513	0	-0.305
0.01514	0	-1.22
0.01515	0	-1.526
0.01516	0	-3.357
0.01517	0.00107	-3.357
0.01518	0	-2.136
0.01519	0.00107	-2.136
0.0152	0	-3.051
0.01521	0.00107	-2.136
0.01522	0	-1.831
0.01523	-0.00107	-1.831
0.01524	0	0.305
0.01525	0	0.611
0.01526	0.00107	0
0.01527	0	-0.61
0.01528	-0.00107	-0.915
0.01529	-0.00107	0.916
0.0153	0	0.611
0.01531	0	-1.22
0.01532	0	0.611
0.01533	-0.00107	1.831
0.01534	0.00107	1.526
0.01535	0	0.305
0.01536	0	-0.61
0.01537	0	-0.915
0.01538	0	-2.441
0.01539	0	-3.357
0.0154	0	-0.915
0.01541	0.00107	0.916
0.01542	-0.00107	0
0.01543	0.00107	0
0.01544	0	-2.136
0.01545	0	-3.967
0.01546	0	-2.746
0.01547	0	0
0.01548	0.00214	3.357
0.01549	0	6.409
0.0155	0.00107	3.968
0.01551	-0.00214	-0.61
0.01552	0	-3.357
0.01553	0	-5.188
0.01554	0.00107	-4.883
0.01555	0	-1.526
0.01556	0	-0.305
0.01557	0	-2.136
0.01558	0	-2.746
0.01559	0.00107	-0.305
0.0156	0	1.221
0.01561	0.00107	1.221
0.01562	0	0.611
0.01563	0.00107	-0.305
0.01564	0.00107	-1.22
0.01565	0	0.305
0.01566	0	0.305
0.01567	-0.00107	-0.915
0.01568	0.00107	-0.305
0.01569	-0.00107	-2.136
0.0157	0.00107	-2.441
0.01571	0.00107	-2.441
0.01572	0.00107	-4.577
0.01573	0	-3.967
0.01574	0	-3.357
0.01575	0	-3.357
0.01576	0	-2.136
0.01577	0	-2.136
0.01578	0	-1.526
0.01579	0	-1.831
0.0158	0	-5.493
0.01581	0	-5.188
0.01582	-0.00107	-2.136
0.01583	0.00107	0.305
0.01584	0.00107	2.136
0.01585	0	1.221
0.01586	0	-1.526
0.01587	0	-1.831
0.01588	-0.00107	-1.831
0.01589	0	-0.61
0.0159	0.00107	-1.831
0.01591	0.00107	-5.188
0.01592	0	-4.272
0.01593	-0.00107	0.305
0.01594	0	2.136
0.01595	0	1.831
0.01596	0.00107	1.221
0.01597	0.00107	1.221
0.01598	0	2.747
0.01599	0.00107	2.442
0.016	-0.00107	1.831
0.01601	-0.00107	0
0.01602	0	-3.967
0.01603	0	-5.188
0.01604	0	-6.103
0.01605	0.00107	-5.188
0.01606	0	-2.746
0.01607	-0.00107	-3.357
0.01608	-0.00107	-2.136
0.01609	-0.00107	-0.305
0.0161	0	0
0.01611	-0.00107	-1.526
0.01612	0.00214	-2.441
0.01613	-0.00107	-2.136
0.01614	0.00107	-0.915
0.01615	0	1.526
0.01616	-0.00107	-0.305
0.01617	-0.00107	-1.22
0.01618	0	-2.746
0.01619	0	-2.746
0.0162	-0.00107	-0.915
0.01621	0	-0.61
0.01622	-0.00107	-0.305
0.01623	0.00107	0.916
0.01624	0	-2.136
0.01625	-0.00107	-3.357
0.01626	0	-3.357
0.01627	0	-2.136
0.01628	0	-0.61
0.01629	-0.00107	-0.915
0.0163	0.00107	0.305
0.01631	0	2.136
0.01632	0.00107	0.916
0.01633	0	-1.526
0.01634	0	-0.61
0.01635	0	-2.136
0.01636	0	-3.662
0.01637	0.00107	-4.272
0.01638	0	-2.746
0.01639	-0.00107	-0.915
0.0164	0	0.305
0.01641	0.00107	2.136
0.01642	-0.00107	0.916
0.01643	0	-1.526
0.01644	0	-0.305
0.01645	0	0.611
0.01646	0	-1.526
0.01647	0	-4.272
0.01648	0.00107	-6.103
0.01649	0	-4.883
0.0165	0	-0.61
0.01651	-0.00107	0.611
0.01652	0.00107	0.916
0.01653	-0.00107	3.662
0.01654	0.00107	2.136
0.01655	0	0.916
0.01656	0	-0.915
0.01657	0	-2.441
0.01658	0.00107	-2.746
0.01659	0	-2.136
0.0166	-0.00107	-2.441
0.01661	0	-2.136
0.01662	-0.00107	-3.051
0.01663	0	-1.526
0.01664	0	0.611
0.01665	-0.00107	0.916
0.01666	-0.00107	-1.22
0.01667	0	-2.746
0.01668	0	0.916
0.01669	-0.00107	2.747
0.0167	0.00214	0.916
0.01671	-0.00107	-2.136
0.01672	0.00107	-4.577
0.01673	-0.00107	-2.136
0.01674	0	1.831
0.01675	-0.00107	1.831
0.01676	0	1.831
0.01677	0	2.136
0.01678	0	0.916
0.01679	0	0.611
0.0168	0	0.916
0.01681	0	-1.22
0.01682	0	-3.662
0.01683	-0.00107	-2.746
0.01684	0	-3.662
0.01685	0	-2.136
0.01686	0	-0.915
0.01687	-0.00107	-0.305
0.01688	0	2.136
0.01689	0	2.747
0.0169	0	1.221
0.01691	0	-1.22
0.01692	0	-3.357
0.01693	0	-1.831
0.01694	0	-1.526
0.01695	-0.00107	-2.746
0.01696	0	-1.526
0.01697	0	-0.61
0.01698	-0.00107	-0.305
0.01699	0.00107	-2.136
0.017	0	-4.272
0.01701	0.00107	-4.272
0.01702	-0.00107	-1.831
0.01703	0	-3.051
0.01704	-0.00107	-3.662
0.01705	0	-3.357
0.01706	0.00107	-4.272
0.01707	0.00107	-2.746
0.01708	0.00107	0
0.01709	0	3.357
0.0171	0	3.662
0.01711	-0.00107	3.052
0.01712	0.00107	1.221
0.01713	-0.00107	-1.526
0.01714	0	-3.051
0.01715	-0.00107	-0.61
0.01716	0	-0.305
0.01717	0	-2.746
0.01718	0	-2.441
0.01719	0	1.221
0.0172	0	4.578
0.01721	0.00107	3.052
0.01722	-0.00107	0
0.01723	0	-2.746
0.01724	-0.00107	-4.577
0.01725	-0.00107	-6.103
0.01726	-0.00107	-3.662
0.01727	-0.00107	-1.831
0.01728	0	-2.136
0.01729	-0.00107	1.221
0.0173	0.00107	0.916
0.01731	-0.00107	-0.305
0.01732	0	-0.305
0.01733	-0.00107	0.916
0.01734	0	3.357
0.01735	0	2.442
0.01736	-0.00107	-0.61
0.01737	0	-1.526
0.01738	-0.00107	-1.526
0.01739	0.00107	0.305
0.0174	-0.00107	2.747
0.01741	0	3.662
0.01742	0	2.136
0.01743	0.00107	-1.22
0.01744	-0.00107	-3.967
0.01745	0	-2.746
0.01746	0.00107	-3.051
0.01747	0	-3.967
0.01748	0	0.305
0.01749	0.00107	3.052
0.0175	0.00107	2.442
0.01751	0	0.611
0.01752	0.00107	0.611
0.01753	-0.00214	1.831
0.01754	0	1.831
0.01755	0	-0.305
0.01756	0	-1.526
0.01757	0.00107	-1.526
0.01758	-0.00107	-1.22
0.01759	0	-1.526
0.0176	0	-2.441
0.01761	0	-0.915
0.01762	0	0
0.01763	0	0.305
0.01764	0	-1.831
0.01765	0.00107	-3.051
0.01766	-0.00107	-4.272
0.01767	0	-4.577
0.01768	0.00107	-3.051
0.01769	0	-2.136
0.0177	0	-3.051
0.01771	0	-3.967
0.01772	0	-2.441
0.01773	0	-2.136
0.01774	0.00107	-3.051
0.01775	-0.00107	-1.22
0.01776	-0.00107	-1.831
0.01777	-0.00107	-3.051
0.01778	-0.00107	-2.441
0.01779	0	-4.272
0.0178	-0.00107	-3.967
0.01781	0.00107	-2.136
0.01782	-0.00107	-0.915
0.01783	0.00107	-0.305
0.01784	0	-0.61
0.01785	0	-1.526
0.01786	-0.00107	-1.526
0.01787	-0.00107	-3.967
0.01788	0	-4.272
0.01789	-0.00107	-3.051
0.0179	0	-3.051
0.01791	0	-3.051
0.01792	0	-1.831
0.01793	-0.00107	-3.357
0.01794	-0.00107	-2.441
0.01795	-0.00107	-2.746
0.01796	0	-3.662
0.01797	0.00107	-1.831
0.01798	-0.00107	0.916
0.01799	0.00107	1.526
0.018	0	1.526
0.01801	0.00107	0
0.01802	0	-1.526
0.01803	0	-1.22
0.01804	0	1.831
0.01805	-0.00107	1.526
0.01806	0.00107	-1.22
0.01807	0.00107	-2.746
0.01808	0.00107	-1.831
0.01809	0	-0.61
0.0181	0	-1.22
0.01811	-0.00107	-3.357
0.01812	0	-4.577
0.01813	-0.00107	-3.357
0.01814	0	-1.526
0.01815	0	-1.22
0.01816	0	-0.61
0.01817	0.00107	-1.526
0.01818	-0.00107	-3.662
0.01819	0	-3.662
0.0182	-0.00107	-3.357
0.01821	0.00107	-2.441
0.01822	-0.00214	0.305
0.01823	0	-0.305
0.01824	-0.00107	-1.831
0.01825	0	-4.883
0.01826	-0.00107	-7.019
0.01827	0	-6.714
0.01828	0	-3.662
0.01829	-0.00107	-1.526
0.0183	0	-0.915
0.01831	-0.00107	-1.526
0.01832	-0.00107	-0.305
0.01833	0	-0.305
0.01834	-0.00107	-0.61
0.01835	0.00107	-1.831
0.01836	-0.00107	-1.526
0.01837	0.00107	-0.305
0.01838	-0.00107	0
0.01839	0.00107	0.611
0.0184	0	-0.61
0.01841	0	1.221
0.01842	-0.00107	3.357
0.01843	0	3.662
0.01844	-0.00107	1.831
0.01845	0	-2.136
0.01846	0	-3.967
0.01847	0.00107	-3.357
0.01848	0.00107	-0.305
0.01849	0	0.916
0.0185	0	0
0.01851	0	-0.61
0.01852	0	-2.136
0.01853	-0.00107	-4.272
0.01854	0	-3.967
0.01855	0	-2.746
0.01856	0	0.916
0.01857	0	1.526
0.01858	-0.00107	-0.61
0.01859	0	-2.136
0.0186	0	-0.61
0.01861	0.00107	-0.61
0.01862	0	-1.526
0.01863	0	-1.526
0.01864	-0.00107	-3.051
0.01865	0.00107	-4.577
0.01866	-0.00107	-3.967
0.01867	-0.00107	-2.746
0.01868	0	-1.831
0.01869	0	-2.746
0.0187	0.00107	-3.662
0.01871	-0.00107	-3.662
0.01872	0	-3.662
0.01873	-0.00107	-1.526
0.01874	0	2.442
0.01875	0	5.188
0.01876	0	3.968
0.01877	0	1.526
0.01878	-0.00107	-0.915
0.01879	0	-0.915
0.0188	0	-1.22
0.01881	0.00214	0
0.01882	-0.00107	2.747
0.01883	0	2.747
0.01884	-0.00107	2.442
0.01885	0	0.611
0.01886	0	0.611
0.01887	-0.00107	0.916
0.01888	0	-2.441
0.01889	-0.00107	-3.967
0.0189	0	-3.357
0.01891	-0.00107	-0.915
0.01892	-0.00107	-3.357
0.01893	-0.00107	-5.188
0.01894	0	-4.883
0.01895	0	-3.051
0.01896	0	-1.22
0.01897	0.00107	0
0.01898	0	-0.305
0.01899	-0.00107	0
0.019	-0.00107	-3.662
0.01901	0.00107	-3.967
0.01902	0.00107	-1.831
0.01903	-0.00107	1.221
0.01904	-0.00107	1.526
0.01905	-0.00214	-1.22
0.01906	0.00107	-3.051
0.01907	-0.00107	-2.746
0.01908	-0.00107	-2.441
0.01909	-0.00214	-1.22
0.0191	0.00107	-0.305
0.01911	-0.00107	-2.136
0.01912	0	-2.746
0.01913	-0.00107	-3.051
0.01914	0.00107	-1.526
0.01915	-0.00214	-0.915
0.01916	0.00214	-1.22
0.01917	0	-3.051
0.01918	0.00214	-5.188
0.01919	-0.00107	-1.526
0.0192	0	0.611
0.01921	0	-1.22
0.01922	-0.00107	-2.441
0.01923	0.00107	-2.441
0.01924	-0.00107	-3.662
0.01925	0	-3.357
0.01926	0.00214	-4.272
0.01927	-0.00214	-6.103
0.01928	-0.00214	-8.239
0.01929	-0.00214	-7.324
0.0193	0	-4.883
0.01931	-0.00214	0
0.01932	0	1.221
0.01933	-0.00107	-0.305
0.01934	-0.00107	-1.831
0.01935	-0.00107	0
0.01936	0	-1.22
0.01937	-0.00107	-1.831
0.01938	-0.00107	-0.915
0.01939	0.00321	0.305
0.0194	-0.00214	3.052
0.01941	0.00107	4.578
0.01942	0	2.442
0.01943	-0.00107	-0.305
0.01944	-0.00321	-2.746
0.01945	0	-3.357
0.01946	-0.00107	-3.051
0.01947	0.00107	-1.831
0.01948	-0.00107	-2.136
0.01949	-0.00214	-0.915
0.0195	0	2.136
0.01951	-0.00107	1.831
0.01952	-0.00107	1.221
0.01953	0.00107	0.611
0.01954	0.00107	0.305
0.01955	0	1.526
0.01956	-0.00107	1.526
0.01957	0	-1.526
0.01958	-0.00107	-3.051
0.01959	-0.00107	-1.526
0.0196	0.00107	1.831
0.01961	-0.00107	3.662
0.01962	-0.00107	2.747
0.01963	0	1.526
0.01964	-0.00214	0.611
0.01965	-0.00321	-1.22
0.01966	0	0.305
0.01967	-0.00214	0
0.01968	0.00107	-2.136
0.01969	-0.00107	-3.357
0.0197	0	-4.883
0.01971	-0.00107	-6.408
0.01972	0.00214	-3.662
0.01973	-0.00214	-1.526
0.01974	0.00107	-1.831
0.01975	0	0
0.01976	0.00321	0
0.01977	-0.00107	1.526
0.01978	0	0
0.01979	0	-2.136
0.0198	-0.00214	-1.526
0.01981	0	0
0.01982	-0.00107	0
0.01983	0	-1.526
0.01984	0	-2.136
0.01985	-0.00107	1.221
0.01986	-0.00214	1.831
0.01987	-0.00214	-0.915
0.01988	0.00107	-3.357
0.01989	-0.00214	-3.967
0.0199	0	-3.357
0.01991	0	-3.662
0.01992	0.00107	-3.357
0.01993	0	-0.915
0.01994	-0.00107	0
0.01995	-0.00107	1.221
0.01996	-0.00107	-0.305
0.01997	0.00321	-1.831
0.01998	-0.00321	0.305
[truncated: 298,001+ more rows]

## Sheet: S.Figure 7B
Time (s)	Relative Z Displacement (um)	Relative Current (pA)
0	0	0
1e-05	-0.00107	0.61
2e-05	0.00214	-1.22
3e-05	0.00107	-3.36
4e-05	0.00321	-2.45
5e-05	0.00107	-2.14
6e-05	0.00321	-2.75
7e-05	0.00107	0
8e-05	0.00107	-0.31
9e-05	0	-1.84
0.0001	0.00214	-0.92
0.00011	0.00428	-1.84
0.00012	0	-1.22
0.00013	0.00214	-0.92
0.00014	0	-3.67
0.00015	0.00214	-2.45
0.00016	-0.00107	-1.84
0.00017	0.00214	-1.22
0.00018	0.00107	-0.61
0.00019	0.00321	-1.53
0.0002	0.00107	-2.75
0.00021	0	-1.53
0.00022	0.00107	0.3
0.00023	0.00214	0.91
0.00024	0.00107	0.91
0.00025	0.00214	-0.31
0.00026	0.00214	-2.14
0.00027	0.00428	-1.22
0.00028	0.00214	0.61
0.00029	0.00107	1.22
0.0003	0.00107	-1.53
0.00031	0	-2.45
0.00032	0.00107	-1.53
0.00033	0.00107	0.61
0.00034	0.00107	2.44
0.00035	0.00321	0
0.00036	0	-3.36
0.00037	-0.00107	-3.97
0.00038	0	-1.22
0.00039	0	-0.92
0.0004	0.00107	0.3
0.00041	0.00214	0.61
0.00042	0.00321	1.52
0.00043	0	0.3
0.00044	0.00321	0
0.00045	-0.00107	0.91
0.00046	0.00321	0.91
0.00047	0.00107	-3.97
0.00048	0.00535	-5.8
0.00049	0.00107	-2.14
0.0005	0.00214	0.3
0.00051	0.00107	1.83
0.00052	0.00107	3.05
0.00053	0.00214	2.13
0.00054	0	-0.61
0.00055	0.00214	-2.14
0.00056	0.00214	0
0.00057	0.00214	0.91
0.00058	-0.00107	-1.22
0.00059	0	0.91
0.0006	0.00214	0.91
0.00061	0.00107	-0.92
0.00062	0.00321	-0.61
0.00063	0.00107	-0.61
0.00064	0.00321	-1.22
0.00065	0.00107	-0.31
0.00066	0.00214	-1.22
0.00067	0	-0.92
0.00068	0.00107	-1.22
0.00069	0.00428	0
0.0007	0.00107	1.52
0.00071	0.00321	-1.53
0.00072	0.00107	-2.14
0.00073	0.00214	-1.22
0.00074	-0.00107	-0.92
0.00075	0.00214	0
0.00076	0	-0.92
0.00077	0.00321	-0.92
0.00078	0.00107	2.44
0.00079	0	0.91
0.0008	0	-2.45
0.00081	0.00214	-3.06
0.00082	0.00107	-2.75
0.00083	0.00214	-2.75
0.00084	0.00321	-1.22
0.00085	0.00321	1.22
0.00086	0.00214	5.49
0.00087	0.00214	4.27
0.00088	0	1.22
0.00089	0	-1.53
0.0009	0.00214	-3.97
0.00091	0.00214	-3.97
0.00092	0.00214	-4.58
0.00093	0.00321	-3.06
0.00094	0	-0.92
0.00095	-0.00107	0.3
0.00096	0.00107	0
0.00097	0.00321	-0.31
0.00098	0.00107	0
0.00099	0.00214	0.61
0.001	0.00214	1.52
0.00101	0.00107	-2.14
0.00102	0.00321	-4.58
0.00103	-0.00107	-5.19
0.00104	0.00214	-3.36
0.00105	0.00107	-1.53
0.00106	0.00535	0.91
0.00107	0	3.66
0.00108	0.00214	2.44
0.00109	0	2.13
0.0011	0.00107	0.91
0.00111	0.00107	0.91
0.00112	0.00107	1.83
0.00113	0.00107	0
0.00114	0.00214	-0.92
0.00115	0.00107	0.91
0.00116	0	2.44
0.00117	0.00107	3.05
0.00118	0.00214	-0.31
0.00119	0.00214	-2.75
0.0012	0.00214	-4.28
0.00121	0.00214	-4.89
0.00122	0.00321	-1.22
0.00123	0.00107	2.13
0.00124	0.00214	4.27
0.00125	0	2.44
0.00126	0.00214	0.91
0.00127	0.00428	0
0.00128	0.00107	-1.22
0.00129	0.00107	-3.36
0.0013	0.00214	-2.14
0.00131	0.00214	-0.92
0.00132	0.00107	0.3
0.00133	0.00107	3.05
0.00134	0.00107	5.49
0.00135	0.00214	4.27
0.00136	0.00107	1.52
0.00137	0.00214	0.3
0.00138	0	0.3
0.00139	0.00107	-0.31
0.0014	0.00107	-2.14
0.00141	0.00214	-2.14
0.00142	0.00107	-2.14
0.00143	0.00321	-1.53
0.00144	0.00107	-1.22
0.00145	0	-3.06
0.00146	0.00321	-3.97
0.00147	0.00214	-3.97
0.00148	0.00107	-1.53
0.00149	0.00214	-0.31
0.0015	0.00107	0
0.00151	0.00107	-1.84
0.00152	0.00321	1.83
0.00153	0.00214	0.61
0.00154	0.00214	-0.92
0.00155	0.00107	-1.22
0.00156	0.00107	-0.61
0.00157	0.00214	0.61
0.00158	0.00107	-0.31
0.00159	0.00107	-1.22
0.0016	0.00214	0
0.00161	0.00107	-0.31
0.00162	0.00107	-2.14
0.00163	0.00107	-3.36
0.00164	0.00214	-4.28
0.00165	0.00214	-1.84
0.00166	0.00428	0.91
0.00167	0.00107	2.44
0.00168	0.00321	1.83
0.00169	0.00107	0.61
0.0017	0.00214	-0.61
0.00171	0.00107	-0.61
0.00172	0.00214	-0.92
0.00173	0.00214	-1.53
0.00174	0.00214	-3.06
0.00175	0.00214	-2.45
0.00176	0.00107	-1.22
0.00177	0.00214	-1.22
0.00178	0.00214	-0.61
0.00179	0.00107	1.52
0.0018	0.00214	0.91
0.00181	0.00107	1.83
0.00182	0.00321	0.91
0.00183	0.00214	0.91
0.00184	0.00214	2.13
0.00185	0.00107	0.61
0.00186	0.00214	-2.45
0.00187	0	-1.53
0.00188	0.00214	-1.53
0.00189	0.00214	-0.92
0.0019	0.00214	-1.53
0.00191	0.00107	-3.67
0.00192	0.00107	-3.36
0.00193	0.00214	0
0.00194	0.00107	-0.31
0.00195	0.00321	-1.53
0.00196	0.00107	-3.36
0.00197	0.00214	-1.53
0.00198	0.00214	1.52
0.00199	0	0.61
0.002	0.00214	-0.61
0.00201	0.00107	1.22
0.00202	0.00321	1.83
0.00203	0.00214	2.13
0.00204	0.00214	0.91
0.00205	0.00107	-0.92
0.00206	0.00321	0.61
0.00207	0	3.05
0.00208	0.00214	1.22
0.00209	0.00107	1.83
0.0021	0.00214	3.96
0.00211	0.00107	4.27
0.00212	0.00214	2.74
0.00213	0.00214	0.3
0.00214	0.00321	-1.22
0.00215	0.00214	-2.45
0.00216	0.00214	-4.89
0.00217	0.00214	-3.97
0.00218	0.00107	-1.53
0.00219	0.00107	1.22
0.0022	0.00214	1.83
0.00221	0.00321	1.22
0.00222	0.00214	1.83
0.00223	0.00107	3.05
0.00224	0.00214	1.83
0.00225	0.00107	2.44
0.00226	0.00321	2.74
0.00227	0.00107	1.52
0.00228	0.00214	0
0.00229	0.00107	-0.92
0.0023	0.00214	-2.45
0.00231	0.00107	-1.84
0.00232	0.00321	0
0.00233	0.00107	0.91
0.00234	0.00107	-0.61
0.00235	0.00214	-4.28
0.00236	0.00107	-3.06
0.00237	0.00214	0.3
0.00238	0.00107	0.3
0.00239	0.00214	0
0.0024	0.00107	-2.14
0.00241	0.00214	-0.92
0.00242	0.00214	0.91
0.00243	0.00214	0.61
0.00244	0.00214	0.61
0.00245	0.00214	1.83
0.00246	0.00321	0
0.00247	0.00107	-2.45
0.00248	0.00214	-1.22
0.00249	0	0.3
0.0025	0.00214	1.52
0.00251	0.00214	1.22
0.00252	0.00214	-0.31
0.00253	0.00428	2.44
0.00254	0.00214	2.44
0.00255	0.00214	0
0.00256	0.00107	-1.84
0.00257	0.00107	0
0.00258	0.00107	0.91
0.00259	0	1.22
0.0026	0.00214	-0.31
0.00261	0.00107	-1.22
0.00262	0.00214	-2.14
0.00263	0.00214	-0.92
0.00264	0.00107	0.61
0.00265	0.00214	0
0.00266	0.00214	-1.22
0.00267	0.00214	-1.53
0.00268	0.00214	0.61
0.00269	0.00214	3.96
0.0027	0.00214	3.66
0.00271	0.00214	1.83
0.00272	0.00107	-1.84
0.00273	0.00214	-2.75
0.00274	0.00214	-0.92
0.00275	0.00214	3.05
0.00276	0.00107	2.74
0.00277	0.00214	0.91
0.00278	0.00214	0.3
0.00279	0.00321	1.22
0.0028	0.00214	2.44
0.00281	0.00107	0.61
0.00282	0.00214	-1.22
0.00283	0.00107	-3.36
0.00284	0.00214	-1.84
0.00285	0.00107	1.22
0.00286	0.00214	2.13
0.00287	0.00107	-2.14
0.00288	0.00214	-4.28
0.00289	0.00107	-2.14
0.0029	0.00214	0
0.00291	0.00107	0.3
0.00292	0.00214	-1.22
0.00293	0.00214	-2.75
0.00294	0.00214	-2.14
0.00295	0.00321	0
0.00296	0.00107	0.61
0.00297	0.00214	0.61
0.00298	0.00107	-0.92
0.00299	0.00214	-0.92
0.003	0.00214	-1.84
0.00301	0.00214	-3.06
0.00302	0.00214	-0.61
0.00303	0.00214	0.91
0.00304	0.00214	0.91
0.00305	0.00107	0.3
0.00306	0.00321	-0.31
0.00307	0.00107	1.22
0.00308	0.00321	1.22
0.00309	0.00214	-0.92
0.0031	0.00321	-3.67
0.00311	0.00214	-6.11
0.00312	0.00107	-3.67
0.00313	0.00214	1.52
0.00314	0.00107	0.91
0.00315	0.00321	-0.61
0.00316	0.00214	-2.14
0.00317	0.00321	-2.75
0.00318	0.00107	-3.67
0.00319	0.00321	-2.14
0.0032	0.00321	-0.31
0.00321	0.00214	0.61
0.00322	0.00214	-0.31
0.00323	0.00321	-1.53
0.00324	0.00321	-1.22
0.00325	0.00214	-0.61
0.00326	0.00321	0.91
0.00327	0.00107	3.05
0.00328	0.00321	4.88
0.00329	0.00107	5.49
0.0033	0.00107	4.27
0.00331	0.00214	2.13
0.00332	0.00214	0.3
0.00333	0.00214	-1.53
0.00334	0.00107	-1.84
0.00335	0.00214	1.22
0.00336	0.00107	1.22
0.00337	0.00214	1.83
0.00338	0.00214	1.22
0.00339	0.00214	0.91
0.0034	0.00214	1.52
0.00341	0.00321	2.13
0.00342	0.00428	2.44
0.00343	0.00214	1.22
0.00344	0.00321	-2.45
0.00345	0.00107	-5.19
0.00346	0.00214	-3.97
0.00347	0.00214	-1.53
0.00348	0.00214	1.22
0.00349	0.00107	3.05
0.0035	0.00214	3.05
0.00351	0.00214	3.35
0.00352	0.00321	2.13
0.00353	0.00321	1.22
0.00354	0.00107	2.13
0.00355	0.00321	2.13
0.00356	0.00214	0.61
0.00357	0.00321	0.3
0.00358	0.00214	-1.22
0.00359	0.00321	-3.67
0.0036	0.00321	-4.28
0.00361	0.00321	-1.84
0.00362	0.00214	1.83
0.00363	0.00214	2.74
0.00364	0.00321	0
0.00365	0.00107	-0.92
0.00366	0.00321	1.22
0.00367	0.00107	0.3
0.00368	0.00214	-1.22
0.00369	0.00107	-2.14
0.0037	0.00214	-2.45
0.00371	0.00214	-2.45
0.00372	0.00214	-1.53
0.00373	0.00321	1.83
0.00374	0.00107	0.91
0.00375	0.00214	0.91
0.00376	0	1.83
0.00377	0.00321	2.13
0.00378	0.00214	2.44
0.00379	0.00214	-0.31
0.0038	0.00214	-1.22
0.00381	0.00321	2.13
0.00382	0.00214	1.22
0.00383	0.00214	-0.61
0.00384	0.00321	0
0.00385	0.00107	0.61
0.00386	0.00214	1.22
0.00387	0.00214	1.52
0.00388	0.00321	1.22
0.00389	0.00214	-2.75
0.0039	0.00214	-4.28
0.00391	0.00214	-5.19
0.00392	0.00214	-3.36
0.00393	0.00214	-3.36
0.00394	0.00214	-0.61
0.00395	0.00428	2.44
0.00396	0.00214	0.61
0.00397	0.00214	-1.53
0.00398	0.00107	-1.53
0.00399	0.00321	-1.22
0.004	0.00214	-0.92
0.00401	0.00321	0
0.00402	0.00321	1.22
0.00403	0.00214	0.3
0.00404	0.00321	0.91
0.00405	0.00214	0.61
0.00406	0.00321	1.83
0.00407	0.00107	0.61
0.00408	0.00214	-0.92
0.00409	0.00214	-0.92
0.0041	0.00214	-0.61
0.00411	0.00214	-2.75
0.00412	0.00321	-6.11
0.00413	0.00321	-6.72
0.00414	0.00214	-3.06
0.00415	0.00321	-0.31
0.00416	0.00214	0.91
0.00417	0.00214	2.13
0.00418	0.00214	0.91
0.00419	0.00214	-0.61
0.0042	0.00107	-0.61
0.00421	0.00321	-0.31
0.00422	0.00214	1.22
0.00423	0.00214	-2.14
0.00424	0.00321	-3.36
0.00425	0.00107	-0.61
0.00426	0.00321	-1.53
0.00427	0.00214	-0.92
0.00428	0.00321	2.74
0.00429	0.00214	2.13
0.0043	0.00214	0
0.00431	0.00214	-1.22
0.00432	0.00214	-0.61
0.00433	0.00321	1.22
0.00434	0.00214	3.66
0.00435	0.00214	4.27
0.00436	0.00214	2.44
0.00437	0.00321	-2.14
0.00438	0.00214	-3.06
0.00439	0.00214	0.91
0.0044	0.00107	1.52
0.00441	0.00321	-2.45
0.00442	0.00321	-3.36
0.00443	0.00214	-2.75
0.00444	0.00321	-2.14
0.00445	0.00214	0.61
0.00446	0.00214	5.18
0.00447	0.00107	4.88
0.00448	0.00214	0.91
0.00449	0.00107	-1.22
0.0045	0.00107	-0.31
0.00451	0.00214	-0.92
0.00452	0.00214	-1.53
0.00453	0.00214	-2.14
0.00454	0.00214	-0.92
0.00455	0.00321	0.61
0.00456	0.00107	0.61
0.00457	0.00321	0.3
0.00458	0.00321	0
0.00459	0.00321	-1.53
0.0046	0.00214	0.3
0.00461	0.00321	2.74
0.00462	0.00214	2.44
0.00463	0.00214	0
0.00464	0.00214	-0.92
0.00465	0.00214	1.83
0.00466	0.00321	3.96
0.00467	0.00214	3.05
0.00468	0.00214	0.61
0.00469	0.00214	-1.84
0.0047	0.00214	-3.36
0.00471	0.00214	-3.06
0.00472	0.00321	-0.61
0.00473	0.00321	1.52
0.00474	0.00107	3.05
0.00475	0.00321	2.74
0.00476	0.00107	2.13
0.00477	0.00321	-0.31
0.00478	0.00107	-0.61
0.00479	0.00321	-0.31
0.0048	0.00214	-0.31
0.00481	0.00214	-0.31
0.00482	0.00214	-0.92
0.00483	0.00214	-2.75
0.00484	0.00214	-2.14
0.00485	0.00214	0
0.00486	0.00107	-0.61
0.00487	0.00321	-1.53
0.00488	0.00214	-2.14
0.00489	0.00214	-1.53
0.0049	0.00214	1.83
0.00491	0.00214	3.35
0.00492	0.00107	2.74
0.00493	0.00321	0
0.00494	0.00107	-3.06
0.00495	0.00321	-2.14
0.00496	0.00214	1.22
0.00497	0.00428	0.61
0.00498	0.00107	-0.61
0.00499	0.00214	-2.14
0.005	0.00107	-2.45
0.00501	0.00214	-0.61
0.00502	0.00214	2.44
0.00503	0.00214	3.05
0.00504	0.00321	3.35
0.00505	0.00214	2.74
0.00506	0.00321	2.74
0.00507	0.00107	1.83
0.00508	0.00214	-1.84
0.00509	0.00107	-3.97
0.0051	0.00321	-1.53
0.00511	0.00214	0.91
0.00512	0.00214	1.83
0.00513	0.00321	-0.92
0.00514	0.00107	-2.14
0.00515	0.00214	-2.45
0.00516	0.00214	-0.92
0.00517	0.00214	0.3
0.00518	0.00214	0
0.00519	0.00214	-1.22
0.0052	0	0
0.00521	0.00214	0
0.00522	0.00321	-0.92
0.00523	0.00214	-1.53
0.00524	0.00214	1.52
0.00525	0.00214	2.44
0.00526	0.00214	-0.61
0.00527	0.00107	-2.45
0.00528	0.00428	-3.06
0.00529	0.00214	-2.45
0.0053	0.00321	-1.22
0.00531	0.00107	-0.92
0.00532	0.00214	-1.22
0.00533	0.00321	-1.22
0.00534	0.00107	0.61
0.00535	0.00321	1.83
0.00536	0.00214	2.44
0.00537	0.00321	2.13
0.00538	0.00107	-0.31
0.00539	0.00214	-1.22
0.0054	0.00107	0.3
0.00541	0.00321	0.3
0.00542	0.00321	1.52
0.00543	0.00321	0.61
0.00544	0.00214	0.3
0.00545	0.00214	-0.31
0.00546	0.00214	-0.92
0.00547	0.00107	-1.53
0.00548	0.00214	-0.61
0.00549	0.00214	0.91
0.0055	0	1.22
0.00551	0.00214	-1.53
0.00552	0.00107	-3.36
0.00553	0.00321	-3.06
0.00554	0.00214	-1.53
0.00555	0.00321	0.91
0.00556	0.00107	2.13
0.00557	0.00214	0.61
0.00558	0.00214	-1.84
0.00559	0.00214	-2.75
0.0056	0	-1.53
0.00561	0.00214	1.22
0.00562	0.00107	3.05
0.00563	0.00321	0.3
0.00564	0.00321	0.61
0.00565	0.00107	0.91
0.00566	0.00321	0.61
0.00567	0.00214	2.74
0.00568	0.00214	0.91
0.00569	0.00107	0
0.0057	0.00321	3.05
0.00571	0.00214	2.74
0.00572	0.00214	2.74
0.00573	0.00321	-0.92
0.00574	0.00107	0.3
0.00575	0.00107	2.44
0.00576	0.00107	2.44
0.00577	0.00214	1.52
0.00578	0.00107	0.61
0.00579	0.00321	-2.14
0.0058	0.00107	-2.45
0.00581	0.00214	0.3
0.00582	0.00214	0.61
0.00583	0.00214	-2.75
0.00584	0.00214	-1.84
0.00585	0.00214	-0.31
0.00586	0.00428	-1.22
0.00587	0.00214	-2.75
0.00588	0.00214	-0.92
0.00589	0.00107	-0.61
0.0059	0.00321	-2.14
0.00591	0.00214	-2.45
0.00592	0.00107	-2.45
0.00593	0.00214	-2.45
0.00594	0.00214	-0.61
0.00595	0.00321	-1.84
0.00596	0.00107	-3.06
0.00597	0.00107	-2.75
0.00598	0.00107	0
0.00599	0.00321	3.05
0.006	0.00107	5.18
0.00601	0.00214	2.44
0.00602	0.00107	0.61
0.00603	0.00107	0
0.00604	0.00214	0.61
0.00605	0.00214	3.05
0.00606	0.00321	0.91
0.00607	0.00321	-1.84
0.00608	0.00214	-1.84
0.00609	0.00214	-1.22
0.0061	0.00214	0.3
0.00611	0.00214	4.27
0.00612	0.00214	2.44
0.00613	0.00214	-2.14
0.00614	0.00214	-2.75
0.00615	0.00214	-0.61
0.00616	0.00214	-0.31
0.00617	0.00321	-0.31
0.00618	0.00107	2.13
0.00619	0.00321	3.66
0.0062	0.00214	2.44
0.00621	0.00214	-2.45
0.00622	0.00107	-3.06
0.00623	0.00214	-1.84
0.00624	0.00214	0
0.00625	0.00107	3.66
0.00626	0.00107	3.96
0.00627	0.00107	0.91
0.00628	0.00321	-1.53
0.00629	0.00214	-0.61
0.0063	0.00107	1.22
0.00631	0.00107	0.3
0.00632	0.00107	1.22
0.00633	0.00107	2.13
0.00634	0.00107	-2.14
0.00635	0.00214	-3.97
0.00636	0.00107	-3.97
0.00637	0.00321	-2.14
0.00638	0.00214	1.22
0.00639	0.00107	1.83
0.0064	0.00107	1.83
0.00641	0	3.05
0.00642	0.00214	0.91
0.00643	0.00214	-0.61
0.00644	0.00321	1.22
0.00645	0.00214	0.91
0.00646	0.00321	0.91
0.00647	0.00107	0.61
0.00648	0.00321	1.83
0.00649	0.00107	1.83
0.0065	0.00107	1.83
0.00651	0.00214	2.13
0.00652	0.00214	0
0.00653	0.00214	-1.84
0.00654	0.00214	-1.22
0.00655	0.00214	-1.53
0.00656	0.00107	-0.31
0.00657	0.00321	0.3
0.00658	0.00214	-2.14
0.00659	0.00321	-3.67
0.0066	0.00107	-1.84
0.00661	0.00214	0.3
0.00662	0.00214	3.35
0.00663	0.00321	5.49
0.00664	0.00214	3.35
0.00665	0.00321	2.13
0.00666	0.00214	1.52
0.00667	0.00214	1.22
0.00668	0.00214	1.52
0.00669	0.00214	3.66
0.0067	0.00214	4.57
0.00671	0.00214	1.22
0.00672	0.00107	-3.06
0.00673	0.00214	-2.75
0.00674	0.00214	-1.53
0.00675	0.00214	-5.19
0.00676	0	-4.28
0.00677	0.00321	0
0.00678	0.00214	2.44
0.00679	0.00214	1.52
0.0068	0.00214	-1.53
0.00681	0.00214	-4.28
0.00682	0.00321	-3.36
0.00683	0.00107	-2.75
0.00684	0.00321	-1.84
0.00685	0	-3.06
0.00686	0.00321	-3.06
0.00687	0.00107	-1.53
0.00688	0.00321	0.3
0.00689	0.00107	-1.22
0.0069	0.00107	-0.31
0.00691	0.00214	1.52
0.00692	0.00107	1.22
0.00693	0.00214	0.61
0.00694	0.00214	1.52
0.00695	0.00214	4.57
0.00696	0.00214	4.27
0.00697	0.00214	0.61
0.00698	0.00214	-3.36
0.00699	0.00321	-5.8
0.007	0	-4.89
0.00701	0.00321	-1.22
0.00702	0.00321	1.22
0.00703	0.00214	3.35
0.00704	0.00214	2.13
0.00705	0.00107	-1.22
0.00706	0.00214	-2.75
0.00707	0.00214	-2.75
0.00708	0.00321	-0.31
0.00709	0.00214	4.27
0.0071	0.00321	4.88
0.00711	0.00107	5.18
0.00712	0.00214	3.96
0.00713	0.00214	3.96
0.00714	0.00214	2.44
0.00715	0.00214	1.22
0.00716	0.00107	-0.31
0.00717	0.00214	-1.22
0.00718	0.00107	0.3
0.00719	0.00321	2.44
0.0072	0.00214	1.52
0.00721	0.00214	-0.31
0.00722	0.00214	-0.61
0.00723	0.00214	-1.53
0.00724	0.00214	-2.14
0.00725	0.00107	0
0.00726	0.00321	1.22
0.00727	0.00107	-1.22
0.00728	0.00321	-2.14
0.00729	0.00107	-1.22
0.0073	0.00321	-2.14
0.00731	0.00107	-2.14
0.00732	0.00214	-0.61
0.00733	0.00214	1.52
0.00734	0	0.91
0.00735	0.00214	-0.61
0.00736	0.00107	-1.53
0.00737	0.00321	-0.31
0.00738	0.00214	1.22
0.00739	0.00214	1.83
0.0074	0.00107	-0.92
0.00741	0.00214	-3.06
0.00742	0.00214	-3.97
0.00743	0.00214	-2.75
0.00744	0.00428	-2.75
0.00745	0.00107	-0.92
0.00746	0.00321	-0.31
0.00747	0.00107	1.52
0.00748	0.00321	2.44
0.00749	0.00107	2.74
0.0075	0.00107	1.22
0.00751	0.00214	-1.53
0.00752	0.00214	-2.45
0.00753	0.00214	-3.36
0.00754	0.00214	-2.75
0.00755	0.00214	0.91
0.00756	0	2.44
0.00757	0.00321	1.52
0.00758	0.00107	2.13
0.00759	0.00214	0.91
0.0076	0.00214	-0.92
0.00761	0.00214	-2.75
0.00762	0.00107	-5.19
0.00763	0.00214	-3.67
0.00764	0.00214	-0.92
0.00765	0.00321	0.91
0.00766	0.00321	0.61
0.00767	0.00214	-0.61
0.00768	0.00321	-1.53
0.00769	0.00107	0
0.0077	0.00321	0.3
0.00771	0.00214	-0.31
0.00772	0.00214	1.52
0.00773	0.00214	2.44
0.00774	0.00214	2.13
0.00775	0.00214	0.3
0.00776	0.00107	-0.92
0.00777	0.00321	0
0.00778	0.00214	0.91
0.00779	0.00214	0.61
0.0078	0.00214	3.05
0.00781	0.00321	1.83
0.00782	0.00321	-1.84
0.00783	0.00107	-1.53
0.00784	0.00214	-1.84
0.00785	0.00107	-2.45
0.00786	0.00214	-3.67
0.00787	0.00107	-0.92
0.00788	0.00214	4.57
0.00789	0.00107	6.1
0.0079	0.00214	5.79
0.00791	0.00214	2.13
0.00792	0.00107	-3.97
0.00793	0.00107	-6.11
0.00794	0.00214	-5.5
0.00795	0.00321	-1.84
0.00796	0.00321	2.13
0.00797	0.00321	1.22
0.00798	0.00321	-0.61
0.00799	0.00214	0.3
0.008	0.00214	0.61
0.00801	0.00214	-0.92
0.00802	0.00214	-2.14
0.00803	0.00214	-1.84
0.00804	0.00214	0
0.00805	0.00107	1.52
0.00806	0.00321	-0.31
0.00807	0.00214	-1.53
0.00808	0.00321	-2.75
0.00809	0.00214	-3.36
0.0081	0.00321	-1.22
0.00811	0.00214	0.61
0.00812	0.00214	1.83
0.00813	0.00107	1.83
0.00814	0.00214	0
0.00815	0.00321	-0.31
0.00816	0.00214	2.44
0.00817	0.00107	1.83
0.00818	0.00107	0.3
0.00819	0.00214	-0.31
0.0082	0.00107	-1.53
0.00821	0.00214	-1.22
0.00822	0.00214	-0.31
0.00823	0.00214	0.3
0.00824	0.00321	0.61
0.00825	0.00107	0
0.00826	0.00321	-0.92
0.00827	0.00107	0.91
0.00828	0.00107	0.61
0.00829	0.00107	1.22
0.0083	0.00214	0
0.00831	0.00107	-2.75
0.00832	0.00107	-3.06
0.00833	0.00321	-1.53
0.00834	0.00107	0.91
0.00835	0.00214	2.13
0.00836	0.00107	1.22
0.00837	0.00428	-0.61
0.00838	0.00214	-2.75
0.00839	0.00321	-2.75
0.0084	0.00107	0.3
0.00841	0.00214	0.3
0.00842	0.00107	0
0.00843	0.00107	-0.61
0.00844	0.00321	-1.22
0.00845	0.00107	0.3
0.00846	0.00321	2.74
0.00847	0.00321	2.44
0.00848	0.00321	1.22
0.00849	0.00107	0
0.0085	0.00214	0.91
0.00851	0.00214	1.22
0.00852	0.00107	-2.14
0.00853	0.00107	-4.58
0.00854	0.00214	-3.67
0.00855	0.00321	-2.14
0.00856	0.00214	1.22
0.00857	0.00321	0.61
0.00858	0.00214	0.91
0.00859	0.00214	1.52
0.0086	0.00321	0.91
0.00861	0.00321	-0.92
0.00862	0.00214	-0.92
0.00863	0.00214	-1.53
0.00864	0.00428	-2.14
0.00865	0.00321	-3.06
0.00866	0.00214	-2.45
0.00867	0.00214	0.3
0.00868	0.00214	0.91
0.00869	0.00107	-0.61
0.0087	0.00321	-0.61
0.00871	0.00107	0.61
0.00872	0.00214	-0.92
0.00873	0.00321	-1.22
0.00874	0.00107	-0.31
0.00875	0.00214	-0.61
0.00876	0.00107	-3.97
0.00877	0.00321	-4.28
0.00878	0.00214	0
0.00879	0.00321	0.3
0.0088	0.00214	-0.31
0.00881	0.00321	1.83
0.00882	0.00214	0.61
0.00883	0.00214	-3.67
0.00884	0.00321	-2.75
0.00885	0.00321	-2.45
0.00886	0.00214	-2.45
0.00887	0.00107	-0.61
0.00888	0.00321	-1.22
0.00889	0.00107	-0.31
0.0089	0.00214	1.22
0.00891	0.00214	1.22
0.00892	0.00107	0.91
0.00893	0.00214	-0.31
0.00894	0.00107	0.61
0.00895	0.00321	1.83
0.00896	0.00214	1.22
0.00897	0.00214	-0.92
0.00898	0.00107	-2.14
0.00899	0.00214	-0.61
0.009	0.00214	-0.61
0.00901	0.00214	-3.06
0.00902	0.00214	-3.97
0.00903	0.00214	-3.67
0.00904	0.00214	-3.97
0.00905	0.00214	0.91
0.00906	0.00321	3.66
0.00907	0.00214	1.83
0.00908	0.00214	-0.31
0.00909	0.00321	-2.14
0.0091	0.00214	-1.53
0.00911	0.00214	-1.53
0.00912	0.00214	-2.75
0.00913	0.00321	-2.75
0.00914	0.00214	0.3
0.00915	0.00107	3.35
0.00916	0.00214	2.74
0.00917	0.00321	-1.53
0.00918	0.00214	-4.58
0.00919	0.00214	-4.58
0.0092	0.00107	-2.45
0.00921	0.00214	0
0.00922	0.00214	1.22
0.00923	0.00214	0
0.00924	0.00321	-0.92
0.00925	0.00107	-2.14
0.00926	0.00214	-3.06
0.00927	0.00214	-2.75
0.00928	0.00214	-3.06
0.00929	0.00107	-3.06
0.0093	0.00214	-2.45
0.00931	0.00107	-3.06
0.00932	0.00214	-2.75
0.00933	0.00321	-1.22
0.00934	0.00214	-0.61
0.00935	0.00321	0.61
0.00936	0.00214	0.91
0.00937	0.00214	2.44
0.00938	0.00214	3.05
0.00939	0.00321	2.74
0.0094	0.00214	0.3
0.00941	0.00214	-1.22
0.00942	0.00321	-2.75
0.00943	0.00214	-0.92
0.00944	0.00214	2.13
0.00945	0.00214	0.3
0.00946	0.00428	-0.31
0.00947	0.00107	0
0.00948	0.00214	-2.14
0.00949	0.00214	-2.14
0.0095	0.00214	-1.22
0.00951	0.00214	1.52
0.00952	0.00321	3.35
0.00953	0.00321	-1.84
0.00954	0.00214	-5.8
0.00955	0.00428	-3.67
0.00956	0.00214	-0.61
0.00957	0.00321	-1.22
0.00958	0.00107	-2.45
0.00959	0.00321	-1.53
0.0096	0.00107	-1.53
0.00961	0.00107	-1.84
0.00962	0.00214	-4.28
0.00963	0.00214	-3.67
0.00964	0.00321	-2.45
0.00965	0.00107	-0.61
0.00966	0.00321	2.44
0.00967	0.00214	3.35
0.00968	0.00321	3.35
0.00969	0.00107	1.83
0.0097	0.00321	1.22
0.00971	0.00107	0
0.00972	0.00214	-1.53
0.00973	0.00214	-1.53
0.00974	0.00214	-0.31
0.00975	0.00214	-1.53
0.00976	0.00428	-3.36
0.00977	0.00321	-2.45
0.00978	0.00321	-3.67
0.00979	0.00107	-1.84
0.0098	0.00107	0.3
0.00981	0.00107	1.22
0.00982	0.00214	2.74
0.00983	0	2.74
0.00984	0.00428	2.74
0.00985	0.00107	1.83
0.00986	0.00214	-0.92
0.00987	-0.00107	-0.61
0.00988	0.00214	-1.22
0.00989	0.00107	-1.22
0.0099	0.00428	0.91
0.00991	0.00214	3.05
0.00992	0.00428	-0.61
0.00993	0.00214	-1.84
0.00994	0.00214	-2.14
0.00995	0.00214	-0.92
0.00996	0.00214	0.3
0.00997	0.00642	-1.84
0.00998	0.00107	-4.28
0.00999	0.00321	-3.36
0.01	0.00107	-1.53
0.01001	0.00214	-0.61
0.01002	0.00107	-1.22
0.01003	0	0.3
0.01004	0.00107	0.3
0.01005	0.00214	-2.14
0.01006	0.00321	-4.58
0.01007	0.00107	-3.36
0.01008	0.00321	-3.97
0.01009	0.00321	-2.75
0.0101	0.00107	-1.22
0.01011	0.00321	1.22
0.01012	0.00214	0.91
0.01013	0.00642	-2.45
0.01014	0.00214	-2.14
0.01015	0.00535	0.61
0.01016	0.00107	2.74
0.01017	0.00107	3.66
0.01018	0.00107	1.83
0.01019	0.00214	0.3
0.0102	0.00107	1.52
0.01021	0.00321	3.96
0.01022	0.00214	3.66
0.01023	0	0.61
0.01024	0.00214	-4.28
0.01025	0.00214	-4.28
0.01026	0.00214	-1.53
0.01027	0.00321	-0.31
0.01028	0.00321	-0.61
0.01029	0.00214	-1.53
0.0103	0.00428	0.3
0.01031	0.00214	1.52
0.01032	0.00107	3.66
0.01033	0.00321	2.13
0.01034	0.00535	0
0.01035	0.00214	0
0.01036	0.00428	3.66
0.01037	0.00107	2.74
0.01038	0.00107	-1.53
0.01039	0.00107	-3.67
0.0104	0.00214	-1.53
0.01041	0.00107	-0.31
0.01042	0.00428	-0.31
0.01043	0.00107	0
0.01044	0.00214	-0.61
0.01045	0	0.91
0.01046	0.00321	1.22
0.01047	0	1.22
0.01048	0.00535	1.22
0.01049	0.00214	1.52
0.0105	0.00535	2.13
0.01051	0.00321	4.88
0.01052	0.00321	3.66
0.01053	0.00107	3.05
0.01054	0.00107	0.3
0.01055	0.00428	-1.53
0.01056	0	0.61
0.01057	0.00321	1.52
0.01058	0.00214	2.13
0.01059	0.00214	3.35
0.0106	0	0.3
0.01061	0.00214	-1.53
0.01062	0.00107	-1.22
0.01063	0.00214	-2.14
0.01064	0.00321	-0.92
0.01065	0.00107	2.44
0.01066	0.00107	3.05
0.01067	0.00214	0.91
0.01068	0	-1.84
0.01069	0.00321	-2.45
0.0107	0.00214	-0.92
0.01071	0.00535	-0.31
0.01072	0.00107	2.44
0.01073	0.00321	2.13
0.01074	0.00107	0
0.01075	0.00214	-1.22
0.01076	0.00214	-0.61
0.01077	0.00214	1.22
0.01078	0.00107	2.74
0.01079	0.00321	0.91
0.0108	0.00107	0
0.01081	0	-1.22
0.01082	0.00107	-0.31
0.01083	0.00214	0.3
0.01084	0.00214	0.3
0.01085	0.00321	-0.61
0.01086	0.00321	-1.53
0.01087	0.00107	-2.14
0.01088	0.00321	0.91
0.01089	0.00107	1.22
0.0109	0.00214	-1.53
0.01091	0	-0.61
0.01092	0.00535	1.52
0.01093	0.00107	0.61
0.01094	0.00321	-0.31
0.01095	0.00107	-1.53
0.01096	0.00107	-0.31
0.01097	0	2.13
0.01098	0.00214	3.05
0.01099	0.00321	0
0.011	0.00321	0
0.01101	0.00107	-0.61
0.01102	0.00214	0
0.01103	0	0
0.01104	0.00107	0.91
0.01105	0	1.52
0.01106	0.00428	2.44
0.01107	0.00214	6.1
0.01108	0.00321	6.1
0.01109	0.00214	3.66
0.0111	0.00214	0.91
0.01111	0.00107	0.3
0.01112	0.00214	-0.61
0.01113	0.00428	-0.61
0.01114	0.00107	2.74
0.01115	0.00214	3.35
0.01116	0.00107	0.61
0.01117	0.00214	-2.14
0.01118	0	-0.31
0.01119	0.00107	0.3
0.0112	0.00107	1.22
0.01121	0.00214	3.66
0.01122	0.00214	3.96
0.01123	0.00214	0.3
0.01124	0.00107	2.13
0.01125	0.00214	3.35
0.01126	0.00214	1.83
0.01127	0.00107	-1.84
0.01128	0.00214	-4.28
0.01129	0.00321	-0.61
0.0113	0.00214	5.49
0.01131	0.00214	5.18
0.01132	0.00107	3.05
0.01133	0.00214	4.27
0.01134	0.00214	5.18
0.01135	0.00321	4.88
0.01136	0.00107	3.96
0.01137	0.00214	1.52
0.01138	0.00214	-2.45
0.01139	0.00107	-3.67
0.0114	0.00107	-0.31
0.01141	0.00214	1.22
0.01142	0.00214	-0.31
0.01143	0.00214	-1.84
0.01144	0.00214	-2.14
0.01145	0.00107	-0.92
0.01146	0.00321	2.74
0.01147	0.00107	2.44
0.01148	0.00321	0.91
0.01149	0.00107	0.3
0.0115	0.00321	-1.53
0.01151	0.00107	-0.92
0.01152	0.00214	0.61
0.01153	0.00214	1.22
0.01154	0.00214	-0.61
0.01155	0.00321	-3.06
0.01156	0.00107	-1.53
0.01157	0.00321	0.91
0.01158	0.00107	1.52
0.01159	0.00214	3.66
0.0116	0.00214	3.96
0.01161	0.00107	-0.31
0.01162	0.00321	-1.53
0.01163	0.00214	0.91
0.01164	0.00214	0.91
0.01165	0.00107	-0.31
0.01166	0.00214	0.61
0.01167	0.00107	-0.31
0.01168	0.00214	-0.61
0.01169	0.00214	-0.61
0.0117	0.00214	1.22
0.01171	0.00214	0
0.01172	0.00214	-3.06
0.01173	0.00321	-2.75
0.01174	0.00214	-1.22
0.01175	0.00214	-0.31
0.01176	0.00214	-0.31
0.01177	0.00214	0.3
0.01178	0.00107	2.44
0.01179	0.00321	3.66
0.0118	0.00107	3.35
0.01181	0.00214	2.13
0.01182	0.00321	0.61
0.01183	0.00214	-0.92
0.01184	0.00107	-2.14
0.01185	0.00321	-0.61
0.01186	0.00321	0.61
0.01187	0	0.61
0.01188	0.00214	0
0.01189	0.00214	-1.53
0.0119	0.00214	-4.89
0.01191	0.00107	-4.89
0.01192	0.00214	0.3
0.01193	0.00214	1.52
0.01194	0.00214	1.22
0.01195	0.00107	1.52
0.01196	0	1.83
0.01197	0.00107	1.83
0.01198	0.00107	3.05
0.01199	0.00214	0.61
0.012	0.00214	-1.22
0.01201	0.00107	-1.53
0.01202	0.00321	-0.31
0.01203	0.00321	1.83
0.01204	0.00321	1.83
0.01205	0.00107	-0.92
0.01206	0.00321	0.91
0.01207	0.00214	2.74
0.01208	0.00214	3.05
0.01209	0.00214	0.91
0.0121	0.00321	-1.22
0.01211	0.00214	-3.06
0.01212	0.00214	-5.19
0.01213	0.00214	-3.06
0.01214	0.00107	1.83
0.01215	0.00214	3.96
0.01216	0.00107	3.05
0.01217	0.00214	1.22
0.01218	0.00107	-0.92
0.01219	0.00214	0.61
0.0122	0.00214	4.57
0.01221	0.00214	5.79
0.01222	0.00214	5.49
0.01223	0.00107	6.4
0.01224	0.00214	3.96
0.01225	0.00107	-0.92
0.01226	0.00321	-3.97
0.01227	0.00214	-2.14
0.01228	0.00321	0.61
0.01229	0.00214	-0.31
0.0123	0.00321	-0.92
0.01231	0.00107	0.3
0.01232	0.00214	0.3
0.01233	0.00107	0.91
0.01234	0.00107	1.22
0.01235	0.00107	0.3
0.01236	0.00107	0.61
0.01237	0.00214	0.91
0.01238	0.00214	1.22
0.01239	0.00321	-0.31
0.0124	0.00107	-1.22
0.01241	0.00214	0.3
0.01242	0.00107	1.83
0.01243	0.00214	2.13
0.01244	0.00214	1.83
0.01245	0.00214	0
0.01246	0.00321	0
0.01247	0	1.83
0.01248	0.00321	0.61
0.01249	0.00107	-2.45
0.0125	0.00214	-4.89
0.01251	0.00214	-1.84
0.01252	0.00214	1.83
0.01253	0.00321	2.13
0.01254	0.00214	-1.22
0.01255	0.00214	-4.28
0.01256	0.00214	-3.97
0.01257	0.00214	-1.53
0.01258	0.00107	0.61
0.01259	0.00214	0.91
0.0126	0.00214	0.61
0.01261	0.00214	-0.92
0.01262	0.00214	-2.75
0.01263	0.00107	0.91
0.01264	0.00214	4.88
0.01265	0.00107	3.96
0.01266	0.00321	-0.31
0.01267	0	-3.06
0.01268	0.00214	-3.06
0.01269	0.00107	-1.22
0.0127	0.00214	1.52
0.01271	0.00107	2.44
0.01272	0.00107	1.22
0.01273	0.00214	-1.53
0.01274	0.00214	-0.92
0.01275	0.00214	1.83
0.01276	0.00107	1.22
0.01277	0.00214	1.83
0.01278	0.00107	0
0.01279	0.00214	-1.53
0.0128	0.00107	-1.84
0.01281	0.00214	-1.53
0.01282	0.00214	-0.61
0.01283	0.00321	0.61
0.01284	0.00107	0
0.01285	0	0.61
0.01286	0.00321	-0.92
0.01287	0.00214	-1.22
0.01288	0.00214	0
0.01289	0.00107	-0.31
0.0129	0.00107	-3.06
0.01291	0.00214	-2.75
0.01292	0.00214	0.91
0.01293	0.00214	3.66
0.01294	0.00107	0.61
0.01295	0.00214	-2.14
0.01296	0	-2.14
0.01297	0.00107	1.22
0.01298	0.00107	3.66
0.01299	0.00428	4.57
0.013	0.00107	1.83
0.01301	0.00214	-0.31
0.01302	0.00321	-1.22
0.01303	0.00107	-0.61
0.01304	0.00214	0.3
0.01305	0.00214	-0.61
0.01306	0.00321	-3.06
0.01307	0.00107	-1.84
0.01308	0.00321	-0.61
0.01309	0	0.61
0.0131	0.00214	4.27
0.01311	0.00107	5.18
0.01312	0.00214	3.05
0.01313	0.00107	1.52
0.01314	0.00107	0.91
0.01315	0.00214	0.61
0.01316	0	1.52
0.01317	0.00107	1.83
0.01318	0.00107	-0.31
0.01319	0.00214	0
0.0132	0.00107	0.91
0.01321	0.00214	1.52
0.01322	0.00107	0
0.01323	0.00321	-2.14
0.01324	0.00214	-1.53
0.01325	0.00107	-1.84
0.01326	0.00214	-0.61
0.01327	0.00107	0.61
0.01328	0.00214	1.22
0.01329	0.00107	-1.22
0.0133	0.00107	-3.67
0.01331	0.00107	-3.06
0.01332	0.00107	-1.53
0.01333	0.00214	-2.45
0.01334	0.00214	-2.14
0.01335	0.00321	1.22
0.01336	0.00107	1.52
0.01337	0.00214	0.91
0.01338	0.00107	-1.22
0.01339	0.00214	-2.75
0.0134	0	-0.61
0.01341	0.00107	0.91
0.01342	0.00214	2.74
0.01343	0.00214	4.27
0.01344	0.00214	3.96
0.01345	0.00107	3.05
0.01346	0.00107	1.22
0.01347	0.00107	0
0.01348	0.00214	-1.84
0.01349	0.00107	-1.84
0.0135	0.00214	-0.92
0.01351	0.00107	1.83
0.01352	0.00214	1.52
0.01353	0.00107	1.52
0.01354	0.00214	0.91
0.01355	0.00214	-1.22
0.01356	0	-2.14
0.01357	0.00214	-2.45
0.01358	0.00107	-1.84
0.01359	0.00214	-0.61
0.0136	0.00214	-0.31
0.01361	0.00107	0.91
0.01362	0.00107	2.13
0.01363	0.00321	3.35
0.01364	0.00214	4.27
0.01365	0.00107	3.05
0.01366	0.00214	1.22
0.01367	0	2.13
0.01368	0.00214	1.52
0.01369	0.00107	0
0.0137	0.00214	-0.61
0.01371	0.00107	-1.84
0.01372	0.00214	-0.92
0.01373	0.00214	-0.31
0.01374	0.00107	-3.06
0.01375	0.00214	-4.58
0.01376	0.00214	-2.45
0.01377	0.00214	-1.53
0.01378	0.00107	2.74
0.01379	0.00214	5.49
0.0138	0.00107	2.74
0.01381	0.00107	-0.92
0.01382	0.00107	-3.97
0.01383	0.00214	-2.45
0.01384	0.00214	0.61
0.01385	0.00214	2.44
0.01386	0.00214	2.13
0.01387	0.00107	1.22
0.01388	0.00107	0
0.01389	0	0.3
0.0139	0.00214	-2.75
0.01391	0.00107	-3.36
0.01392	0.00107	-3.36
0.01393	0.00107	-2.45
0.01394	0.00214	0.61
0.01395	0.00214	2.13
0.01396	0.00214	1.83
0.01397	0.00321	1.22
0.01398	0.00107	0
0.01399	0.00214	-1.84
0.014	0.00321	-3.36
0.01401	0.00321	-3.36
0.01402	0.00214	-0.31
0.01403	0.00214	1.22
0.01404	0.00214	-0.61
0.01405	0.00107	-1.22
0.01406	0.00107	-1.53
0.01407	0	-1.84
0.01408	0.00214	0.91
0.01409	0.00107	2.74
0.0141	0.00214	2.44
0.01411	0.00107	1.52
0.01412	0.00214	2.74
0.01413	0.00214	1.52
0.01414	0.00107	0.3
0.01415	0.00214	0.3
0.01416	0.00107	0.61
0.01417	0.00321	-0.61
0.01418	0.00107	0
0.01419	0.00321	1.22
0.0142	0.00107	1.83
0.01421	0.00214	2.44
0.01422	0.00214	1.22
0.01423	0.00214	-0.61
0.01424	0.00214	0.3
0.01425	0.00107	0.61
0.01426	0.00214	0
0.01427	0.00107	-1.84
0.01428	0.00214	-5.19
0.01429	0.00107	-6.41
0.0143	0.00214	-3.36
0.01431	0.00107	-2.75
0.01432	0.00107	-0.61
0.01433	0.00214	2.13
0.01434	0.00107	1.83
0.01435	0.00214	0.3
0.01436	0.00107	1.22
0.01437	0.00321	1.22
0.01438	0.00107	1.52
0.01439	0.00321	-0.31
0.0144	0.00107	0
0.01441	0.00214	3.66
0.01442	0.00107	3.35
0.01443	0.00214	0.3
0.01444	0.00214	-1.22
0.01445	0.00107	0.61
0.01446	0.00107	3.35
0.01447	0.00107	5.18
0.01448	0.00321	5.18
0.01449	0.00107	4.88
0.0145	0.00107	2.13
0.01451	0.00107	1.22
0.01452	0.00321	1.22
0.01453	0.00107	1.52
0.01454	0.00107	2.74
0.01455	0.00214	3.66
0.01456	0.00107	3.35
0.01457	0.00214	3.05
0.01458	0.00107	0.61
0.01459	0.00214	-0.92
0.0146	0.00107	-0.31
0.01461	0.00214	-1.84
0.01462	0.00214	-3.06
0.01463	0.00214	0.3
0.01464	0.00107	1.22
0.01465	0.00107	-0.31
0.01466	0.00214	-4.89
0.01467	0.00107	-5.8
0.01468	0.00321	-2.75
0.01469	0.00107	-3.06
0.0147	0.00214	0.3
0.01471	0.00107	3.66
0.01472	0.00107	1.52
0.01473	0.00107	0.61
0.01474	0.00107	2.13
0.01475	0.00321	1.52
0.01476	0.00214	0.61
0.01477	0.00214	0.61
0.01478	0.00107	0.91
0.01479	0.00214	0.3
0.0148	0.00214	-1.84
0.01481	0.00214	-3.06
0.01482	0.00107	-0.61
0.01483	0.00107	0.3
0.01484	0.00107	-0.61
0.01485	0.00107	0.91
0.01486	0.00214	1.83
0.01487	0	1.22
0.01488	0.00214	0.3
0.01489	0.00107	1.52
0.0149	0.00107	0.61
0.01491	0.00107	-2.75
0.01492	0.00107	-5.19
0.01493	0.00321	-4.28
0.01494	0.00214	-0.61
0.01495	0.00321	1.83
0.01496	0.00214	2.13
0.01497	0.00214	0.3
0.01498	0.00107	0.3
0.01499	0.00214	-0.31
0.015	0.00107	-0.61
0.01501	0.00214	-1.22
0.01502	0.00107	-0.61
0.01503	0.00107	0
0.01504	0.00214	2.13
0.01505	0.00107	1.52
0.01506	0.00214	0.61
0.01507	0.00107	-3.67
0.01508	0.00214	-2.75
0.01509	0	1.52
0.0151	0.00214	3.66
0.01511	0.00107	0.61
0.01512	0.00214	-4.28
0.01513	0.00214	-5.5
0.01514	0.00214	-0.31
0.01515	0.00214	3.35
0.01516	0.00107	1.52
0.01517	0.00214	-1.84
0.01518	0.00107	-3.97
0.01519	0.00321	-2.75
0.0152	0.00107	1.22
0.01521	0.00107	2.13
0.01522	0.00107	0
0.01523	0.00107	0.61
0.01524	0.00321	1.52
0.01525	0.00107	0.3
0.01526	0.00321	-0.92
0.01527	0.00214	-1.22
0.01528	0.00214	-1.53
0.01529	0	-1.22
0.0153	0.00107	-0.92
0.01531	0	-0.31
0.01532	0.00214	-0.92
0.01533	0.00214	-2.14
0.01534	0.00214	-2.14
0.01535	0.00321	-0.31
0.01536	0.00107	-1.53
0.01537	0.00107	-3.67
0.01538	0.00107	-2.75
0.01539	0.00214	0.3
0.0154	0	2.44
0.01541	0.00214	1.52
0.01542	0.00214	-0.92
0.01543	0.00107	-3.36
0.01544	0.00214	-4.28
0.01545	0.00107	-0.61
0.01546	0.00107	1.52
0.01547	0.00107	1.22
0.01548	0.00321	-0.31
0.01549	0.00107	-0.31
0.0155	0.00321	-1.53
0.01551	0.00107	-4.58
0.01552	0.00214	-4.89
0.01553	0.00107	-4.89
0.01554	0.00107	-3.97
0.01555	0.00214	-0.92
0.01556	0.00321	1.52
0.01557	0.00214	1.83
0.01558	0.00107	-1.22
0.01559	0.00107	-3.67
0.0156	0.00107	-0.92
0.01561	0.00214	3.35
0.01562	0.00214	2.44
0.01563	0.00214	-0.92
0.01564	0.00107	-3.06
0.01565	0.00214	-2.75
0.01566	0.00214	1.52
0.01567	0.00107	2.44
0.01568	0.00214	1.83
0.01569	0.00107	0.3
0.0157	0.00214	-1.84
0.01571	0.00107	-3.06
0.01572	0.00214	-2.75
0.01573	0.00214	-0.61
0.01574	0.00214	-0.31
0.01575	0.00321	-0.92
0.01576	0.00214	-1.22
0.01577	0.00214	-0.92
0.01578	0	-0.92
0.01579	0.00214	-1.53
0.0158	0	-0.31
0.01581	0.00214	-2.14
0.01582	0	-2.75
0.01583	0.00214	-0.61
0.01584	0.00214	0.61
0.01585	0.00107	0.91
0.01586	0.00107	0.61
0.01587	0.00107	-1.53
0.01588	0.00321	-3.06
0.01589	0.00107	-3.06
0.0159	0.00214	-0.92
0.01591	0.00107	1.22
0.01592	0.00214	-0.92
0.01593	0.00107	-3.06
0.01594	0.00214	-1.84
0.01595	0.00214	0.61
0.01596	0.00107	2.13
0.01597	0.00214	1.22
0.01598	0.00107	-0.92
0.01599	0.00214	-3.67
0.016	0.00107	-4.58
0.01601	0.00321	-2.75
0.01602	0	-0.92
0.01603	0.00214	-2.75
0.01604	0.00214	-2.75
0.01605	0.00107	-1.22
0.01606	0.00214	-0.92
0.01607	0.00107	-0.31
0.01608	0.00214	-1.53
0.01609	0.00214	-0.92
0.0161	0.00107	0.91
0.01611	0	-0.61
0.01612	0.00214	-1.22
0.01613	0.00214	-2.75
0.01614	0.00214	-6.11
0.01615	0.00214	-5.19
0.01616	0.00107	-2.75
0.01617	0.00214	0
0.01618	0.00107	1.52
0.01619	0.00214	-0.61
0.0162	0	-0.31
0.01621	0.00214	0.61
0.01622	0.00107	-1.84
0.01623	0.00214	-3.97
0.01624	0.00214	-3.67
0.01625	0.00107	-3.67
0.01626	0.00214	-3.06
0.01627	0.00107	-1.22
0.01628	0.00107	-0.31
0.01629	0.00107	-0.92
0.0163	0.00214	-1.84
0.01631	0.00107	-1.22
0.01632	0.00214	0.61
0.01633	0.00107	1.52
0.01634	0.00107	4.27
0.01635	0.00214	4.57
0.01636	0.00107	-0.61
0.01637	0.00214	-4.28
0.01638	0.00107	-5.5
0.01639	0.00321	-2.75
0.0164	0.00107	-1.84
0.01641	0.00214	-2.14
0.01642	0.00107	0.61
0.01643	0.00214	1.52
0.01644	0.00214	0.61
0.01645	0.00107	0.3
0.01646	0.00214	0.91
0.01647	0	0.3
0.01648	0.00321	-2.45
0.01649	0.00107	-3.36
0.0165	0.00214	-0.61
0.01651	0.00214	0.91
0.01652	0.00107	0.61
0.01653	0.00107	-0.61
0.01654	0	1.83
0.01655	0.00214	2.74
0.01656	0.00214	0.61
0.01657	0.00107	0
0.01658	0	-0.61
0.01659	0.00214	-1.53
0.0166	0	-2.45
0.01661	0.00214	-3.06
0.01662	0	-1.84
0.01663	0.00214	-3.67
0.01664	0.00214	-4.89
0.01665	0.00214	-2.75
0.01666	0.00107	-0.31
0.01667	0	1.83
0.01668	0.00321	1.22
0.01669	0.00214	0.61
0.0167	0.00107	-0.31
0.01671	0.00107	-2.14
0.01672	0.00214	-2.75
0.01673	0.00214	-0.92
0.01674	0.00214	-0.31
0.01675	0.00214	1.83
0.01676	0.00214	1.83
0.01677	0.00214	1.22
0.01678	0.00107	2.44
0.01679	0.00214	4.27
0.0168	0	3.66
0.01681	0.00214	1.52
0.01682	0.00107	-0.61
0.01683	0.00107	-1.53
0.01684	0	-0.92
0.01685	0.00107	1.22
0.01686	0.00321	2.13
0.01687	0.00214	0.3
0.01688	0.00214	-0.92
0.01689	0.00107	0
0.0169	0.00321	0.3
0.01691	0.00214	2.13
0.01692	0.00214	3.05
0.01693	0.00214	0
0.01694	0.00321	-1.22
0.01695	0.00214	0.61
0.01696	0.00214	0
0.01697	0.00214	-0.92
0.01698	0.00107	-3.67
0.01699	0.00321	-4.58
0.017	0.00107	-3.36
0.01701	0.00214	-0.31
0.01702	0.00214	3.05
0.01703	0.00107	6.1
0.01704	0	3.96
0.01705	0.00214	0
0.01706	0.00214	-3.36
0.01707	0.00107	-2.14
0.01708	0.00214	0.91
0.01709	0.00107	1.22
0.0171	0.00214	-0.61
0.01711	0.00107	-0.61
0.01712	0.00214	0
0.01713	0.00107	1.83
0.01714	0.00214	1.22
0.01715	0.00321	-0.31
0.01716	0.00107	0
0.01717	0.00321	0.61
0.01718	0.00214	2.44
0.01719	0.00214	5.49
0.0172	0	3.35
0.01721	0.00214	-3.97
0.01722	0.00214	-6.41
0.01723	0.00107	-3.67
0.01724	0.00107	-0.61
0.01725	0.00214	0.3
0.01726	0.00214	1.52
0.01727	0.00214	0.91
0.01728	0.00214	0
0.01729	0	0.91
0.0173	0.00214	3.66
0.01731	0.00107	3.35
0.01732	0.00214	0.61
0.01733	0.00107	2.44
0.01734	0.00107	2.13
0.01735	0.00214	0.91
0.01736	0.00214	0.61
0.01737	0.00107	0.91
0.01738	0.00214	3.05
0.01739	0.00107	1.83
0.0174	0	-0.92
0.01741	0.00214	-1.53
0.01742	0.00107	-2.14
0.01743	0.00107	-2.45
0.01744	0.00107	-1.22
0.01745	0.00107	0.91
0.01746	0.00214	2.74
0.01747	0.00107	4.57
0.01748	0.00321	1.22
0.01749	0.00107	-0.92
0.0175	0.00107	-1.84
0.01751	0.00107	-4.28
0.01752	0.00214	-4.58
0.01753	0.00107	-2.75
0.01754	0.00214	-1.53
0.01755	0.00107	-1.53
0.01756	0.00107	-0.31
0.01757	0.00214	3.66
0.01758	0.00107	4.27
0.01759	0.00321	3.05
0.0176	0.00107	2.44
0.01761	0.00214	1.83
0.01762	0.00107	1.22
0.01763	0.00214	1.52
0.01764	0.00107	-1.53
0.01765	0.00107	-2.45
0.01766	0.00214	-1.22
0.01767	0.00107	0.61
0.01768	0.00214	3.35
0.01769	0.00107	1.83
0.0177	0	-1.22
0.01771	0.00107	-2.75
0.01772	0.00107	-1.84
0.01773	0.00107	-2.75
0.01774	0.00214	-1.84
0.01775	0.00214	-0.92
0.01776	0.00214	-2.45
0.01777	0.00214	-0.31
0.01778	0.00107	0
0.01779	0.00321	-0.61
0.0178	0	-1.84
0.01781	0.00107	-1.22
0.01782	0.00107	0.61
0.01783	0.00214	2.13
0.01784	0.00107	0.3
0.01785	0.00107	-1.22
0.01786	0.00214	-1.22
0.01787	0.00107	0.61
0.01788	0.00214	-1.22
0.01789	0.00107	-3.67
0.0179	0.00214	-1.84
0.01791	0	0.61
0.01792	0.00214	1.22
0.01793	0.00107	2.13
0.01794	0.00321	-0.31
0.01795	0.00107	-1.22
0.01796	0.00214	0.61
0.01797	0.00214	0.3
0.01798	0.00107	-1.53
0.01799	0.00321	-1.84
0.018	0	-2.45
0.01801	0.00214	0.61
0.01802	0.00107	1.83
0.01803	0.00107	-0.31
0.01804	0	0.91
0.01805	0.00107	2.44
0.01806	0.00214	0.61
0.01807	0.00107	-2.45
0.01808	0.00214	-2.75
0.01809	0.00107	-3.06
0.0181	0.00214	-1.53
0.01811	0	-1.84
0.01812	0.00321	-0.61
0.01813	0	0.3
0.01814	0.00107	1.83
0.01815	0.00107	0.3
0.01816	0	0.3
0.01817	0.00214	0.91
0.01818	0.00214	0
0.01819	0.00214	0
0.0182	0.00107	1.83
0.01821	0.00214	2.74
0.01822	0	1.52
0.01823	0.00214	0.61
0.01824	0	0.61
0.01825	0.00321	2.13
0.01826	0.00214	3.35
0.01827	0.00214	2.13
0.01828	0.00214	0.61
0.01829	0.00107	0
0.0183	0.00107	0.61
0.01831	0.00107	1.83
0.01832	0.00214	1.52
0.01833	0.00214	-0.92
0.01834	0.00107	0.61
0.01835	0.00107	1.22
0.01836	0.00107	2.13
0.01837	0.00214	1.83
0.01838	0.00107	1.22
0.01839	0.00321	0.61
0.0184	0.00107	0.3
0.01841	0.00214	0.91
0.01842	0.00214	1.83
0.01843	0.00107	0
0.01844	0.00107	-1.22
0.01845	0.00214	-0.61
0.01846	0.00321	0.3
0.01847	0.00107	-0.61
0.01848	0.00214	-3.36
0.01849	0.00107	-7.02
0.0185	0.00321	-5.19
0.01851	0.00107	-2.75
0.01852	0.00107	-0.31
0.01853	0.00107	2.13
0.01854	0.00321	1.52
0.01855	0.00214	0.3
0.01856	0.00107	-2.14
0.01857	0.00214	-4.28
0.01858	0.00107	-2.75
0.01859	0.00214	-0.61
0.0186	0.00107	-0.92
0.01861	0.00321	-0.61
0.01862	0.00107	0.61
0.01863	0.00107	0
0.01864	0	-0.92
0.01865	0.00107	-2.75
0.01866	0.00214	-2.14
0.01867	0.00214	-1.53
0.01868	0.00321	-1.84
0.01869	0.00214	0.3
0.0187	0.00214	0.91
0.01871	0.00107	-0.92
0.01872	0.00428	-0.92
0.01873	0	0
0.01874	0.00214	1.22
0.01875	0.00107	1.52
0.01876	0.00214	-0.31
0.01877	0.00321	-4.28
0.01878	0.00107	-4.28
0.01879	0.00321	-3.06
0.0188	0	-2.45
0.01881	0.00214	-2.45
0.01882	0.00214	-2.14
0.01883	0.00214	-0.92
0.01884	0	-0.92
0.01885	0.00214	-0.92
0.01886	0.00214	0.61
0.01887	0.00214	-2.14
0.01888	0.00321	-3.97
0.01889	0.00214	-2.14
0.0189	0.00321	3.05
0.01891	0.00107	2.74
0.01892	0.00214	0.91
0.01893	0.00214	-1.22
0.01894	0.00214	-3.97
0.01895	0.00214	-4.58
0.01896	0.00214	-3.36
0.01897	0.00321	-3.06
0.01898	0.00214	-4.28
0.01899	0.00214	-3.06
0.019	0.00107	-0.92
0.01901	0.00321	0
0.01902	0.00107	1.22
0.01903	0.00214	0
0.01904	0.00214	-0.92
0.01905	0.00214	1.83
0.01906	0.00214	3.05
0.01907	0.00321	0.3
0.01908	0.00214	-0.92
0.01909	0.00107	-1.53
0.0191	0.00214	-3.06
0.01911	0.00214	-3.67
0.01912	0.00214	-4.58
0.01913	0.00214	-3.36
0.01914	0.00214	-1.53
0.01915	0.00321	-0.31
0.01916	0.00214	0.3
0.01917	0.00214	1.22
0.01918	0.00107	2.13
0.01919	0.00214	2.74
0.0192	0.00214	1.22
0.01921	0.00214	-1.53
0.01922	0.00107	-3.67
0.01923	0.00321	-4.28
0.01924	0.00107	0
0.01925	0.00214	3.05
0.01926	0.00107	0.61
0.01927	0.00107	-0.31
0.01928	0.00214	0.3
0.01929	0.00214	0
0.0193	0.00321	0.3
0.01931	0.00214	-0.92
0.01932	0.00321	-2.75
0.01933	0.00107	-3.06
0.01934	0.00321	-2.75
0.01935	0.00107	0.61
0.01936	0.00107	1.22
0.01937	0.00107	0
0.01938	0.00107	-2.14
0.01939	0.00214	-2.14
0.0194	0.00214	0
0.01941	0.00321	-1.53
0.01942	0.00107	-4.28
0.01943	0.00214	-2.75
0.01944	0.00107	-2.45
0.01945	0.00107	-1.53
0.01946	0.00107	-0.31
0.01947	0.00214	0.91
0.01948	0.00214	0
0.01949	0.00107	0
0.0195	0.00214	-1.53
0.01951	0	-0.31
0.01952	0.00107	-0.31
0.01953	0.00107	-0.92
0.01954	0.00214	-0.92
0.01955	0.00214	-1.22
0.01956	0.00214	-1.53
0.01957	0.00214	-0.61
0.01958	0.00107	0.61
0.01959	0.00214	0.61
0.0196	0	0.91
0.01961	0.00214	0.91
0.01962	0.00214	-1.53
0.01963	0.00214	-2.14
0.01964	0.00214	-0.31
0.01965	0.00214	0
0.01966	0.00214	-3.06
0.01967	0.00107	-3.97
0.01968	0.00107	-2.14
0.01969	0.00107	-1.22
0.0197	0.00214	0
0.01971	0.00214	0.3
0.01972	0.00214	-0.61
0.01973	0.00107	0.3
0.01974	0.00214	-2.14
0.01975	0.00214	-2.75
0.01976	0.00214	0.91
0.01977	0.00214	2.13
0.01978	0.00428	0
0.01979	0.00214	0.61
0.0198	0.00214	0
0.01981	0.00107	0.91
0.01982	0	-0.31
0.01983	0.00321	-2.45
0.01984	0.00107	-1.22
0.01985	0.00107	0.61
0.01986	0.00321	0
0.01987	0.00214	1.83
0.01988	0.00107	2.13
0.01989	0.00107	0.61
0.0199	0.00214	-1.53
0.01991	0.00214	-1.84
0.01992	0.00321	-0.92
0.01993	0.00107	0.61
0.01994	0.00214	0
0.01995	0.00214	-0.31
0.01996	0.00107	1.22
0.01997	0.00107	1.83
0.01998	0.00214	0
[truncated: 298,001+ more rows]

## Sheet: S.Figure 7C
% Current dropped
-10.6208
-18.7999
-19.2463
-35.5807
-21.5686
-16.6589
-13.5489
-16.27
-25.802
-22.0791
-24.5075
-32.5863
-26.4399
-22.2859
-21.8067
-42.7106
-13.7545
-22.3087
-28.2509
-24.8658
-13.2063
-39.863
-27.3025
-30.4482
-34.3202
-49.0403
-9.50112
-34.9538
-23.8558
-32.8778
-29.8917
-41.211
-4.2937

## Sheet: S.Figure 7D
Nanopipette 1												Nanopipette 2
Voltage (mV)	Current (pA)	Type		Voltage (mV)	Current (pA)	Type		Voltage (mV)	Current (pA)	Type		Voltage (mV)	Current (pA)	Type		Voltage (mV)	Current (pA)	Type		Voltage (mV)	Current (pA)	Type
499.969	4358.52	Before Injection		500	3088.99	Inside Cell		499.969	3238.53	After Injection		500.031	4288.94	Before Injection		499.939	3147.58	Inside Cell		500.061	4245.61	After Injection
499.969	4365.23	Before Injection		500.031	3086.55	Inside Cell		500	3240.36	After Injection		500	4301.15	Before Injection		499.969	3142.09	Inside Cell		499.969	4237.06	After Injection
500	4360.96	Before Injection		500.031	3091.43	Inside Cell		499.908	3239.14	After Injection		500.061	4290.16	Before Injection		500	3143.92	Inside Cell		500.061	4227.3	After Injection
500.061	4364.01	Before Injection		500.092	3099.98	Inside Cell		500	3239.75	After Injection		500.061	4290.77	Before Injection		499.969	3167.11	Inside Cell		500	4235.84	After Injection
500.061	4350.59	Before Injection		500.061	3087.77	Inside Cell		500	3228.76	After Injection		500.092	4288.33	Before Injection		500.031	3165.89	Inside Cell		500	4251.71	After Injection
500.061	4357.91	Before Injection		500.061	3083.5	Inside Cell		499.969	3253.17	After Injection		500.061	4281.62	Before Injection		500.031	3156.74	Inside Cell		500.031	4239.5	After Injection
500.031	4360.96	Before Injection		500.061	3078.61	Inside Cell		499.939	3231.2	After Injection		500.061	4287.11	Before Injection		499.939	3144.53	Inside Cell		500	4234.01	After Injection
500.061	4351.2	Before Injection		500.061	3091.43	Inside Cell		500	3242.8	After Injection		500.061	4284.67	Before Injection		500.122	3159.79	Inside Cell		499.969	4233.4	After Injection
500.061	4353.64	Before Injection		500	3088.38	Inside Cell		500.061	3247.07	After Injection		500.061	4282.84	Before Injection		500.092	3154.3	Inside Cell		500	4243.77	After Injection
500.122	4363.4	Before Injection		500.061	3082.89	Inside Cell		500.031	3245.85	After Injection		500.122	4291.38	Before Injection		500.061	3159.79	Inside Cell		500	4243.77	After Injection
500.061	4354.25	Before Injection		500.031	3076.78	Inside Cell		500.061	3233.03	After Injection		500.061	4284.67	Before Injection		500.031	3156.74	Inside Cell		500	4230.35	After Injection
500.122	4354.25	Before Injection		500.122	3079.22	Inside Cell		500.031	3248.29	After Injection		500.031	4287.72	Before Injection		500.092	3153.69	Inside Cell		500.031	4234.62	After Injection
500.061	4362.18	Before Injection		500.061	3068.85	Inside Cell		500.031	3244.63	After Injection		500.122	4292.6	Before Injection		500.153	3154.91	Inside Cell		500.061	4235.23	After Injection
500.122	4352.42	Before Injection		500.092	3084.72	Inside Cell		500.061	3233.64	After Injection		500.122	4287.11	Before Injection		500.031	3167.72	Inside Cell		500	4248.05	After Injection
500.061	4362.79	Before Injection		500.122	3080.44	Inside Cell		500	3231.81	After Injection		500.122	4282.84	Before Injection		500.031	3155.52	Inside Cell		500.061	4233.4	After Injection
500.061	4362.79	Before Injection		500.153	3074.34	Inside Cell		500.061	3240.97	After Injection		500.122	4302.37	Before Injection		500.031	3146.97	Inside Cell		500	4244.39	After Injection
500.061	4358.52	Before Injection		500.153	3101.2	Inside Cell		500.061	3237.92	After Injection		500.153	4291.38	Before Injection		500	3148.19	Inside Cell		500.061	4242.55	After Injection
500.031	4354.86	Before Injection		500.153	3074.95	Inside Cell		500.061	3234.25	After Injection		500.122	4289.55	Before Injection		500	3154.3	Inside Cell		500.092	4240.72	After Injection
500.122	4360.35	Before Injection		500.061	3076.17	Inside Cell		500.061	3233.03	After Injection		500.122	4281.01	Before Injection		500.031	3145.75	Inside Cell		500.122	4244.39	After Injection
500.061	4359.74	Before Injection		500.092	3081.67	Inside Cell		500.061	3240.97	After Injection		500.092	4300.54	Before Injection		500.061	3157.35	Inside Cell		500.092	4250.49	After Injection
500.092	4359.74	Before Injection		500.122	3074.95	Inside Cell		500.061	3239.14	After Injection		500.153	4288.33	Before Injection		500.061	3147.58	Inside Cell		500.061	4237.06	After Injection
500.153	4356.08	Before Injection		500.122	3079.22	Inside Cell		500.061	3229.98	After Injection		500.122	4289.55	Before Injection		500.031	3148.8	Inside Cell		500.031	4236.45	After Injection
500.214	4371.95	Before Injection		500.122	3097.53	Inside Cell		500.061	3244.02	After Injection		500.153	4289.55	Before Injection		500.092	3159.18	Inside Cell		500.061	4240.11	After Injection
500.183	4357.91	Before Injection		500.122	3082.28	Inside Cell		500.061	3239.14	After Injection		500.244	4290.16	Before Injection		500.031	3162.23	Inside Cell		500.153	4239.5	After Injection
500.122	4358.52	Before Injection		500.183	3085.94	Inside Cell		500.061	3247.68	After Injection		500.305	4291.38	Before Injection		500.061	3149.41	Inside Cell		500.122	4244.39	After Injection
500.122	4364.62	Before Injection		500.244	3071.9	Inside Cell		500.092	3239.75	After Injection		500.305	4294.43	Before Injection		500.153	3154.91	Inside Cell		500.122	4247.44	After Injection
500.092	4364.01	Before Injection		500.183	3085.94	Inside Cell		500.061	3249.51	After Injection		500.336	4279.79	Before Injection		500.061	3149.41	Inside Cell		500.122	4251.71	After Injection
500.183	4362.79	Before Injection		500.183	3076.78	Inside Cell		500.122	3230.59	After Injection		500.366	4295.04	Before Injection		500.092	3142.7	Inside Cell		500.122	4241.94	After Injection
500.183	4362.79	Before Injection		500.305	3077.39	Inside Cell		500.183	3239.14	After Injection		500.275	4286.5	Before Injection		500.153	3139.65	Inside Cell		500.031	4248.05	After Injection
500.183	4353.03	Before Injection		500.244	3065.8	Inside Cell		500.153	3238.53	After Injection		500.244	4287.72	Before Injection		500.153	3127.44	Inside Cell		500.092	4246.22	After Injection
500.153	4357.3	Before Injection		500.183	3070.68	Inside Cell		500.153	3245.24	After Injection		500.061	4283.45	Before Injection		500.153	3135.99	Inside Cell		500.122	4246.83	After Injection
500.153	4362.18	Before Injection		500.183	3074.34	Inside Cell		500.153	3241.58	After Injection		500.122	4289.55	Before Injection		500.183	3128.05	Inside Cell		500.092	4234.62	After Injection
500.305	4366.46	Before Injection		500.183	3062.74	Inside Cell		500.214	3234.86	After Injection		500.031	4283.45	Before Injection		500.122	3131.1	Inside Cell		500.092	4248.05	After Injection
500.183	4357.3	Before Injection		500.122	3067.63	Inside Cell		500.092	3242.8	After Injection		500.061	4290.16	Before Injection		500.122	3128.05	Inside Cell		500.122	4237.06	After Injection
500.244	4367.68	Before Injection		500.214	3078	Inside Cell		500.183	3244.02	After Injection		500.061	4300.54	Before Injection		500.153	3134.77	Inside Cell		500.122	4259.03	After Injection
500.214	4356.08	Before Injection		500.214	3073.12	Inside Cell		500.153	3237.3	After Injection		500.122	4289.55	Before Injection		500.183	3129.27	Inside Cell		500.153	4233.4	After Injection
500.244	4349.37	Before Injection		500.214	3071.29	Inside Cell		500.214	3248.29	After Injection		500.092	4288.94	Before Injection		500.214	3136.6	Inside Cell		500.153	4249.27	After Injection
500.305	4365.23	Before Injection		500.244	3060.91	Inside Cell		500.183	3243.41	After Injection		500.153	4292.6	Before Injection		500.092	3130.49	Inside Cell		500.092	4248.05	After Injection
500.275	4346.92	Before Injection		500.214	3064.58	Inside Cell		500.183	3240.36	After Injection		500.183	4291.38	Before Injection		500.153	3132.93	Inside Cell		500.153	4241.94	After Injection
500.275	4354.25	Before Injection		500.214	3067.63	Inside Cell		500.183	3235.47	After Injection		500.244	4292.6	Before Injection		500.153	3135.99	Inside Cell		500.183	4240.72	After Injection
500.275	4362.79	Before Injection		500.305	3076.78	Inside Cell		500.153	3255.01	After Injection		500.275	4295.04	Before Injection		500.122	3134.77	Inside Cell		500.244	4245.61	After Injection
500.275	4362.79	Before Injection		500.305	3063.97	Inside Cell		500.153	3228.15	After Injection		500.275	4292.6	Before Injection		500.153	3134.16	Inside Cell		500.214	4248.66	After Injection
500.244	4357.91	Before Injection		500.275	3070.68	Inside Cell		500.183	3233.64	After Injection		500.305	4290.16	Before Injection		500.092	3121.34	Inside Cell		500.214	4238.89	After Injection
500.244	4362.79	Before Injection		500.305	3074.34	Inside Cell		500.153	3240.97	After Injection		500.305	4283.45	Before Injection		500.122	3128.05	Inside Cell		500.244	4228.52	After Injection
500.305	4362.79	Before Injection		500.244	3066.41	Inside Cell		500.153	3239.14	After Injection		500.305	4277.34	Before Injection		500.153	3128.05	Inside Cell		500.366	4245	After Injection
500.214	4367.68	Before Injection		500.244	3083.5	Inside Cell		500.183	3243.41	After Injection		500.214	4288.33	Before Injection		500.183	3126.22	Inside Cell		500.397	4249.88	After Injection
500.305	4365.23	Before Injection		500.244	3080.44	Inside Cell		500.244	3242.19	After Injection		500.244	4296.88	Before Injection		500.214	3148.8	Inside Cell		500.458	4257.81	After Injection
500.305	4365.85	Before Injection		500.244	3079.22	Inside Cell		500.153	3244.02	After Injection		500.244	4299.32	Before Injection		500.183	3131.71	Inside Cell		500.397	4248.66	After Injection
500.305	4362.18	Before Injection		500.244	3090.21	Inside Cell		500.214	3251.34	After Injection		500.214	4285.28	Before Injection		500.214	3131.1	Inside Cell		500.336	4240.11	After Injection
500.275	4360.35	Before Injection		500.244	3075.56	Inside Cell		500.214	3228.15	After Injection		500.305	4290.16	Before Injection		500.214	3127.44	Inside Cell		500.214	4247.44	After Injection
500.244	4354.25	Before Injection		500.244	3078.61	Inside Cell		500.275	3244.63	After Injection		500.244	4290.77	Before Injection		500.244	3124.39	Inside Cell		500.153	4238.28	After Injection
500.305	4365.85	Before Injection		500.275	3071.29	Inside Cell		500.244	3246.46	After Injection		500.275	4285.89	Before Injection		500.183	3133.55	Inside Cell		500.183	4249.27	After Injection
500.397	4348.76	Before Injection		500.244	3075.56	Inside Cell		500.244	3243.41	After Injection		500.214	4308.47	Before Injection		500.244	3128.05	Inside Cell		500.122	4251.71	After Injection
500.336	4356.69	Before Injection		500.244	3077.39	Inside Cell		500.275	3239.14	After Injection		500.305	4294.43	Before Injection		500.214	3140.26	Inside Cell		500.153	4232.79	After Injection
500.336	4360.96	Before Injection		500.305	3072.51	Inside Cell		500.244	3240.36	After Injection		500.275	4287.11	Before Injection		500.275	3134.16	Inside Cell		500.122	4249.27	After Injection
500.275	4356.69	Before Injection		500.305	3070.07	Inside Cell		500.275	3251.34	After Injection		500.305	4287.11	Before Injection		500.244	3121.95	Inside Cell		500.153	4232.79	After Injection
500.305	4356.08	Before Injection		500.305	3082.89	Inside Cell		500.244	3247.07	After Injection		500.305	4293.21	Before Injection		500.183	3142.7	Inside Cell		500.153	4254.76	After Injection
500.397	4356.69	Before Injection		500.305	3088.38	Inside Cell		500.275	3237.92	After Injection		500.305	4301.76	Before Injection		500.183	3126.83	Inside Cell		500.153	4244.39	After Injection
500.397	4362.18	Before Injection		500.336	3098.14	Inside Cell		500.275	3256.23	After Injection		500.427	4306.03	Before Injection		500.244	3148.19	Inside Cell		500.122	4258.42	After Injection
500.305	4360.96	Before Injection		500.305	3095.09	Inside Cell		500.305	3243.41	After Injection		500.366	4293.82	Before Injection		500.244	3130.49	Inside Cell		500.214	4244.39	After Injection
500.336	4360.35	Before Injection		500.366	3087.16	Inside Cell		500.305	3247.07	After Injection		500.366	4284.67	Before Injection		500.244	3125	Inside Cell		500.183	4249.88	After Injection
500.366	4360.96	Before Injection		500.305	3098.14	Inside Cell		500.275	3242.19	After Injection		500.336	4290.16	Before Injection		500.244	3129.27	Inside Cell		500.275	4254.76	After Injection
500.275	4364.62	Before Injection		500.305	3080.44	Inside Cell		500.275	3248.29	After Injection		500.366	4282.23	Before Injection		500.244	3134.77	Inside Cell		500.244	4256.59	After Injection
500.336	4355.47	Before Injection		500.305	3076.78	Inside Cell		500.244	3237.92	After Injection		500.336	4297.49	Before Injection		500.214	3137.82	Inside Cell		500.336	4240.11	After Injection
500.366	4356.08	Before Injection		500.366	3078	Inside Cell		500.275	3248.29	After Injection		500.275	4287.11	Before Injection		500.275	3134.77	Inside Cell		500.244	4247.44	After Injection
500.336	4356.08	Before Injection		500.336	3088.38	Inside Cell		500.275	3249.51	After Injection		500.366	4288.94	Before Injection		500.305	3135.99	Inside Cell		500.244	4252.32	After Injection
500.397	4364.62	Before Injection		500.366	3082.89	Inside Cell		500.305	3250.12	After Injection		500.366	4282.84	Before Injection		500.275	3138.43	Inside Cell		500.305	4242.55	After Injection
500.366	4368.29	Before Injection		500.397	3082.89	Inside Cell		500.427	3251.34	After Injection		500.366	4288.33	Before Injection		500.275	3135.38	Inside Cell		500.305	4230.35	After Injection
500.366	4364.62	Before Injection		500.397	3087.77	Inside Cell		500.244	3247.68	After Injection		500.366	4295.65	Before Injection		500.275	3137.21	Inside Cell		500.336	4240.72	After Injection
500.366	4368.29	Before Injection		500.397	3082.28	Inside Cell		500.244	3239.14	After Injection		500.366	4289.55	Before Injection		500.214	3135.99	Inside Cell		500.305	4250.49	After Injection
500.366	4362.79	Before Injection		500.336	3077.39	Inside Cell		500.305	3235.47	After Injection		500.336	4288.94	Before Injection		500.275	3143.31	Inside Cell		500.336	4243.77	After Injection
500.366	4362.18	Before Injection		500.427	3084.11	Inside Cell		500.305	3247.68	After Injection		500.397	4292.6	Before Injection		500.244	3146.97	Inside Cell		500.336	4251.71	After Injection
500.488	4364.01	Before Injection		500.397	3092.04	Inside Cell		500.305	3247.07	After Injection		500.305	4301.15	Before Injection		500.336	3142.09	Inside Cell		500.366	4250.49	After Injection
500.427	4362.79	Before Injection		500.397	3080.44	Inside Cell		500.336	3230.59	After Injection		500.458	4281.01	Before Injection		500.305	3139.65	Inside Cell		500.366	4243.77	After Injection
500.427	4359.74	Before Injection		500.427	3086.55	Inside Cell		500.366	3250.12	After Injection		500.366	4279.18	Before Injection		500.397	3137.82	Inside Cell		500.366	4249.88	After Injection
500.366	4357.3	Before Injection		500.427	3079.83	Inside Cell		500.366	3245.85	After Injection		500.397	4284.67	Before Injection		500.336	3139.65	Inside Cell		500.305	4261.48	After Injection
500.458	4367.07	Before Injection		500.427	3073.12	Inside Cell		500.305	3250.73	After Injection		500.336	4300.54	Before Injection		500.305	3146.97	Inside Cell		500.305	4254.15	After Injection
500.458	4347.53	Before Injection		500.397	3076.17	Inside Cell		500.366	3250.73	After Injection		500.427	4298.71	Before Injection		500.305	3134.77	Inside Cell		500.305	4251.1	After Injection
500.427	4360.35	Before Injection		500.458	3073.12	Inside Cell		500.336	3240.97	After Injection		500.397	4284.67	Before Injection		500.366	3145.75	Inside Cell		500.397	4246.83	After Injection
500.397	4356.08	Before Injection		500.427	3087.16	Inside Cell		500.397	3235.47	After Injection		500.458	4291.38	Before Injection		500.366	3131.1	Inside Cell		500.336	4248.66	After Injection
500.427	4363.4	Before Injection		500.427	3079.83	Inside Cell		500.397	3236.69	After Injection		500.397	4284.67	Before Injection		500.366	3147.58	Inside Cell		500.366	4263.31	After Injection
500.427	4358.52	Before Injection		500.397	3080.44	Inside Cell		500.397	3242.8	After Injection		500.427	4299.93	Before Injection		500.366	3142.09	Inside Cell		500.366	4249.88	After Injection
500.427	4359.13	Before Injection		500.366	3081.67	Inside Cell		500.366	3242.19	After Injection		500.427	4301.15	Before Injection		500.305	3138.43	Inside Cell		500.366	4249.27	After Injection
500.458	4368.9	Before Injection		500.458	3092.65	Inside Cell		500.427	3253.78	After Injection		500.458	4290.16	Before Injection		500.366	3145.14	Inside Cell		500.366	4259.03	After Injection
500.427	4368.29	Before Injection		500.519	3081.67	Inside Cell		500.397	3250.73	After Injection		500.458	4288.94	Before Injection		500.397	3133.55	Inside Cell		500.397	4252.93	After Injection
500.427	4364.01	Before Injection		500.519	3079.22	Inside Cell		500.427	3249.51	After Injection		500.458	4299.32	Before Injection		500.336	3150.02	Inside Cell		500.366	4254.76	After Injection
500.458	4366.46	Before Injection		500.488	3098.76	Inside Cell		500.427	3248.29	After Injection		500.397	4290.77	Before Injection		500.366	3140.87	Inside Cell		500.366	4246.83	After Injection
500.458	4366.46	Before Injection		500.397	3081.05	Inside Cell		500.397	3233.64	After Injection		500.427	4295.04	Before Injection		500.366	3147.58	Inside Cell		500.427	4254.15	After Injection
500.427	4359.13	Before Injection		500.458	3091.43	Inside Cell		500.427	3248.9	After Injection		500.458	4288.94	Before Injection		500.183	3142.09	Inside Cell		500.366	4256.59	After Injection
500.427	4359.13	Before Injection		500.458	3095.09	Inside Cell		500.458	3246.46	After Injection		500.488	4296.88	Before Injection		500.031	3145.75	Inside Cell		500.397	4259.03	After Injection
500.519	4365.85	Before Injection		500.488	3093.26	Inside Cell		500.427	3243.41	After Injection		500.61	4287.11	Before Injection		500.061	3153.69	Inside Cell		500.427	4249.27	After Injection
500.488	4366.46	Before Injection		500.427	3104.25	Inside Cell		500.427	3242.8	After Injection		500.458	4292.6	Before Injection		500.153	3154.91	Inside Cell		500.427	4245.61	After Injection
500.488	4371.34	Before Injection		500.458	3093.87	Inside Cell		500.427	3241.58	After Injection		500.458	4290.16	Before Injection		500.366	3158.57	Inside Cell		500.397	4252.93	After Injection
500.305	4363.4	Before Injection		500.488	3092.65	Inside Cell		500.427	3237.92	After Injection		500.397	4296.88	Before Injection		500.488	3147.58	Inside Cell		500.458	4245.61	After Injection
500.549	4369.51	Before Injection		500.488	3090.21	Inside Cell		500.397	3244.63	After Injection		500.458	4283.45	Before Injection		500.549	3154.3	Inside Cell		500.427	4257.81	After Injection
500.58	4370.12	Before Injection		500.519	3092.65	Inside Cell		500.458	3248.9	After Injection		500.488	4294.43	Before Injection		500.671	3156.74	Inside Cell		500.488	4251.1	After Injection
500.458	4362.18	Before Injection		500.519	3093.26	Inside Cell		500.458	3245.24	After Injection		500.427	4290.16	Before Injection		500.641	3146.97	Inside Cell		500.458	4249.27	After Injection
500.549	4362.18	Before Injection		500.519	3102.42	Inside Cell		500.427	3251.34	After Injection		500.458	4299.32	Before Injection		500.671	3149.41	Inside Cell		500.488	4253.54	After Injection
500.549	4365.85	Before Injection		500.519	3093.26	Inside Cell		500.458	3251.95	After Injection		500.458	4291.38	Before Injection		500.671	3142.09	Inside Cell		500.397	4243.16	After Injection
500.458	4358.52	Before Injection		500.519	3092.04	Inside Cell		500.458	3246.46	After Injection		500.427	4298.71	Before Injection		500.61	3139.65	Inside Cell		500.458	4245.61	After Injection
500.519	4359.74	Before Injection		500.488	3094.48	Inside Cell		500.427	3244.63	After Injection		500.458	4290.16	Before Injection		500.519	3146.97	Inside Cell		500.458	4253.54	After Injection
500.58	4361.57	Before Injection		500.641	3101.81	Inside Cell		500.519	3245.85	After Injection		500.488	4298.71	Before Injection		500.519	3148.19	Inside Cell		500.458	4252.93	After Injection
500.519	4367.68	Before Injection		500.549	3096.92	Inside Cell		500.488	3248.29	After Injection		500.519	4288.94	Before Injection		500.519	3148.8	Inside Cell		500.488	4250.49	After Injection
500.549	4363.4	Before Injection		500.519	3098.76	Inside Cell		500.519	3240.97	After Injection		500.549	4284.67	Before Injection		500.488	3142.7	Inside Cell		500.458	4257.2	After Injection
500.549	4361.57	Before Injection		500.549	3092.04	Inside Cell		500.519	3251.95	After Injection		500.519	4286.5	Before Injection		500.488	3150.64	Inside Cell		500.488	4252.32	After Injection
500.549	4363.4	Before Injection		500.58	3101.2	Inside Cell		500.488	3242.8	After Injection		500.61	4289.55	Before Injection		500.458	3150.64	Inside Cell		500.488	4254.15	After Injection
500.519	4363.4	Before Injection		500.519	3094.48	Inside Cell		500.519	3244.02	After Injection		500.58	4289.55	Before Injection		500.427	3151.25	Inside Cell		500.427	4241.33	After Injection
500.58	4368.9	Before Injection		500.671	3103.64	Inside Cell		500.488	3265.99	After Injection		500.549	4298.71	Before Injection		500.427	3149.41	Inside Cell		500.488	4261.48	After Injection
500.61	4361.57	Before Injection		500.763	3114.01	Inside Cell		500.58	3248.9	After Injection		500.58	4288.94	Before Injection		500.488	3156.74	Inside Cell		500.519	4253.54	After Injection
500.61	4362.79	Before Injection		500.763	3094.48	Inside Cell		500.549	3239.75	After Injection		500.61	4292.6	Before Injection		500.458	3139.04	Inside Cell		500.488	4257.81	After Injection
500.519	4365.23	Before Injection		500.732	3105.47	Inside Cell		500.549	3240.97	After Injection		500.519	4283.45	Before Injection		500.458	3140.87	Inside Cell		500.519	4255.98	After Injection
500.549	4357.3	Before Injection		500.702	3091.43	Inside Cell		500.519	3245.85	After Injection		500.549	4301.76	Before Injection		500.458	3143.92	Inside Cell		500.488	4260.86	After Injection
500.61	4366.46	Before Injection		500.61	3099.37	Inside Cell		500.519	3257.45	After Injection		500.61	4290.77	Before Injection		500.519	3151.86	Inside Cell		500.549	4243.16	After Injection
500.61	4357.91	Before Injection		500.58	3085.33	Inside Cell		500.58	3244.63	After Injection		500.549	4290.77	Before Injection		500.488	3139.04	Inside Cell		500.58	4265.14	After Injection
500.641	4370.12	Before Injection		500.519	3098.76	Inside Cell		500.58	3251.95	After Injection		500.61	4299.93	Before Injection		500.519	3147.58	Inside Cell		500.549	4249.27	After Injection
500.641	4358.52	Before Injection		500.488	3106.08	Inside Cell		500.549	3253.17	After Injection		500.549	4293.82	Before Injection		500.519	3130.49	Inside Cell		500.519	4262.7	After Injection
500.519	4373.17	Before Injection		500.488	3093.87	Inside Cell		500.58	3247.68	After Injection		500.61	4293.21	Before Injection		500.519	3129.27	Inside Cell		500.549	4252.32	After Injection
500.549	4364.01	Before Injection		500.519	3104.86	Inside Cell		500.61	3241.58	After Injection		500.519	4279.79	Before Injection		500.58	3127.44	Inside Cell		500.549	4243.16	After Injection
500.519	4365.23	Before Injection		500.549	3095.7	Inside Cell		500.58	3247.68	After Injection		500.549	4299.93	Before Injection		500.549	3125.61	Inside Cell		500.519	4249.27	After Injection
500.549	4363.4	Before Injection		500.519	3102.42	Inside Cell		500.519	3237.92	After Injection		500.61	4281.01	Before Injection		500.58	3129.27	Inside Cell		500.549	4247.44	After Injection
500.641	4367.07	Before Injection		500.549	3114.62	Inside Cell		500.58	3249.51	After Injection		500.61	4295.04	Before Injection		500.58	3138.43	Inside Cell		500.549	4260.25	After Injection
500.671	4360.96	Before Injection		500.549	3098.14	Inside Cell		500.641	3248.9	After Injection		500.641	4291.38	Before Injection		500.61	3130.49	Inside Cell		500.549	4250.49	After Injection
500.641	4364.01	Before Injection		500.549	3104.25	Inside Cell		500.61	3245.85	After Injection		500.549	4293.82	Before Injection		500.61	3123.78	Inside Cell		500.519	4233.4	After Injection
500.61	4359.13	Before Injection		500.549	3099.98	Inside Cell		500.641	3254.39	After Injection		500.61	4284.67	Before Injection		500.61	3120.73	Inside Cell		500.488	4243.16	After Injection
500.702	4365.23	Before Injection		500.641	3107.91	Inside Cell		500.671	3244.63	After Injection		500.61	4295.65	Before Injection		500.549	3132.32	Inside Cell		500.519	4251.71	After Injection
500.671	4364.01	Before Injection		500.61	3114.62	Inside Cell		500.61	3257.45	After Injection		500.61	4296.88	Before Injection		500.549	3127.44	Inside Cell		500.519	4244.39	After Injection
500.702	4371.34	Before Injection		500.61	3106.08	Inside Cell		500.702	3255.62	After Injection		500.641	4295.04	Before Injection		500.61	3130.49	Inside Cell		500.549	4244.39	After Injection
500.702	4354.86	Before Injection		500.61	3116.46	Inside Cell		500.641	3253.78	After Injection		500.641	4298.1	Before Injection		500.58	3123.17	Inside Cell		500.58	4241.33	After Injection
500.671	4359.74	Before Injection		500.671	3098.14	Inside Cell		500.702	3259.28	After Injection		500.671	4304.81	Before Injection		500.519	3125	Inside Cell		500.61	4261.48	After Injection
500.641	4365.85	Before Injection		500.58	3103.64	Inside Cell		500.671	3254.39	After Injection		500.671	4287.11	Before Injection		500.519	3131.1	Inside Cell		500.641	4244.39	After Injection
500.671	4362.79	Before Injection		500.58	3103.64	Inside Cell		500.671	3256.23	After Injection		500.641	4295.65	Before Injection		500.549	3134.16	Inside Cell		500.519	4234.01	After Injection
500.671	4365.23	Before Injection		500.549	3099.98	Inside Cell		500.61	3247.68	After Injection		500.641	4293.82	Before Injection		500.549	3127.44	Inside Cell		500.61	4232.18	After Injection
500.702	4367.68	Before Injection		500.58	3104.25	Inside Cell		500.671	3261.72	After Injection		500.702	4304.81	Before Injection		500.61	3137.21	Inside Cell		500.641	4255.37	After Injection
500.671	4370.12	Before Injection		500.641	3096.31	Inside Cell		500.61	3250.12	After Injection		500.732	4307.86	Before Injection		500.641	3116.46	Inside Cell		500.732	4248.05	After Injection
500.671	4353.64	Before Injection		500.671	3110.35	Inside Cell		500.641	3248.29	After Injection		500.763	4291.38	Before Injection		500.671	3125.61	Inside Cell		500.61	4255.37	After Injection
500.763	4362.79	Before Injection		500.671	3088.38	Inside Cell		500.641	3247.07	After Injection		500.702	4298.71	Before Injection		500.641	3134.77	Inside Cell		500.58	4243.16	After Injection
500.671	4363.4	Before Injection		500.702	3106.08	Inside Cell		500.671	3254.39	After Injection		500.702	4281.62	Before Injection		500.61	3120.12	Inside Cell		500.58	4269.41	After Injection
500.702	4361.57	Before Injection		500.671	3097.53	Inside Cell		500.671	3256.84	After Injection		500.732	4295.65	Before Injection		500.61	3117.68	Inside Cell		500.61	4251.71	After Injection
500.671	4371.95	Before Injection		500.702	3104.25	Inside Cell		500.732	3251.95	After Injection		500.793	4306.03	Before Injection		500.671	3126.22	Inside Cell		500.641	4259.03	After Injection
500.702	4364.01	Before Injection		500.732	3106.08	Inside Cell		500.702	3253.17	After Injection		500.824	4292.6	Before Injection		500.671	3117.68	Inside Cell		500.61	4246.22	After Injection
500.702	4360.35	Before Injection		500.732	3081.67	Inside Cell		500.671	3244.02	After Injection		500.641	4304.81	Before Injection		500.641	3123.78	Inside Cell		500.641	4256.59	After Injection
500.763	4362.79	Before Injection		500.763	3103.03	Inside Cell		500.671	3248.9	After Injection		500.763	4285.89	Before Injection		500.641	3123.78	Inside Cell		500.641	4264.53	After Injection
500.763	4360.35	Before Injection		500.732	3090.21	Inside Cell		500.702	3261.11	After Injection		500.732	4295.65	Before Injection		500.671	3121.95	Inside Cell		500.641	4251.1	After Injection
500.732	4366.46	Before Injection		500.671	3090.21	Inside Cell		500.732	3253.78	After Injection		500.671	4295.04	Before Injection		500.641	3127.44	Inside Cell		500.702	4262.09	After Injection
500.793	4362.79	Before Injection		500.763	3104.25	Inside Cell		500.763	3262.33	After Injection		500.763	4300.54	Before Injection		500.671	3132.32	Inside Cell		500.702	4254.76	After Injection
500.793	4372.56	Before Injection		500.763	3098.76	Inside Cell		500.763	3265.38	After Injection		500.763	4295.65	Before Injection		500.641	3126.22	Inside Cell		500.702	4253.54	After Injection
500.793	4359.13	Before Injection		500.793	3118.9	Inside Cell		500.732	3265.38	After Injection		500.732	4292.6	Before Injection		500.702	3133.55	Inside Cell		500.732	4262.09	After Injection
500.763	4369.51	Before Injection		500.763	3104.86	Inside Cell		500.793	3251.34	After Injection		500.702	4294.43	Before Injection		500.671	3140.87	Inside Cell		500.732	4256.59	After Injection
500.793	4367.68	Before Injection		500.763	3107.91	Inside Cell		500.854	3256.23	After Injection		500.824	4290.77	Before Injection		500.671	3123.78	Inside Cell		500.793	4255.98	After Injection
500.702	4367.68	Before Injection		500.732	3102.42	Inside Cell		500.854	3253.17	After Injection		500.671	4298.1	Before Injection		500.702	3128.05	Inside Cell		500.671	4268.8	After Injection
500.793	4368.9	Before Injection		500.793	3107.91	Inside Cell		500.946	3251.95	After Injection		500.793	4299.93	Before Injection		500.702	3131.1	Inside Cell		500.702	4256.59	After Injection
500.702	4359.13	Before Injection		500.793	3120.73	Inside Cell		500.854	3251.34	After Injection		500.763	4299.32	Before Injection		500.702	3129.88	Inside Cell		500.671	4262.09	After Injection
500.793	4370.73	Before Injection		500.702	3105.47	Inside Cell		500.854	3255.62	After Injection		500.732	4299.32	Before Injection		500.732	3134.77	Inside Cell		500.702	4250.49	After Injection
500.763	4358.52	Before Injection		500.824	3114.01	Inside Cell		500.732	3241.58	After Injection		500.763	4296.27	Before Injection		500.732	3125.61	Inside Cell		500.641	4252.32	After Injection
500.793	4373.78	Before Injection		500.763	3104.25	Inside Cell		500.732	3244.63	After Injection		500.702	4301.76	Before Injection		500.732	3133.55	Inside Cell		500.671	4253.54	After Injection
500.793	4365.23	Before Injection		500.793	3117.07	Inside Cell		500.702	3245.24	After Injection		500.732	4291.99	Before Injection		500.702	3138.43	Inside Cell		500.671	4264.53	After Injection
500.793	4362.79	Before Injection		500.763	3103.64	Inside Cell		500.671	3249.51	After Injection		500.763	4282.84	Before Injection		500.702	3140.26	Inside Cell		500.732	4249.88	After Injection
500.885	4378.05	Before Injection		500.824	3107.3	Inside Cell		500.702	3253.78	After Injection		500.793	4309.69	Before Injection		500.702	3146.97	Inside Cell		500.732	4262.09	After Injection
500.793	4360.96	Before Injection		500.793	3106.69	Inside Cell		500.732	3248.9	After Injection		500.854	4291.99	Before Injection		500.671	3137.21	Inside Cell		500.763	4253.54	After Injection
500.854	4360.35	Before Injection		500.854	3106.08	Inside Cell		500.763	3248.29	After Injection		500.793	4306.03	Before Injection		500.732	3146.97	Inside Cell		500.763	4261.48	After Injection
500.824	4364.01	Before Injection		500.763	3107.3	Inside Cell		500.702	3247.07	After Injection		500.793	4296.88	Before Injection		500.793	3149.41	Inside Cell		500.763	4245.61	After Injection
500.885	4362.79	Before Injection		500.824	3105.47	Inside Cell		500.671	3245.24	After Injection		500.763	4284.67	Before Injection		500.732	3150.64	Inside Cell		500.854	4251.71	After Injection
500.854	4366.46	Before Injection		500.763	3118.29	Inside Cell		500.732	3250.73	After Injection		500.824	4299.32	Before Injection		500.732	3153.08	Inside Cell		500.763	4252.32	After Injection
500.916	4370.73	Before Injection		500.854	3104.25	Inside Cell		500.732	3249.51	After Injection		500.824	4295.65	Before Injection		500.732	3146.97	Inside Cell		500.732	4249.27	After Injection
500.854	4363.4	Before Injection		500.824	3094.48	Inside Cell		500.763	3254.39	After Injection		500.824	4297.49	Before Injection		500.763	3146.97	Inside Cell		500.702	4249.27	After Injection
500.854	4376.83	Before Injection		500.854	3099.98	Inside Cell		500.793	3255.62	After Injection		500.793	4291.38	Before Injection		500.793	3158.57	Inside Cell		500.702	4254.76	After Injection
500.793	4367.68	Before Injection		500.824	3098.76	Inside Cell		500.793	3256.23	After Injection		500.793	4296.27	Before Injection		500.763	3154.91	Inside Cell		500.732	4257.2	After Injection
500.854	4364.62	Before Injection		500.824	3098.76	Inside Cell		500.854	3246.46	After Injection		500.885	4297.49	Before Injection		500.793	3138.43	Inside Cell		500.732	4262.09	After Injection
500.854	4367.68	Before Injection		500.854	3095.7	Inside Cell		500.793	3253.78	After Injection		500.824	4295.65	Before Injection		500.763	3143.31	Inside Cell		500.732	4266.36	After Injection
500.885	4375	Before Injection		500.885	3105.47	Inside Cell		500.854	3254.39	After Injection		500.854	4299.93	Before Injection		500.763	3148.8	Inside Cell		500.793	4264.53	After Injection
500.854	4371.34	Before Injection		500.885	3095.09	Inside Cell		500.793	3253.78	After Injection		500.793	4298.1	Before Injection		500.793	3150.02	Inside Cell		500.793	4266.97	After Injection
500.854	4367.68	Before Injection		500.916	3095.7	Inside Cell		500.854	3254.39	After Injection		500.854	4292.6	Before Injection		500.763	3139.65	Inside Cell		500.916	4256.59	After Injection
500.854	4368.9	Before Injection		500.977	3095.7	Inside Cell		500.824	3247.07	After Injection		500.824	4302.98	Before Injection		500.793	3146.97	Inside Cell		500.824	4262.09	After Injection
500.793	4373.78	Before Injection		500.854	3093.26	Inside Cell		500.854	3243.41	After Injection		500.885	4299.32	Before Injection		500.824	3147.58	Inside Cell		500.824	4260.86	After Injection
500.977	4356.08	Before Injection		500.916	3094.48	Inside Cell		500.885	3251.95	After Injection		500.854	4298.1	Before Injection		500.763	3131.1	Inside Cell		500.793	4262.09	After Injection
500.885	4367.07	Before Injection		500.854	3098.14	Inside Cell		500.885	3247.07	After Injection		500.916	4309.08	Before Injection		500.824	3152.47	Inside Cell		500.824	4260.25	After Injection
500.793	4370.73	Before Injection		500.885	3098.14	Inside Cell		500.977	3252.56	After Injection		500.885	4296.88	Before Injection		500.854	3140.87	Inside Cell		500.793	4265.75	After Injection
500.732	4358.52	Before Injection		500.885	3081.05	Inside Cell		500.885	3262.33	After Injection		500.946	4296.27	Before Injection		500.854	3157.96	Inside Cell		500.854	4272.46	After Injection
500.732	4366.46	Before Injection		500.885	3084.11	Inside Cell		500.916	3250.73	After Injection		500.946	4287.72	Before Injection		500.824	3158.57	Inside Cell		500.793	4255.37	After Injection
500.702	4356.69	Before Injection		500.793	3096.31	Inside Cell		500.854	3237.92	After Injection		500.916	4296.27	Before Injection		500.854	3154.91	Inside Cell		500.824	4260.86	After Injection
500.793	4365.23	Before Injection		500.824	3088.38	Inside Cell		500.885	3241.58	After Injection		500.946	4291.38	Before Injection		500.885	3159.18	Inside Cell		500.854	4255.37	After Injection
500.885	4371.95	Before Injection		500.854	3096.31	Inside Cell		500.916	3259.89	After Injection		500.916	4296.88	Before Injection		500.916	3149.41	Inside Cell		500.885	4273.07	After Injection
500.916	4366.46	Before Injection		500.946	3081.67	Inside Cell		500.916	3240.97	After Injection		500.916	4296.27	Before Injection		500.885	3154.3	Inside Cell		500.885	4260.25	After Injection
500.916	4371.95	Before Injection		500.916	3097.53	Inside Cell		500.885	3262.94	After Injection		500.916	4300.54	Before Injection		500.854	3156.74	Inside Cell		500.885	4252.93	After Injection
500.977	4371.34	Before Injection		500.946	3095.09	Inside Cell		500.885	3249.51	After Injection		500.916	4287.72	Before Injection		500.854	3164.06	Inside Cell		500.885	4261.48	After Injection
501.038	4365.85	Before Injection		500.946	3093.26	Inside Cell		500.854	3243.41	After Injection		500.946	4309.69	Before Injection		500.885	3168.95	Inside Cell		500.793	4249.88	After Injection
500.977	4353.03	Before Injection		500.946	3090.21	Inside Cell		500.916	3240.97	After Injection		500.916	4284.67	Before Injection		500.885	3159.18	Inside Cell		500.885	4252.93	After Injection
501.007	4361.57	Before Injection		500.977	3086.55	Inside Cell		500.977	3262.94	After Injection		500.946	4296.27	Before Injection		500.916	3168.34	Inside Cell		500.854	4259.03	After Injection
501.007	4359.13	Before Injection		500.946	3098.14	Inside Cell		500.946	3263.55	After Injection		500.885	4291.38	Before Injection		500.885	3161.01	Inside Cell		500.854	4262.09	After Injection
501.038	4379.88	Before Injection		500.977	3085.94	Inside Cell		500.946	3249.51	After Injection		500.916	4296.88	Before Injection		500.916	3168.95	Inside Cell		500.946	4268.19	After Injection
501.129	4359.74	Before Injection		500.946	3102.42	Inside Cell		500.916	3239.75	After Injection		500.946	4305.42	Before Injection		500.916	3158.57	Inside Cell		500.916	4268.8	After Injection
501.068	4364.01	Before Injection		500.977	3104.25	Inside Cell		500.977	3256.84	After Injection		501.007	4291.38	Before Injection		500.916	3167.11	Inside Cell		501.007	4260.86	After Injection
501.038	4363.4	Before Injection		500.946	3096.31	Inside Cell		500.916	3245.24	After Injection		500.977	4296.88	Before Injection		500.885	3159.79	Inside Cell		500.916	4261.48	After Injection
501.038	4373.78	Before Injection		501.007	3113.4	Inside Cell		500.977	3261.11	After Injection		501.007	4307.86	Before Injection		500.916	3169.56	Inside Cell		500.946	4264.53	After Injection
501.038	4365.23	Before Injection		501.007	3089.6	Inside Cell		500.977	3251.34	After Injection		501.007	4287.11	Before Injection		500.946	3162.23	Inside Cell		500.916	4264.53	After Injection
501.038	4366.46	Before Injection		500.977	3093.26	Inside Cell		500.977	3243.41	After Injection		500.977	4302.37	Before Injection		500.885	3160.4	Inside Cell		500.946	4272.46	After Injection
500.977	4375.61	Before Injection		500.946	3107.3	Inside Cell		501.007	3239.75	After Injection		501.038	4293.82	Before Injection		500.946	3165.28	Inside Cell		500.916	4251.1	After Injection
500.977	4368.9	Before Injection		501.007	3090.21	Inside Cell		500.946	3239.75	After Injection		500.977	4299.93	Before Injection		500.916	3168.95	Inside Cell		500.916	4270.02	After Injection
500.977	4365.23	Before Injection		500.946	3105.47	Inside Cell		500.977	3245.85	After Injection		501.007	4305.42	Before Injection		500.885	3164.67	Inside Cell		500.946	4260.25	After Injection
501.007	4373.78	Before Injection		500.946	3098.14	Inside Cell		500.977	3256.23	After Injection		501.007	4293.82	Before Injection		500.885	3158.57	Inside Cell		500.916	4257.81	After Injection
501.007	4357.3	Before Injection		500.977	3095.7	Inside Cell		500.977	3250.12	After Injection		500.977	4301.15	Before Injection		500.946	3166.5	Inside Cell		500.977	4259.64	After Injection
501.038	4360.35	Before Injection		501.007	3092.65	Inside Cell		501.038	3244.63	After Injection		501.038	4294.43	Before Injection		500.946	3149.41	Inside Cell		500.916	4252.93	After Injection
501.007	4368.29	Before Injection		501.007	3096.92	Inside Cell		501.068	3250.73	After Injection		500.946	4294.43	Before Injection		500.946	3162.84	Inside Cell		500.977	4251.71	After Injection
501.007	4371.95	Before Injection		500.977	3084.72	Inside Cell		501.007	3245.85	After Injection		500.977	4299.32	Before Injection		500.977	3172.61	Inside Cell		500.885	4262.7	After Injection
500.977	4370.12	Before Injection		501.129	3087.16	Inside Cell		501.007	3237.3	After Injection		501.007	4288.94	Before Injection		500.916	3159.18	Inside Cell		500.916	4270.63	After Injection
501.007	4372.56	Before Injection		501.007	3098.76	Inside Cell		501.007	3251.95	After Injection		501.007	4298.71	Before Injection		500.946	3164.06	Inside Cell		500.977	4259.64	After Injection
501.129	4370.12	Before Injection		501.038	3093.87	Inside Cell		501.038	3248.9	After Injection		501.038	4301.15	Before Injection		500.977	3173.22	Inside Cell		501.007	4272.46	After Injection
501.099	4364.01	Before Injection		501.007	3101.81	Inside Cell		501.129	3240.36	After Injection		501.068	4295.04	Before Injection		501.007	3166.5	Inside Cell		501.007	4267.58	After Injection
501.129	4363.4	Before Injection		501.038	3093.87	Inside Cell		501.007	3233.64	After Injection		501.099	4295.65	Before Injection		501.007	3161.62	Inside Cell		501.038	4260.25	After Injection
501.099	4373.17	Before Injection		501.038	3114.01	Inside Cell		500.977	3240.97	After Injection		501.068	4301.76	Before Injection		500.977	3161.62	Inside Cell		500.977	4263.92	After Injection
501.099	4359.13	Before Injection		501.007	3103.03	Inside Cell		501.007	3239.75	After Injection		501.068	4301.76	Before Injection		500.916	3161.62	Inside Cell		500.946	4262.7	After Injection
501.068	4375	Before Injection		500.977	3095.7	Inside Cell		501.038	3240.97	After Injection		501.038	4292.6	Before Injection		501.068	3151.25	Inside Cell		501.007	4262.7	After Injection
501.129	4368.29	Before Injection		501.038	3092.04	Inside Cell		501.038	3245.85	After Injection		501.038	4293.82	Before Injection		501.038	3154.91	Inside Cell		501.007	4262.7	After Injection
501.068	4370.12	Before Injection		500.977	3087.77	Inside Cell		501.099	3238.53	After Injection		501.038	4296.27	Before Injection		500.977	3149.41	Inside Cell		501.038	4266.36	After Injection
501.099	4361.57	Before Injection		501.007	3096.31	Inside Cell		500.977	3253.17	After Injection		501.038	4301.15	Before Injection		500.977	3148.19	Inside Cell		501.007	4259.64	After Injection
501.068	4365.23	Before Injection		501.038	3103.64	Inside Cell		501.099	3240.97	After Injection		501.007	4301.15	Before Injection		501.068	3154.3	Inside Cell		500.977	4270.63	After Injection
501.038	4369.51	Before Injection		501.007	3099.37	Inside Cell		501.099	3247.07	After Injection		501.068	4302.98	Before Injection		501.007	3159.79	Inside Cell		500.977	4259.03	After Injection
501.068	4361.57	Before Injection		501.129	3098.76	Inside Cell		501.068	3234.25	After Injection		501.007	4301.76	Before Injection		501.068	3144.53	Inside Cell		500.946	4263.92	After Injection
501.16	4380.49	Before Injection		501.099	3114.62	Inside Cell		501.068	3248.29	After Injection		501.129	4293.82	Before Injection		501.038	3145.14	Inside Cell		501.038	4271.85	After Injection
501.16	4358.52	Before Injection		501.068	3100.59	Inside Cell		501.068	3243.41	After Injection		501.099	4291.99	Before Injection		501.129	3143.92	Inside Cell		501.099	4271.85	After Injection
501.129	4376.83	Before Injection		501.099	3100.59	Inside Cell		501.038	3243.41	After Injection		501.129	4288.94	Before Injection		501.099	3160.4	Inside Cell		501.068	4257.2	After Injection
501.16	4371.34	Before Injection		501.099	3098.76	Inside Cell		501.099	3237.92	After Injection		500.916	4286.5	Before Injection		501.038	3160.4	Inside Cell		501.099	4257.2	After Injection
501.068	4370.73	Before Injection		501.19	3108.52	Inside Cell		501.038	3239.75	After Injection		500.732	4287.72	Before Injection		501.068	3147.58	Inside Cell		501.038	4266.36	After Injection
501.129	4378.66	Before Injection		501.129	3106.69	Inside Cell		501.068	3244.02	After Injection		500.793	4301.15	Before Injection		501.007	3139.65	Inside Cell		501.007	4265.75	After Injection
501.221	4366.46	Before Injection		501.099	3096.92	Inside Cell		501.129	3249.51	After Injection		501.007	4304.2	Before Injection		501.099	3154.3	Inside Cell		501.038	4268.8	After Injection
501.099	4365.23	Before Injection		501.007	3101.81	Inside Cell		501.129	3239.75	After Injection		501.129	4306.03	Before Injection		501.16	3165.89	Inside Cell		501.038	4268.19	After Injection
501.19	4365.85	Before Injection		501.038	3097.53	Inside Cell		501.16	3256.23	After Injection		501.221	4298.71	Before Injection		501.16	3153.69	Inside Cell		501.129	4267.58	After Injection
501.129	4363.4	Before Injection		501.099	3101.81	Inside Cell		501.099	3256.84	After Injection		501.19	4301.76	Before Injection		501.099	3150.64	Inside Cell		501.099	4263.92	After Injection
501.129	4368.9	Before Injection		501.038	3104.86	Inside Cell		501.099	3245.85	After Injection		501.282	4293.82	Before Injection		501.129	3157.35	Inside Cell		501.038	4259.64	After Injection
501.129	4370.12	Before Injection		501.099	3103.64	Inside Cell		501.129	3253.78	After Injection		501.312	4295.04	Before Injection		501.099	3153.08	Inside Cell		501.068	4263.92	After Injection
501.19	4377.44	Before Injection		501.16	3112.18	Inside Cell		501.16	3255.01	After Injection		501.343	4298.1	Before Injection		501.19	3157.35	Inside Cell		501.068	4268.19	After Injection
501.19	4361.57	Before Injection		501.16	3091.43	Inside Cell		501.16	3251.34	After Injection		501.251	4293.21	Before Injection		501.129	3154.91	Inside Cell		501.099	4267.58	After Injection
501.19	4371.34	Before Injection		501.16	3106.08	Inside Cell		501.16	3247.68	After Injection		501.251	4299.93	Before Injection		501.19	3149.41	Inside Cell		501.16	4265.14	After Injection
501.221	4377.44	Before Injection		501.099	3095.09	Inside Cell		501.068	3253.78	After Injection		501.221	4295.65	Before Injection		501.129	3148.19	Inside Cell		501.068	4272.46	After Injection
501.221	4373.78	Before Injection		501.16	3101.2	Inside Cell		501.19	3242.8	After Injection		501.251	4302.37	Before Injection		501.16	3145.14	Inside Cell		501.129	4269.41	After Injection
501.221	4369.51	Before Injection		501.16	3101.2	Inside Cell		501.16	3251.95	After Injection		501.221	4299.32	Before Injection		501.129	3156.13	Inside Cell		501.099	4262.7	After Injection
501.221	4378.05	Before Injection		501.221	3122.56	Inside Cell		501.19	3246.46	After Injection		501.251	4309.69	Before Injection		501.16	3150.64	Inside Cell		501.129	4270.02	After Injection
501.221	4362.79	Before Injection		501.129	3109.13	Inside Cell		501.16	3252.56	After Injection		501.19	4299.93	Before Injection		501.129	3148.19	Inside Cell		501.16	4268.8	After Injection
501.19	4366.46	Before Injection		501.16	3110.35	Inside Cell		501.16	3246.46	After Injection		501.221	4302.98	Before Injection		501.16	3154.3	Inside Cell		501.129	4274.9	After Injection
501.19	4364.01	Before Injection		501.19	3109.74	Inside Cell		501.099	3252.56	After Injection		501.129	4298.71	Before Injection		501.16	3153.69	Inside Cell		501.129	4270.02	After Injection
501.251	4373.78	Before Injection		501.16	3107.91	Inside Cell		501.16	3250.12	After Injection		501.129	4312.13	Before Injection		501.221	3159.18	Inside Cell		501.129	4261.48	After Injection
501.16	4372.56	Before Injection		501.129	3103.64	Inside Cell		501.099	3253.78	After Injection		501.16	4301.15	Before Injection		501.16	3153.08	Inside Cell		501.129	4271.24	After Injection
501.19	4376.83	Before Injection		501.16	3106.08	Inside Cell		501.16	3256.23	After Injection		501.251	4306.03	Before Injection		501.16	3159.79	Inside Cell		501.16	4287.11	After Injection
501.251	4379.88	Before Injection		501.16	3107.3	Inside Cell		501.221	3249.51	After Injection		501.221	4291.99	Before Injection		501.221	3153.69	Inside Cell		501.16	4273.68	After Injection
501.221	4363.4	Before Injection		501.221	3109.74	Inside Cell		501.19	3249.51	After Injection		501.251	4301.76	Before Injection		501.221	3150.64	Inside Cell		501.038	4282.23	After Injection
501.282	4375	Before Injection		501.19	3099.37	Inside Cell		501.221	3249.51	After Injection		501.282	4293.82	Before Injection		501.221	3154.3	Inside Cell		501.038	4270.02	After Injection
501.221	4373.17	Before Injection		501.221	3108.52	Inside Cell		501.221	3251.34	After Injection		501.282	4301.15	Before Injection		501.19	3157.35	Inside Cell		500.946	4261.48	After Injection
501.221	4368.29	Before Injection		501.16	3097.53	Inside Cell		501.221	3244.63	After Injection		501.221	4296.27	Before Injection		501.251	3143.31	Inside Cell		501.007	4273.07	After Injection
501.312	4366.46	Before Injection		501.221	3094.48	Inside Cell		501.221	3248.29	After Injection		501.19	4293.21	Before Injection		501.221	3170.17	Inside Cell		501.068	4274.9	After Injection
501.251	4371.34	Before Injection		501.251	3118.9	Inside Cell		501.251	3254.39	After Injection		501.282	4293.21	Before Injection		501.282	3149.41	Inside Cell		501.129	4268.8	After Injection
501.251	4365.23	Before Injection		501.221	3100.59	Inside Cell		501.251	3254.39	After Injection		501.221	4301.76	Before Injection		501.282	3150.02	Inside Cell		501.19	4263.92	After Injection
501.221	4371.34	Before Injection		501.19	3103.64	Inside Cell		501.221	3247.68	After Injection		501.251	4297.49	Before Injection		501.221	3161.62	Inside Cell		501.251	4264.53	After Injection
501.221	4370.73	Before Injection		501.251	3103.03	Inside Cell		501.221	3253.17	After Injection		501.251	4299.32	Before Injection		501.251	3163.45	Inside Cell		501.221	4274.9	After Injection
501.221	4377.44	Before Injection		501.221	3103.64	Inside Cell		501.221	3233.03	After Injection		501.251	4298.71	Before Injection		501.221	3144.53	Inside Cell		501.251	4273.07	After Injection
501.312	4375.61	Before Injection		501.221	3096.31	Inside Cell		501.221	3255.01	After Injection		501.282	4291.38	Before Injection		501.221	3147.58	Inside Cell		501.282	4273.68	After Injection
501.343	4375.61	Before Injection		501.282	3104.25	Inside Cell		501.251	3250.12	After Injection		501.251	4303.59	Before Injection		501.221	3157.96	Inside Cell		501.343	4277.34	After Injection
501.343	4377.44	Before Injection		501.251	3097.53	Inside Cell		501.312	3254.39	After Injection		501.343	4294.43	Before Injection		501.282	3148.19	Inside Cell		501.282	4273.07	After Injection
501.282	4370.12	Before Injection		501.251	3107.91	Inside Cell		501.251	3251.34	After Injection		501.312	4306.03	Before Injection		501.221	3158.57	Inside Cell		501.251	4266.36	After Injection
501.343	4360.96	Before Injection		501.221	3105.47	Inside Cell		501.312	3243.41	After Injection		501.282	4291.99	Before Injection		501.282	3137.82	Inside Cell		501.312	4251.71	After Injection
501.282	4378.66	Before Injection		501.251	3109.13	Inside Cell		501.282	3259.89	After Injection		501.312	4299.32	Before Injection		501.282	3144.53	Inside Cell		501.251	4268.8	After Injection
501.282	4372.56	Before Injection		501.251	3103.64	Inside Cell		501.312	3233.64	After Injection		501.282	4290.16	Before Injection		501.312	3144.53	Inside Cell		501.282	4259.64	After Injection
501.282	4373.17	Before Injection		501.221	3105.47	Inside Cell		501.312	3260.5	After Injection		501.343	4300.54	Before Injection		501.282	3152.47	Inside Cell		501.282	4272.46	After Injection
501.373	4376.22	Before Injection		501.282	3114.01	Inside Cell		501.251	3242.19	After Injection		501.312	4293.82	Before Injection		501.282	3147.58	Inside Cell		501.251	4262.09	After Injection
501.312	4368.9	Before Injection		501.282	3109.74	Inside Cell		501.312	3253.78	After Injection		501.404	4291.38	Before Injection		501.251	3139.04	Inside Cell		501.282	4264.53	After Injection
501.434	4371.95	Before Injection		501.282	3101.81	Inside Cell		501.373	3253.78	After Injection		501.282	4291.99	Before Injection		501.282	3129.27	Inside Cell		501.221	4268.8	After Injection
501.343	4367.68	Before Injection		501.251	3111.57	Inside Cell		501.343	3246.46	After Injection		501.282	4296.27	Before Injection		501.251	3134.16	Inside Cell		501.343	4262.7	After Injection
501.343	4365.23	Before Injection		501.282	3093.26	Inside Cell		501.251	3255.01	After Injection		501.251	4295.65	Before Injection		501.221	3140.87	Inside Cell		501.251	4274.9	After Injection
501.312	4375.61	Before Injection		501.343	3105.47	Inside Cell		501.343	3246.46	After Injection		501.373	4306.03	Before Injection		501.312	3142.7	Inside Cell		501.251	4273.07	After Injection
501.373	4364.62	Before Injection		501.373	3100.59	Inside Cell		501.343	3251.34	After Injection		501.404	4301.15	Before Injection		501.343	3139.04	Inside Cell		501.343	4272.46	After Injection
501.373	4372.56	Before Injection		501.343	3098.14	Inside Cell		501.343	3255.62	After Injection		501.373	4296.27	Before Injection		501.343	3142.09	Inside Cell		501.373	4279.18	After Injection
501.373	4369.51	Before Injection		501.312	3106.69	Inside Cell		501.282	3242.19	After Injection		501.404	4313.35	Before Injection		501.343	3148.19	Inside Cell		501.312	4267.58	After Injection
501.373	4367.68	Before Injection		501.343	3095.09	Inside Cell		501.373	3247.07	After Injection		501.343	4295.04	Before Injection		501.343	3150.02	Inside Cell		501.312	4265.14	After Injection
501.404	4377.44	Before Injection		501.282	3099.37	Inside Cell		501.343	3256.23	After Injection		501.373	4299.93	Before Injection		501.312	3143.31	Inside Cell		501.343	4259.03	After Injection
501.373	4384.16	Before Injection		501.282	3118.29	Inside Cell		501.404	3254.39	After Injection		501.404	4292.6	Before Injection		501.404	3142.7	Inside Cell		501.343	4278.56	After Injection
501.373	4370.73	Before Injection		501.373	3112.18	Inside Cell		501.373	3255.62	After Injection		501.373	4293.21	Before Injection		501.404	3142.09	Inside Cell		501.312	4277.34	After Injection
501.373	4366.46	Before Injection		501.282	3117.68	Inside Cell		501.343	3248.9	After Injection		501.343	4298.71	Before Injection		501.373	3148.8	Inside Cell		501.282	4258.42	After Injection
501.343	4371.34	Before Injection		501.343	3110.96	Inside Cell		501.343	3248.29	After Injection		501.312	4295.04	Before Injection		501.343	3137.21	Inside Cell		501.282	4274.9	After Injection
501.404	4359.13	Before Injection		501.343	3106.69	Inside Cell		501.282	3241.58	After Injection		501.373	4303.59	Before Injection		501.343	3138.43	Inside Cell		501.282	4260.86	After Injection
501.404	4376.83	Before Injection		501.343	3125	Inside Cell		501.343	3249.51	After Injection		501.404	4300.54	Before Injection		501.282	3140.26	Inside Cell		501.282	4264.53	After Injection
501.434	4378.05	Before Injection		501.404	3117.68	Inside Cell		501.343	3252.56	After Injection		501.434	4307.86	Before Injection		501.343	3148.8	Inside Cell		501.282	4276.73	After Injection
501.404	4369.51	Before Injection		501.343	3106.69	Inside Cell		501.343	3248.9	After Injection		501.404	4298.71	Before Injection		501.343	3142.7	Inside Cell		501.373	4254.15	After Injection
501.404	4370.12	Before Injection		501.373	3114.62	Inside Cell		501.404	3251.95	After Injection		501.404	4297.49	Before Injection		501.343	3142.09	Inside Cell		501.343	4259.64	After Injection
501.404	4368.29	Before Injection		501.404	3115.23	Inside Cell		501.373	3252.56	After Injection		501.373	4289.55	Before Injection		501.343	3148.19	Inside Cell		501.343	4262.09	After Injection
501.465	4366.46	Before Injection		501.404	3113.4	Inside Cell		501.404	3252.56	After Injection		501.465	4302.98	Before Injection		501.373	3143.31	Inside Cell		501.343	4262.7	After Injection
501.434	4376.22	Before Injection		501.434	3120.73	Inside Cell		501.434	3251.95	After Injection		501.404	4309.69	Before Injection		501.373	3150.64	Inside Cell		501.404	4256.59	After Injection
501.465	4368.29	Before Injection		501.373	3120.73	Inside Cell		501.404	3256.84	After Injection		501.434	4304.81	Before Injection		501.434	3149.41	Inside Cell		501.373	4262.09	After Injection
501.434	4375	Before Injection		501.373	3120.73	Inside Cell		501.404	3249.51	After Injection		501.434	4288.94	Before Injection		501.434	3146.36	Inside Cell		501.404	4260.86	After Injection
501.465	4373.17	Before Injection		501.404	3121.34	Inside Cell		501.373	3258.06	After Injection		501.434	4301.15	Before Injection		501.434	3150.02	Inside Cell		501.404	4249.27	After Injection
501.465	4370.12	Before Injection		501.343	3116.46	Inside Cell		501.373	3252.56	After Injection		501.434	4292.6	Before Injection		501.404	3145.75	Inside Cell		501.343	4259.03	After Injection
501.404	4371.34	Before Injection		501.434	3110.96	Inside Cell		501.404	3254.39	After Injection		501.434	4301.76	Before Injection		501.404	3148.19	Inside Cell		501.373	4250.49	After Injection
501.465	4370.73	Before Injection		501.373	3105.47	Inside Cell		501.404	3248.29	After Injection		501.434	4292.6	Before Injection		501.404	3148.8	Inside Cell		501.404	4262.7	After Injection
501.526	4377.44	Before Injection		501.434	3120.73	Inside Cell		501.404	3261.72	After Injection		501.465	4310.91	Before Injection		501.526	3148.19	Inside Cell		501.465	4261.48	After Injection
501.587	4378.66	Before Injection		501.434	3102.42	Inside Cell		501.465	3247.68	After Injection		501.587	4298.1	Before Injection		501.526	3159.79	Inside Cell		501.373	4265.75	After Injection
501.587	4381.71	Before Injection		501.465	3104.86	Inside Cell		501.434	3252.56	After Injection		501.495	4304.81	Before Injection		501.617	3167.72	Inside Cell		501.343	4263.31	After Injection
501.495	4372.56	Before Injection		501.465	3095.09	Inside Cell		501.465	3259.28	After Injection		501.495	4297.49	Before Injection		501.556	3150.02	Inside Cell		501.373	4245.61	After Injection
501.495	4375	Before Injection		501.434	3091.43	Inside Cell		501.465	3250.73	After Injection		501.434	4310.3	Before Injection		501.495	3152.47	Inside Cell		501.465	4254.15	After Injection
501.526	4379.88	Before Injection		501.434	3099.37	Inside Cell		501.526	3255.62	After Injection		501.434	4306.03	Before Injection		501.434	3168.34	Inside Cell		501.373	4263.92	After Injection
501.526	4364.01	Before Injection		501.465	3103.03	Inside Cell		501.495	3260.5	After Injection		501.434	4299.93	Before Injection		501.434	3157.96	Inside Cell		501.373	4259.64	After Injection
501.526	4375.61	Before Injection		501.465	3115.23	Inside Cell		501.465	3251.95	After Injection		501.495	4306.64	Before Injection		501.404	3170.17	Inside Cell		501.373	4274.9	After Injection
501.495	4367.68	Before Injection		501.526	3104.86	Inside Cell		501.526	3249.51	After Injection		501.495	4301.76	Before Injection		501.465	3173.22	Inside Cell		501.465	4266.97	After Injection
501.465	4371.95	Before Injection		501.434	3098.14	Inside Cell		501.434	3250.12	After Injection		501.465	4290.16	Before Injection		501.373	3166.5	Inside Cell		501.434	4260.86	After Injection
501.526	4371.95	Before Injection		501.434	3107.3	Inside Cell		501.465	3259.89	After Injection		501.495	4302.37	Before Injection		501.404	3154.91	Inside Cell		501.404	4248.05	After Injection
501.526	4380.49	Before Injection		501.434	3105.47	Inside Cell		501.434	3253.17	After Injection		501.495	4302.37	Before Injection		501.404	3163.45	Inside Cell		501.434	4266.97	After Injection
501.587	4373.17	Before Injection		501.495	3114.01	Inside Cell		501.495	3249.51	After Injection		501.495	4297.49	Before Injection		501.434	3159.18	Inside Cell		501.404	4268.8	After Injection
501.556	4373.78	Before Injection		501.495	3108.52	Inside Cell		501.465	3260.5	After Injection		501.465	4309.69	Before Injection		501.404	3165.89	Inside Cell		501.495	4273.68	After Injection
501.556	4370.12	Before Injection		501.434	3119.51	Inside Cell		501.495	3253.17	After Injection		501.526	4299.93	Before Injection		501.404	3167.11	Inside Cell		501.495	4262.09	After Injection
501.556	4371.34	Before Injection		501.434	3099.98	Inside Cell		501.495	3242.19	After Injection		501.495	4309.08	Before Injection		501.434	3153.69	Inside Cell		501.526	4266.97	After Injection
501.617	4378.05	Before Injection		501.282	3109.13	Inside Cell		501.526	3250.73	After Injection		501.587	4295.04	Before Injection		501.465	3158.57	Inside Cell		501.434	4257.2	After Injection
501.556	4375.61	Before Injection		501.282	3112.18	Inside Cell		501.556	3248.29	After Injection		501.526	4307.86	Before Injection		501.465	3183.59	Inside Cell		501.465	4266.97	After Injection
501.465	4365.23	Before Injection		501.282	3109.74	Inside Cell		501.587	3244.63	After Injection		501.495	4303.59	Before Injection		501.434	3164.06	Inside Cell		501.465	4265.14	After Injection
501.556	4389.04	Before Injection		501.373	3118.29	Inside Cell		501.587	3255.01	After Injection		501.617	4312.13	Before Injection		501.526	3178.1	Inside Cell		501.434	4284.67	After Injection
501.526	4373.78	Before Injection		501.465	3112.18	Inside Cell		501.526	3249.51	After Injection		501.556	4299.93	Before Injection		501.495	3171.39	Inside Cell		501.465	4277.95	After Injection
501.587	4370.73	Before Injection		501.587	3109.13	Inside Cell		501.617	3248.9	After Injection		501.526	4306.03	Before Injection		501.526	3184.81	Inside Cell		501.434	4270.02	After Injection
501.648	4368.9	Before Injection		501.587	3106.08	Inside Cell		501.526	3251.34	After Injection		501.526	4299.32	Before Injection		501.465	3176.27	Inside Cell		501.434	4270.63	After Injection
501.617	4371.34	Before Injection		501.587	3108.52	Inside Cell		501.526	3244.02	After Injection		501.495	4300.54	Before Injection		501.495	3168.34	Inside Cell		501.434	4268.19	After Injection
501.587	4374.39	Before Injection		501.648	3106.08	Inside Cell		501.587	3245.85	After Injection		501.526	4302.98	Before Injection		501.526	3175.05	Inside Cell		501.465	4276.12	After Injection
501.648	4383.55	Before Injection		501.648	3107.91	Inside Cell		501.556	3251.95	After Injection		501.617	4311.52	Before Injection		501.526	3176.88	Inside Cell		501.465	4286.5	After Injection
501.587	4365.23	Before Injection		501.648	3099.98	Inside Cell		501.526	3259.28	After Injection		501.587	4301.15	Before Injection		501.587	3185.43	Inside Cell		501.465	4268.8	After Injection
501.617	4381.1	Before Injection		501.648	3099.98	Inside Cell		501.587	3248.29	After Injection		501.617	4306.03	Before Injection		501.587	3175.05	Inside Cell		501.465	4277.34	After Injection
501.556	4360.35	Before Injection		501.617	3123.17	Inside Cell		501.556	3251.34	After Injection		501.556	4291.99	Before Injection		501.587	3172	Inside Cell		501.495	4268.8	After Injection
501.617	4371.34	Before Injection		501.617	3106.08	Inside Cell		501.587	3251.95	After Injection		501.617	4302.98	Before Injection		501.587	3170.78	Inside Cell		501.495	4276.12	After Injection
501.587	4373.17	Before Injection		501.617	3104.25	Inside Cell		501.556	3252.56	After Injection		501.617	4298.1	Before Injection		501.587	3182.98	Inside Cell		501.495	4282.23	After Injection
501.648	4373.78	Before Injection		501.648	3104.25	Inside Cell		501.617	3249.51	After Injection		501.648	4304.81	Before Injection		501.587	3172	Inside Cell		501.556	4260.25	After Injection
501.617	4374.39	Before Injection		501.587	3116.46	Inside Cell		501.617	3258.67	After Injection		501.587	4301.76	Before Injection		501.617	3161.62	Inside Cell		501.526	4269.41	After Injection
501.648	4371.34	Before Injection		501.587	3104.86	Inside Cell		501.648	3255.01	After Injection		501.587	4300.54	Before Injection		501.587	3165.28	Inside Cell		501.526	4268.19	After Injection
501.648	4367.07	Before Injection		501.617	3115.23	Inside Cell		501.617	3253.78	After Injection		501.556	4306.03	Before Injection		501.587	3161.62	Inside Cell		501.587	4270.63	After Injection
501.648	4371.95	Before Injection		501.587	3109.13	Inside Cell		501.587	3256.23	After Injection		501.587	4302.98	Before Injection		501.587	3163.45	Inside Cell		501.617	4262.09	After Injection
501.678	4371.34	Before Injection		501.587	3126.22	Inside Cell		501.617	3252.56	After Injection		501.587	4291.99	Before Injection		501.587	3162.84	Inside Cell		501.587	4254.76	After Injection
501.74	4381.71	Before Injection		501.556	3129.88	Inside Cell		501.648	3260.5	After Injection		501.617	4305.42	Before Injection		501.648	3157.35	Inside Cell		501.587	4277.95	After Injection
501.678	4380.49	Before Injection		501.617	3128.05	Inside Cell		501.648	3256.23	After Injection		501.648	4295.65	Before Injection		501.617	3162.23	Inside Cell		501.587	4263.92	After Injection
501.709	4364.62	Before Injection		501.587	3115.23	Inside Cell		501.587	3257.45	After Injection		501.648	4307.25	Before Injection		501.556	3161.62	Inside Cell		501.587	4267.58	After Injection
501.648	4367.07	Before Injection		501.678	3110.96	Inside Cell		501.617	3252.56	After Injection		501.709	4306.64	Before Injection		501.587	3163.45	Inside Cell		501.587	4268.19	After Injection
501.678	4373.78	Before Injection		501.678	3099.37	Inside Cell		501.617	3253.17	After Injection		501.678	4299.32	Before Injection		501.617	3170.17	Inside Cell		501.648	4266.36	After Injection
501.678	4377.44	Before Injection		501.678	3116.46	Inside Cell		501.617	3256.23	After Injection		501.678	4294.43	Before Injection		501.709	3157.96	Inside Cell		501.587	4273.07	After Injection
501.709	4372.56	Before Injection		501.678	3120.73	Inside Cell		501.587	3251.95	After Injection		501.709	4310.3	Before Injection		501.617	3159.18	Inside Cell		501.648	4266.97	After Injection
501.648	4373.78	Before Injection		501.678	3109.13	Inside Cell		501.648	3256.23	After Injection		501.709	4296.27	Before Injection		501.556	3164.67	Inside Cell		501.587	4277.34	After Injection
501.648	4376.22	Before Injection		501.709	3104.86	Inside Cell		501.648	3250.73	After Injection		501.74	4307.86	Before Injection		501.587	3168.34	Inside Cell		501.587	4267.58	After Injection
501.709	4368.9	Before Injection		501.648	3115.23	Inside Cell		501.648	3245.85	After Injection		501.678	4301.76	Before Injection		501.617	3165.28	Inside Cell		501.648	4272.46	After Injection
501.709	4370.12	Before Injection		501.678	3110.35	Inside Cell		501.648	3250.73	After Injection		501.678	4302.37	Before Injection		501.678	3165.89	Inside Cell		501.617	4277.34	After Injection
501.648	4372.56	Before Injection		501.648	3125.61	Inside Cell		501.678	3253.17	After Injection		501.526	4297.49	Before Injection		501.678	3159.79	Inside Cell		501.587	4262.7	After Injection
501.709	4371.34	Before Injection		501.617	3101.81	Inside Cell		501.678	3260.5	After Injection		501.74	4305.42	Before Injection		501.648	3164.06	Inside Cell		501.587	4287.72	After Injection
501.77	4383.55	Before Injection		501.709	3115.23	Inside Cell		501.709	3261.11	After Injection		501.74	4299.93	Before Injection		501.709	3156.74	Inside Cell		501.617	4276.73	After Injection
501.74	4365.23	Before Injection		501.648	3120.12	Inside Cell		501.678	3261.72	After Injection		501.801	4308.47	Before Injection		501.678	3159.18	Inside Cell		501.587	4265.14	After Injection
501.74	4370.12	Before Injection		501.678	3123.17	Inside Cell		501.709	3256.84	After Injection		501.77	4306.64	Before Injection		501.709	3161.01	Inside Cell		501.709	4269.41	After Injection
501.678	4374.39	Before Injection		501.617	3107.91	Inside Cell		501.678	3251.34	After Injection		501.77	4302.37	Before Injection		501.648	3160.4	Inside Cell		501.617	4274.29	After Injection
501.709	4383.55	Before Injection		501.678	3113.4	Inside Cell		501.648	3265.99	After Injection		501.77	4302.37	Before Injection		501.678	3156.74	Inside Cell		501.617	4276.73	After Injection
501.709	4377.44	Before Injection		501.678	3115.23	Inside Cell		501.709	3251.95	After Injection		501.77	4312.13	Before Injection		501.678	3157.35	Inside Cell		501.648	4271.85	After Injection
501.678	4373.78	Before Injection		501.678	3110.96	Inside Cell		501.678	3263.55	After Injection		501.77	4301.76	Before Injection		501.709	3154.3	Inside Cell		501.648	4271.24	After Injection
501.709	4376.22	Before Injection		501.77	3103.03	Inside Cell		501.648	3252.56	After Injection		501.709	4305.42	Before Injection		501.74	3141.48	Inside Cell		501.709	4280.4	After Injection
501.709	4373.78	Before Injection		501.709	3119.51	Inside Cell		501.526	3255.62	After Injection		501.74	4294.43	Before Injection		501.709	3147.58	Inside Cell		501.709	4274.29	After Injection
501.74	4379.88	Before Injection		501.709	3119.51	Inside Cell		501.526	3251.95	After Injection		501.74	4299.93	Before Injection		501.709	3155.52	Inside Cell		501.648	4280.4	After Injection
501.74	4365.85	Before Injection		501.678	3119.51	Inside Cell		501.526	3239.14	After Injection		501.77	4302.98	Before Injection		501.709	3150.02	Inside Cell		501.648	4273.68	After Injection
501.77	4376.83	Before Injection		501.709	3112.18	Inside Cell		501.617	3257.45	After Injection		501.77	4292.6	Before Injection		501.678	3154.3	Inside Cell		501.678	4279.79	After Injection
501.831	4382.32	Before Injection		501.77	3112.18	Inside Cell		501.709	3258.06	After Injection		501.77	4307.86	Before Injection		501.709	3159.18	Inside Cell		501.74	4275.51	After Injection
501.77	4370.73	Before Injection		501.74	3108.52	Inside Cell		501.831	3251.95	After Injection		501.831	4299.32	Before Injection		501.74	3151.86	Inside Cell		501.74	4277.34	After Injection
501.77	4373.17	Before Injection		501.709	3109.13	Inside Cell		501.831	3247.68	After Injection		501.77	4300.54	Before Injection		501.678	3150.64	Inside Cell		501.77	4285.89	After Injection
501.831	4381.1	Before Injection		501.77	3114.62	Inside Cell		501.892	3254.39	After Injection		501.74	4307.25	Before Injection		501.74	3149.41	Inside Cell		501.709	4282.84	After Injection
501.77	4366.46	Before Injection		501.678	3090.82	Inside Cell		501.831	3253.78	After Injection		501.74	4290.16	Before Injection		501.74	3140.87	Inside Cell		501.74	4274.9	After Injection
501.831	4378.66	Before Injection		501.74	3089.6	Inside Cell		501.862	3254.39	After Injection		501.831	4297.49	Before Injection		501.709	3162.23	Inside Cell		501.709	4272.46	After Injection
501.801	4375	Before Injection		501.77	3101.2	Inside Cell		501.892	3263.55	After Injection		501.77	4312.74	Before Injection		501.709	3156.74	Inside Cell		501.617	4270.02	After Injection
501.831	4376.83	Before Injection		501.77	3095.09	Inside Cell		501.831	3248.29	After Injection		501.862	4301.76	Before Injection		501.678	3147.58	Inside Cell		501.709	4274.9	After Injection
501.831	4370.73	Before Injection		501.831	3104.86	Inside Cell		501.831	3255.62	After Injection		501.831	4298.1	Before Injection		501.74	3148.19	Inside Cell		501.648	4277.95	After Injection
501.77	4375	Before Injection		501.77	3092.65	Inside Cell		501.892	3255.62	After Injection		501.831	4306.03	Before Injection		501.831	3158.57	Inside Cell		501.831	4281.62	After Injection
501.77	4376.22	Before Injection		501.709	3101.2	Inside Cell		501.831	3250.12	After Injection		501.74	4298.1	Before Injection		501.77	3150.64	Inside Cell		501.709	4284.67	After Injection
501.77	4382.32	Before Injection		501.77	3124.39	Inside Cell		501.801	3244.02	After Injection		501.831	4296.27	Before Injection		501.74	3159.79	Inside Cell		501.77	4291.99	After Injection
501.77	4375	Before Injection		501.77	3110.35	Inside Cell		501.77	3252.56	After Injection		501.862	4306.64	Before Injection		501.801	3172.61	Inside Cell		501.709	4296.27	After Injection
501.831	4383.55	Before Injection		501.862	3097.53	Inside Cell		501.862	3261.11	After Injection		501.862	4307.86	Before Injection		501.801	3154.91	Inside Cell		501.801	4271.85	After Injection
501.862	4362.79	Before Injection		501.831	3099.98	Inside Cell		501.801	3239.75	After Injection		501.892	4308.47	Before Injection		501.892	3162.84	Inside Cell		501.77	4277.34	After Injection
501.862	4370.73	Before Injection		501.77	3098.76	Inside Cell		501.862	3233.64	After Injection		501.831	4306.64	Before Injection		501.74	3154.91	Inside Cell		501.74	4285.89	After Injection
501.862	4368.9	Before Injection		501.831	3094.48	Inside Cell		501.831	3251.34	After Injection		501.862	4307.86	Before Injection		501.77	3175.05	Inside Cell		501.74	4293.82	After Injection
501.862	4371.95	Before Injection		501.74	3097.53	Inside Cell		501.831	3250.73	After Injection		501.831	4312.74	Before Injection		501.77	3157.35	Inside Cell		501.709	4266.97	After Injection
501.892	4380.49	Before Injection		501.831	3107.91	Inside Cell		501.862	3261.11	After Injection		501.892	4305.42	Before Injection		501.862	3162.23	Inside Cell		501.77	4285.89	After Injection
501.892	4373.78	Before Injection		501.77	3091.43	Inside Cell		501.862	3244.02	After Injection		501.831	4307.86	Before Injection		501.74	3164.06	Inside Cell		501.77	4273.68	After Injection
501.892	4368.9	Before Injection		501.801	3103.03	Inside Cell		501.831	3250.12	After Injection		501.892	4293.21	Before Injection		501.801	3170.78	Inside Cell		501.831	4268.19	After Injection
501.892	4367.68	Before Injection		501.77	3109.13	Inside Cell		501.892	3253.78	After Injection		501.953	4312.13	Before Injection		501.862	3165.89	Inside Cell		501.74	4266.97	After Injection
501.831	4378.05	Before Injection		501.831	3107.91	Inside Cell		501.77	3255.62	After Injection		501.862	4297.49	Before Injection		501.831	3170.17	Inside Cell		501.77	4273.07	After Injection
501.953	4372.56	Before Injection		501.831	3102.42	Inside Cell		501.892	3247.68	After Injection		501.862	4310.91	Before Injection		501.831	3164.06	Inside Cell		501.77	4277.95	After Injection
502.045	4380.49	Before Injection		501.862	3110.96	Inside Cell		501.831	3256.23	After Injection		501.923	4306.64	Before Injection		501.862	3170.78	Inside Cell		501.831	4268.19	After Injection
502.106	4376.22	Before Injection		501.892	3108.52	Inside Cell		501.862	3247.07	After Injection		501.892	4310.3	Before Injection		501.831	3154.91	Inside Cell		501.862	4268.19	After Injection
502.075	4370.12	Before Injection		501.862	3097.53	Inside Cell		501.801	3251.34	After Injection		501.923	4299.32	Before Injection		501.831	3152.47	Inside Cell		501.862	4270.02	After Injection
502.045	4379.88	Before Injection		501.923	3105.47	Inside Cell		501.831	3245.85	After Injection		501.862	4301.76	Before Injection		501.892	3162.84	Inside Cell		501.892	4281.01	After Injection
501.953	4368.9	Before Injection		501.862	3090.82	Inside Cell		501.831	3245.85	After Injection		501.862	4299.93	Before Injection		501.892	3167.72	Inside Cell		501.862	4271.24	After Injection
501.892	4380.49	Before Injection		501.892	3103.64	Inside Cell		501.862	3252.56	After Injection		501.923	4304.2	Before Injection		501.892	3153.69	Inside Cell		501.831	4257.81	After Injection
501.831	4360.96	Before Injection		501.892	3104.25	Inside Cell		501.862	3256.23	After Injection		501.892	4316.41	Before Injection		501.862	3159.18	Inside Cell		501.801	4266.36	After Injection
501.862	4371.34	Before Injection		501.892	3114.62	Inside Cell		501.831	3251.95	After Injection		501.953	4311.52	Before Injection		501.892	3143.92	Inside Cell		501.801	4257.81	After Injection
501.831	4381.1	Before Injection		501.892	3105.47	Inside Cell		501.892	3258.06	After Injection		501.923	4313.97	Before Injection		501.831	3145.14	Inside Cell		501.801	4265.75	After Injection
501.831	4370.73	Before Injection		501.862	3115.23	Inside Cell		501.862	3240.36	After Injection		501.953	4307.25	Before Injection		501.892	3159.79	Inside Cell		501.801	4262.09	After Injection
501.892	4366.46	Before Injection		501.892	3116.46	Inside Cell		501.923	3251.95	After Injection		501.923	4307.25	Before Injection		501.862	3156.74	Inside Cell		501.923	4271.24	After Injection
501.831	4378.66	Before Injection		501.862	3116.46	Inside Cell		501.892	3255.62	After Injection		502.075	4298.1	Before Injection		501.892	3159.18	Inside Cell		501.862	4277.34	After Injection
501.831	4371.34	Before Injection		501.892	3110.96	Inside Cell		501.953	3252.56	After Injection		501.923	4310.3	Before Injection		501.831	3149.41	Inside Cell		501.953	4265.75	After Injection
501.923	4376.22	Before Injection		501.923	3118.9	Inside Cell		501.892	3258.67	After Injection		501.953	4310.91	Before Injection		501.862	3156.74	Inside Cell		501.892	4280.4	After Injection
501.892	4376.83	Before Injection		501.862	3107.91	Inside Cell		501.984	3253.78	After Injection		501.953	4310.3	Before Injection		501.892	3162.84	Inside Cell		501.892	4268.19	After Injection
501.953	4379.88	Before Injection		501.923	3127.44	Inside Cell		501.953	3246.46	After Injection		501.984	4312.13	Before Injection		501.892	3156.74	Inside Cell		501.892	4275.51	After Injection
501.984	4379.88	Before Injection		501.892	3120.73	Inside Cell		501.953	3255.62	After Injection		501.984	4302.37	Before Injection		501.892	3151.86	Inside Cell		501.862	4278.56	After Injection
501.923	4368.29	Before Injection		501.953	3109.74	Inside Cell		501.923	3258.67	After Injection		502.014	4301.15	Before Injection		501.892	3175.05	Inside Cell		501.831	4266.97	After Injection
502.014	4368.9	Before Injection		501.953	3104.25	Inside Cell		501.953	3252.56	After Injection		501.953	4307.86	Before Injection		501.953	3162.84	Inside Cell		501.862	4270.02	After Injection
501.953	4378.66	Before Injection		501.984	3117.68	Inside Cell		501.953	3261.72	After Injection		501.953	4307.25	Before Injection		501.892	3161.62	Inside Cell		501.984	4271.85	After Injection
501.984	4381.1	Before Injection		501.984	3110.96	Inside Cell		502.014	3255.62	After Injection		502.014	4302.98	Before Injection		501.984	3153.08	Inside Cell		501.892	4288.94	After Injection
501.923	4370.73	Before Injection		501.953	3109.13	Inside Cell		501.923	3264.16	After Injection		502.014	4309.69	Before Injection		501.923	3159.79	Inside Cell		501.923	4290.77	After Injection
501.923	4378.05	Before Injection		502.014	3099.98	Inside Cell		501.984	3256.23	After Injection		501.984	4307.86	Before Injection		501.953	3153.69	Inside Cell		501.923	4283.45	After Injection
501.923	4377.44	Before Injection		501.984	3111.57	Inside Cell		501.984	3252.56	After Injection		502.014	4302.98	Before Injection		501.953	3152.47	Inside Cell		501.892	4274.29	After Injection
501.892	4376.83	Before Injection		501.984	3110.35	Inside Cell		501.984	3258.67	After Injection		501.953	4312.74	Before Injection		501.984	3154.3	Inside Cell		501.984	4273.07	After Injection
501.984	4375	Before Injection		501.984	3117.07	Inside Cell		502.014	3264.77	After Injection		501.984	4310.3	Before Injection		501.953	3165.89	Inside Cell		501.953	4290.16	After Injection
501.984	4364.01	Before Injection		502.014	3115.23	Inside Cell		501.953	3255.01	After Injection		502.075	4309.69	Before Injection		501.953	3153.08	Inside Cell		501.984	4272.46	After Injection
502.014	4376.22	Before Injection		502.014	3106.08	Inside Cell		502.014	3259.89	After Injection		502.045	4308.47	Before Injection		502.014	3162.23	Inside Cell		501.923	4277.34	After Injection
502.014	4379.88	Before Injection		502.014	3113.4	Inside Cell		501.953	3265.38	After Injection		502.014	4306.03	Before Injection		501.923	3152.47	Inside Cell		501.953	4275.51	After Injection
502.014	4384.77	Before Injection		502.045	3115.23	Inside Cell		502.167	3256.84	After Injection		501.984	4304.81	Before Injection		502.045	3163.45	Inside Cell		501.984	4293.21	After Injection
502.014	4373.78	Before Injection		501.953	3107.91	Inside Cell		501.953	3261.72	After Injection		501.984	4317.02	Before Injection		501.953	3158.57	Inside Cell		501.923	4273.68	After Injection
501.984	4375.61	Before Injection		502.014	3101.2	Inside Cell		502.045	3251.34	After Injection		502.014	4302.98	Before Injection		502.014	3163.45	Inside Cell		501.953	4284.67	After Injection
501.984	4373.78	Before Injection		502.014	3110.35	Inside Cell		501.984	3257.45	After Injection		502.075	4304.2	Before Injection		501.984	3150.64	Inside Cell		501.953	4276.12	After Injection
501.953	4376.83	Before Injection		501.984	3115.23	Inside Cell		502.045	3249.51	After Injection		501.923	4303.59	Before Injection		501.923	3149.41	Inside Cell		501.984	4285.28	After Injection
502.045	4370.12	Before Injection		502.014	3114.62	Inside Cell		501.984	3249.51	After Injection		502.045	4308.47	Before Injection		502.014	3149.41	Inside Cell		501.984	4284.67	After Injection
502.014	4375	Before Injection		501.984	3103.03	Inside Cell		501.984	3264.16	After Injection		502.014	4309.69	Before Injection		501.953	3148.19	Inside Cell		502.045	4293.82	After Injection
501.953	4361.57	Before Injection		502.075	3108.52	Inside Cell		501.984	3260.5	After Injection		502.045	4303.59	Before Injection		501.923	3157.35	Inside Cell		501.984	4298.1	After Injection
502.075	4373.78	Before Injection		502.075	3126.22	Inside Cell		502.014	3272.09	After Injection		502.136	4302.37	Before Injection		502.075	3157.96	Inside Cell		501.953	4273.68	After Injection
502.045	4370.12	Before Injection		502.014	3112.18	Inside Cell		502.075	3255.62	After Injection		502.106	4307.86	Before Injection		501.953	3148.8	Inside Cell		501.953	4267.58	After Injection
502.075	4381.71	Before Injection		502.014	3104.86	Inside Cell		502.014	3265.99	After Injection		502.136	4302.37	Before Injection		502.014	3150.64	Inside Cell		502.045	4268.8	After Injection
502.075	4376.83	Before Injection		502.045	3112.18	Inside Cell		502.045	3258.67	After Injection		502.106	4311.52	Before Injection		502.014	3153.69	Inside Cell		502.045	4270.02	After Injection
502.136	4371.34	Before Injection		502.075	3116.46	Inside Cell		502.014	3253.17	After Injection		502.136	4307.86	Before Injection		502.014	3153.08	Inside Cell		502.014	4263.31	After Injection
502.136	4378.05	Before Injection		502.075	3122.56	Inside Cell		502.136	3260.5	After Injection		502.136	4302.37	Before Injection		502.106	3152.47	Inside Cell		501.984	4262.7	After Injection
502.075	4368.29	Before Injection		502.075	3115.23	Inside Cell		502.075	3264.77	After Injection		502.167	4300.54	Before Injection		502.014	3150.64	Inside Cell		502.014	4263.92	After Injection
502.136	4375	Before Injection		502.045	3107.3	Inside Cell		502.014	3244.63	After Injection		502.136	4299.93	Before Injection		502.075	3142.09	Inside Cell		502.014	4265.14	After Injection
502.045	4373.17	Before Injection		502.014	3113.4	Inside Cell		502.045	3262.94	After Injection		502.106	4304.2	Before Injection		502.014	3149.41	Inside Cell		502.045	4264.53	After Injection
502.106	4374.39	Before Injection		502.167	3115.23	Inside Cell		502.014	3259.28	After Injection		502.258	4309.69	Before Injection		502.045	3147.58	Inside Cell		502.014	4262.09	After Injection
502.014	4371.34	Before Injection		502.106	3099.98	Inside Cell		502.014	3254.39	After Injection		502.289	4308.47	Before Injection		502.014	3142.7	Inside Cell		501.984	4264.53	After Injection
502.167	4373.17	Before Injection		502.106	3107.91	Inside Cell		502.014	3258.06	After Injection		502.35	4307.25	Before Injection		502.045	3144.53	Inside Cell		502.045	4268.8	After Injection
502.136	4379.27	Before Injection		502.258	3115.23	Inside Cell		502.167	3270.87	After Injection		502.258	4310.3	Before Injection		502.014	3161.01	Inside Cell		502.014	4273.07	After Injection
502.167	4381.71	Before Injection		502.197	3107.91	Inside Cell		502.136	3262.33	After Injection		502.289	4311.52	Before Injection		502.075	3144.53	Inside Cell		502.014	4260.25	After Injection
502.136	4368.29	Before Injection		502.136	3116.46	Inside Cell		502.075	3262.94	After Injection		502.197	4310.91	Before Injection		502.106	3148.19	Inside Cell		502.045	4261.48	After Injection
502.136	4381.71	Before Injection		502.075	3119.51	Inside Cell		502.136	3256.23	After Injection		502.167	4301.76	Before Injection		502.075	3154.91	Inside Cell		502.014	4271.85	After Injection
502.106	4369.51	Before Injection		502.167	3124.39	Inside Cell		502.106	3251.34	After Injection		502.106	4294.43	Before Injection		502.075	3150.02	Inside Cell		502.045	4256.59	After Injection
502.106	4376.22	Before Injection		502.136	3104.25	Inside Cell		502.167	3251.95	After Injection		502.045	4302.98	Before Injection		502.075	3135.99	Inside Cell		502.075	4273.68	After Injection
502.136	4379.88	Before Injection		502.136	3110.35	Inside Cell		502.075	3250.12	After Injection		502.014	4303.59	Before Injection		502.075	3146.97	Inside Cell		502.106	4263.92	After Injection
502.136	4364.62	Before Injection		502.167	3114.01	Inside Cell		502.136	3256.84	After Injection		502.136	4315.8	Before Injection		502.106	3143.31	Inside Cell		502.075	4277.34	After Injection
502.136	4382.94	Before Injection		502.136	3117.68	Inside Cell		502.106	3246.46	After Injection		502.136	4304.2	Before Injection		502.258	3150.64	Inside Cell		502.045	4260.25	After Injection
502.136	4375.61	Before Injection		502.136	3109.13	Inside Cell		502.075	3252.56	After Injection		502.106	4314.58	Before Injection		502.167	3150.64	Inside Cell		502.106	4267.58	After Injection
502.136	4375	Before Injection		502.075	3110.35	Inside Cell		502.106	3248.9	After Injection		502.075	4302.98	Before Injection		502.136	3146.97	Inside Cell		502.075	4263.92	After Injection
502.136	4382.94	Before Injection		502.167	3112.18	Inside Cell		502.075	3258.67	After Injection		502.014	4290.16	Before Injection		502.106	3159.18	Inside Cell		502.106	4268.8	After Injection
502.167	4371.95	Before Injection		502.167	3115.23	Inside Cell		502.167	3251.95	After Injection		502.075	4319.46	Before Injection		502.136	3154.3	Inside Cell		502.045	4266.36	After Injection
502.167	4389.65	Before Injection		502.167	3104.86	Inside Cell		502.136	3261.72	After Injection		502.106	4319.46	Before Injection		502.136	3155.52	Inside Cell		502.106	4280.4	After Injection
502.197	4375.61	Before Injection		502.167	3104.86	Inside Cell		502.136	3256.23	After Injection		502.197	4301.76	Before Injection		502.197	3161.62	Inside Cell		502.136	4274.9	After Injection
502.167	4375	Before Injection		502.167	3108.52	Inside Cell		502.167	3267.82	After Injection		502.197	4299.32	Before Injection		502.136	3154.3	Inside Cell		502.136	4273.68	After Injection
502.136	4381.71	Before Injection		502.167	3109.13	Inside Cell		502.197	3251.95	After Injection		502.197	4310.3	Before Injection		502.136	3153.69	Inside Cell		502.136	4271.85	After Injection
502.197	4381.71	Before Injection		502.197	3104.25	Inside Cell		502.136	3257.45	After Injection		502.197	4299.93	Before Injection		502.167	3157.96	Inside Cell		502.075	4263.31	After Injection
502.167	4380.49	Before Injection		502.167	3115.23	Inside Cell		502.167	3255.01	After Injection		502.258	4310.3	Before Injection		502.136	3162.23	Inside Cell		502.289	4275.51	After Injection
502.258	4382.32	Before Injection		502.197	3096.92	Inside Cell		502.167	3261.11	After Injection		502.289	4306.64	Before Injection		502.167	3157.96	Inside Cell		502.411	4276.73	After Injection
502.258	4371.34	Before Injection		502.258	3106.08	Inside Cell		502.167	3257.45	After Injection		502.258	4313.97	Before Injection		502.136	3155.52	Inside Cell		502.411	4279.18	After Injection
502.197	4371.95	Before Injection		502.258	3097.53	Inside Cell		502.167	3256.84	After Injection		502.258	4310.91	Before Injection		502.136	3167.11	Inside Cell		502.38	4277.95	After Injection
502.197	4381.1	Before Injection		502.258	3109.74	Inside Cell		502.167	3255.62	After Injection		502.289	4313.35	Before Injection		502.197	3143.92	Inside Cell		502.289	4279.79	After Injection
502.258	4381.1	Before Injection		502.289	3105.47	Inside Cell		502.167	3262.94	After Injection		502.319	4308.47	Before Injection		502.167	3151.25	Inside Cell		502.258	4273.68	After Injection
502.258	4379.27	Before Injection		502.258	3116.46	Inside Cell		502.106	3250.73	After Injection		502.197	4305.42	Before Injection		502.136	3151.25	Inside Cell		502.167	4271.24	After Injection
502.289	4382.94	Before Injection		502.258	3111.57	Inside Cell		502.197	3263.55	After Injection		502.35	4310.3	Before Injection		502.258	3164.67	Inside Cell		502.136	4285.28	After Injection
502.35	4389.65	Before Injection		502.35	3103.64	Inside Cell		502.197	3257.45	After Injection		502.319	4309.69	Before Injection		502.258	3148.8	Inside Cell		502.106	4271.24	After Injection
502.258	4376.22	Before Injection		502.319	3110.96	Inside Cell		502.197	3256.84	After Injection		502.35	4314.58	Before Injection		502.258	3155.52	Inside Cell		502.045	4282.23	After Injection
502.289	4376.83	Before Injection		502.319	3103.64	Inside Cell		502.197	3261.11	After Injection		502.258	4308.47	Before Injection		502.258	3151.25	Inside Cell		502.075	4266.97	After Injection
502.35	4386.6	Before Injection		502.258	3119.51	Inside Cell		502.197	3251.34	After Injection		502.258	4313.35	Before Injection		502.289	3143.31	Inside Cell		502.075	4272.46	After Injection
502.289	4387.82	Before Injection		502.197	3107.91	Inside Cell		502.197	3259.28	After Injection		502.258	4302.37	Before Injection		502.167	3149.41	Inside Cell		502.136	4279.79	After Injection
502.197	4379.27	Before Injection		502.35	3111.57	Inside Cell		502.167	3266.6	After Injection		502.289	4316.41	Before Injection		502.258	3149.41	Inside Cell		502.136	4277.34	After Injection
502.258	4376.83	Before Injection		502.35	3104.86	Inside Cell		502.289	3256.23	After Injection		502.319	4316.41	Before Injection		502.289	3155.52	Inside Cell		502.106	4271.24	After Injection
502.289	4378.05	Before Injection		502.35	3102.42	Inside Cell		502.289	3256.84	After Injection		502.289	4319.46	Before Injection		502.258	3154.91	Inside Cell		502.167	4263.92	After Injection
502.319	4378.05	Before Injection		502.319	3106.08	Inside Cell		502.289	3260.5	After Injection		502.289	4299.93	Before Injection		502.289	3154.3	Inside Cell		502.197	4270.02	After Injection
502.319	4366.46	Before Injection		502.35	3104.25	Inside Cell		502.258	3256.84	After Injection		502.319	4306.64	Before Injection		502.197	3150.64	Inside Cell		502.289	4269.41	After Injection
502.258	4382.32	Before Injection		502.35	3107.3	Inside Cell		502.258	3256.84	After Injection		502.289	4312.13	Before Injection		502.258	3146.97	Inside Cell		502.197	4258.42	After Injection
502.289	4382.94	Before Injection		502.38	3128.66	Inside Cell		502.289	3257.45	After Injection		502.319	4319.46	Before Injection		502.35	3161.62	Inside Cell		502.289	4266.36	After Injection
502.35	4371.95	Before Injection		502.38	3120.12	Inside Cell		502.441	3255.62	After Injection		502.38	4298.71	Before Injection		502.35	3143.31	Inside Cell		502.258	4261.48	After Injection
502.35	4368.9	Before Injection		502.38	3107.91	Inside Cell		502.258	3255.62	After Injection		502.35	4304.81	Before Injection		502.35	3148.19	Inside Cell		502.289	4263.92	After Injection
502.38	4376.83	Before Injection		502.319	3098.14	Inside Cell		502.319	3253.78	After Injection		502.441	4306.64	Before Injection		502.35	3145.75	Inside Cell		502.258	4265.14	After Injection
502.289	4379.27	Before Injection		502.441	3099.98	Inside Cell		502.319	3263.55	After Injection		502.38	4307.25	Before Injection		502.258	3159.18	Inside Cell		502.258	4269.41	After Injection
502.38	4368.9	Before Injection		502.38	3120.73	Inside Cell		502.289	3259.89	After Injection		502.35	4304.81	Before Injection		502.38	3135.99	Inside Cell		502.197	4260.86	After Injection
502.38	4387.21	Before Injection		502.319	3105.47	Inside Cell		502.38	3261.11	After Injection		502.38	4298.71	Before Injection		502.289	3160.4	Inside Cell		502.258	4280.4	After Injection
502.319	4376.83	Before Injection		502.35	3095.7	Inside Cell		502.289	3247.07	After Injection		502.38	4299.32	Before Injection		502.289	3155.52	Inside Cell		502.289	4262.09	After Injection
502.35	4379.27	Before Injection		502.38	3099.37	Inside Cell		502.35	3258.06	After Injection		502.35	4309.69	Before Injection		502.289	3145.75	Inside Cell		502.319	4261.48	After Injection
502.38	4365.23	Before Injection		502.35	3093.87	Inside Cell		502.289	3247.68	After Injection		502.35	4305.42	Before Injection		502.319	3149.41	Inside Cell		502.258	4261.48	After Injection
502.35	4376.22	Before Injection		502.441	3104.25	Inside Cell		502.289	3261.72	After Injection		502.411	4300.54	Before Injection		502.38	3148.8	Inside Cell		502.258	4264.53	After Injection
502.38	4382.32	Before Injection		502.35	3096.31	Inside Cell		502.38	3263.55	After Injection		502.258	4301.76	Before Injection		502.289	3137.82	Inside Cell		502.35	4264.53	After Injection
502.411	4386.6	Before Injection		502.411	3098.76	Inside Cell		502.38	3253.78	After Injection		502.441	4308.47	Before Injection		502.38	3157.35	Inside Cell		502.38	4270.63	After Injection
502.411	4379.88	Before Injection		502.472	3093.26	Inside Cell		502.411	3249.51	After Injection		502.472	4311.52	Before Injection		502.35	3152.47	Inside Cell		502.38	4263.31	After Injection
502.289	4377.44	Before Injection		502.441	3104.25	Inside Cell		502.411	3264.16	After Injection		502.411	4298.71	Before Injection		502.411	3155.52	Inside Cell		502.319	4255.37	After Injection
502.502	4371.95	Before Injection		502.35	3101.2	Inside Cell		502.411	3248.29	After Injection		502.472	4306.03	Before Injection		502.38	3149.41	Inside Cell		502.35	4267.58	After Injection
502.35	4370.12	Before Injection		502.411	3091.43	Inside Cell		502.411	3247.68	After Injection		502.472	4315.8	Before Injection		502.35	3150.02	Inside Cell		502.35	4256.59	After Injection
502.35	4385.38	Before Injection		502.411	3096.31	Inside Cell		502.38	3265.99	After Injection		502.441	4304.81	Before Injection		502.35	3154.3	Inside Cell		502.35	4274.29	After Injection
502.411	4373.78	Before Injection		502.411	3106.08	Inside Cell		502.38	3259.28	After Injection		502.411	4302.37	Before Injection		502.35	3156.74	Inside Cell		502.38	4274.29	After Injection
502.411	4381.71	Before Injection		502.38	3109.13	Inside Cell		502.38	3254.39	After Injection		502.472	4309.08	Before Injection		502.38	3159.18	Inside Cell		502.35	4267.58	After Injection
502.411	4385.38	Before Injection		502.411	3111.57	Inside Cell		502.38	3254.39	After Injection		502.472	4306.64	Before Injection		502.38	3151.86	Inside Cell		502.35	4268.19	After Injection
502.441	4374.39	Before Injection		502.411	3110.96	Inside Cell		502.411	3262.33	After Injection		502.411	4302.98	Before Injection		502.411	3146.97	Inside Cell		502.35	4277.95	After Injection
502.472	4384.77	Before Injection		502.411	3103.03	Inside Cell		502.35	3254.39	After Injection		502.441	4312.74	Before Injection		502.319	3149.41	Inside Cell		502.38	4271.85	After Injection
502.441	4380.49	Before Injection		502.38	3115.23	Inside Cell		502.35	3255.62	After Injection		502.441	4303.59	Before Injection		502.35	3145.14	Inside Cell		502.35	4269.41	After Injection
502.472	4371.34	Before Injection		502.441	3103.64	Inside Cell		502.35	3256.23	After Injection		502.38	4309.69	Before Injection		502.38	3157.35	Inside Cell		502.411	4266.97	After Injection
502.472	4389.04	Before Injection		502.411	3115.84	Inside Cell		502.441	3256.23	After Injection		502.441	4309.08	Before Injection		502.472	3150.64	Inside Cell		502.411	4266.97	After Injection
502.472	4376.22	Before Injection		502.441	3113.4	Inside Cell		502.441	3245.85	After Injection		502.502	4313.97	Before Injection		502.38	3147.58	Inside Cell		502.441	4259.64	After Injection
502.472	4376.22	Before Injection		502.472	3101.81	Inside Cell		502.38	3256.84	After Injection		502.472	4307.25	Before Injection		502.38	3153.69	Inside Cell		502.441	4267.58	After Injection
502.441	4380.49	Before Injection		502.472	3109.74	Inside Cell		502.38	3251.34	After Injection		502.594	4313.35	Before Injection		502.319	3153.08	Inside Cell		502.441	4266.97	After Injection
502.502	4375.61	Before Injection		502.502	3104.25	Inside Cell		502.411	3261.11	After Injection		502.472	4311.52	Before Injection		502.35	3135.99	Inside Cell		502.411	4265.75	After Injection
502.441	4382.32	Before Injection		502.472	3123.78	Inside Cell		502.441	3255.62	After Injection		502.502	4308.47	Before Injection		502.258	3135.38	Inside Cell		502.38	4259.03	After Injection
502.411	4373.17	Before Injection		502.472	3110.35	Inside Cell		502.411	3255.01	After Injection		502.502	4308.47	Before Injection		502.35	3140.26	Inside Cell		502.35	4281.01	After Injection
502.502	4382.32	Before Injection		502.472	3112.18	Inside Cell		502.411	3258.67	After Injection		502.594	4304.81	Before Injection		502.319	3152.47	Inside Cell		502.411	4259.03	After Injection
502.533	4379.88	Before Injection		502.472	3100.59	Inside Cell		502.38	3256.23	After Injection		502.533	4311.52	Before Injection		502.38	3147.58	Inside Cell		502.441	4266.97	After Injection
502.502	4377.44	Before Injection		502.502	3109.13	Inside Cell		502.441	3242.19	After Injection		502.533	4309.08	Before Injection		502.441	3162.84	Inside Cell		502.411	4264.53	After Injection
502.441	4383.55	Before Injection		502.472	3109.13	Inside Cell		502.472	3253.17	After Injection		502.533	4304.81	Before Injection		502.502	3150.64	Inside Cell		502.441	4273.68	After Injection
502.533	4370.73	Before Injection		502.472	3109.74	Inside Cell		502.441	3252.56	After Injection		502.563	4299.32	Before Injection		502.502	3161.62	Inside Cell		502.502	4265.75	After Injection
502.502	4390.26	Before Injection		502.472	3111.57	Inside Cell		502.472	3248.29	After Injection		502.502	4312.13	Before Injection		502.502	3178.71	Inside Cell		502.441	4255.37	After Injection
502.472	4371.95	Before Injection		502.472	3122.56	Inside Cell		502.472	3249.51	After Injection		502.533	4307.25	Before Injection		502.563	3156.74	Inside Cell		502.472	4255.98	After Injection
502.502	4378.05	Before Injection		502.502	3115.84	Inside Cell		502.472	3245.85	After Injection		502.533	4315.8	Before Injection		502.533	3167.72	Inside Cell		502.411	4245.61	After Injection
502.563	4382.32	Before Injection		502.502	3107.91	Inside Cell		502.502	3255.01	After Injection		502.472	4311.52	Before Injection		502.502	3173.83	Inside Cell		502.472	4261.48	After Injection
502.594	4385.99	Before Injection		502.472	3106.08	Inside Cell		502.533	3251.95	After Injection		502.533	4301.15	Before Injection		502.472	3170.17	Inside Cell		502.472	4264.53	After Injection
502.533	4382.32	Before Injection		502.472	3100.59	Inside Cell		502.502	3247.68	After Injection		502.563	4310.91	Before Injection		502.533	3178.1	Inside Cell		502.441	4260.86	After Injection
502.502	4391.48	Before Injection		502.563	3108.52	Inside Cell		502.472	3259.89	After Injection		502.563	4313.35	Before Injection		502.502	3166.5	Inside Cell		502.502	4263.92	After Injection
502.533	4379.27	Before Injection		502.594	3110.35	Inside Cell		502.533	3251.34	After Injection		502.533	4311.52	Before Injection		502.502	3169.56	Inside Cell		502.502	4263.92	After Injection
502.533	4373.17	Before Injection		502.686	3110.96	Inside Cell		502.533	3257.45	After Injection		502.533	4307.86	Before Injection		502.472	3163.45	Inside Cell		502.533	4259.03	After Injection
502.533	4385.38	Before Injection		502.747	3117.07	Inside Cell		502.502	3257.45	After Injection		502.594	4309.69	Before Injection		502.502	3162.23	Inside Cell		502.533	4256.59	After Injection
502.533	4375	Before Injection		502.686	3103.03	Inside Cell		502.533	3250.73	After Injection		502.533	4312.13	Before Injection		502.502	3168.34	Inside Cell		502.472	4263.92	After Injection
502.472	4376.22	Before Injection		502.686	3091.43	Inside Cell		502.502	3243.41	After Injection		502.533	4308.47	Before Injection		502.533	3173.83	Inside Cell		502.411	4266.36	After Injection
502.533	4394.53	Before Injection		502.655	3103.64	Inside Cell		502.472	3265.38	After Injection		502.594	4312.13	Before Injection		502.533	3165.28	Inside Cell		502.502	4279.18	After Injection
502.625	4384.16	Before Injection		502.625	3093.87	Inside Cell		502.533	3254.39	After Injection		502.625	4309.08	Before Injection		502.625	3168.95	Inside Cell		502.472	4265.75	After Injection
502.655	4376.22	Before Injection		502.533	3108.52	Inside Cell		502.533	3258.67	After Injection		502.625	4306.64	Before Injection		502.533	3168.34	Inside Cell		502.472	4278.56	After Injection
502.563	4380.49	Before Injection		502.502	3110.96	Inside Cell		502.594	3250.12	After Injection		502.625	4313.35	Before Injection		502.594	3162.23	Inside Cell		502.533	4266.36	After Injection
502.655	4384.16	Before Injection		502.472	3109.13	Inside Cell		502.563	3254.39	After Injection		502.594	4309.08	Before Injection		502.625	3162.84	Inside Cell		502.533	4262.09	After Injection
502.594	4378.66	Before Injection		502.472	3114.01	Inside Cell		502.502	3255.62	After Injection		502.625	4312.13	Before Injection		502.594	3157.35	Inside Cell		502.533	4259.64	After Injection
502.594	4379.88	Before Injection		502.441	3115.84	Inside Cell		502.594	3261.72	After Injection		502.594	4315.8	Before Injection		502.625	3167.11	Inside Cell		502.533	4268.8	After Injection
502.625	4379.88	Before Injection		502.502	3110.35	Inside Cell		502.594	3255.62	After Injection		502.594	4303.59	Before Injection		502.594	3176.88	Inside Cell		502.563	4272.46	After Injection
502.594	4367.68	Before Injection		502.502	3113.4	Inside Cell		502.563	3247.07	After Injection		502.594	4306.64	Before Injection		502.655	3172.61	Inside Cell		502.533	4276.12	After Injection
502.594	4380.49	Before Injection		502.533	3107.3	Inside Cell		502.502	3261.11	After Injection		502.563	4304.2	Before Injection		502.594	3177.49	Inside Cell		502.533	4272.46	After Injection
502.625	4375	Before Injection		502.533	3116.46	Inside Cell		502.533	3251.34	After Injection		502.594	4318.24	Before Injection		502.625	3171.39	Inside Cell		502.533	4266.97	After Injection
502.594	4387.21	Before Injection		502.594	3107.91	Inside Cell		502.533	3250.73	After Injection		502.594	4313.97	Before Injection		502.594	3159.79	Inside Cell		502.625	4262.7	After Injection
502.625	4380.49	Before Injection		502.686	3128.66	Inside Cell		502.594	3261.11	After Injection		502.686	4312.13	Before Injection		502.533	3166.5	Inside Cell		502.594	4270.63	After Injection
502.655	4379.27	Before Injection		502.747	3110.35	Inside Cell		502.625	3259.89	After Injection		502.655	4306.64	Before Injection		502.563	3156.13	Inside Cell		502.655	4260.86	After Injection
502.655	4374.39	Before Injection		502.686	3110.35	Inside Cell		502.594	3267.21	After Injection		502.625	4307.86	Before Injection		502.594	3156.13	Inside Cell		502.594	4277.95	After Injection
502.655	4373.78	Before Injection		502.686	3114.62	Inside Cell		502.625	3256.23	After Injection		502.655	4304.81	Before Injection		502.625	3153.69	Inside Cell		502.594	4271.85	After Injection
502.655	4376.22	Before Injection		502.686	3108.52	Inside Cell		502.655	3258.67	After Injection		502.655	4309.69	Before Injection		502.625	3158.57	Inside Cell		502.502	4262.7	After Injection
502.655	4387.21	Before Injection		502.625	3115.23	Inside Cell		502.625	3268.43	After Injection		502.686	4315.19	Before Injection		502.655	3153.08	Inside Cell		502.594	4268.8	After Injection
502.686	4378.05	Before Injection		502.655	3114.62	Inside Cell		502.625	3240.97	After Injection		502.686	4303.59	Before Injection		502.594	3165.28	Inside Cell		502.625	4266.36	After Injection
502.655	4382.32	Before Injection		502.594	3119.51	Inside Cell		502.594	3259.28	After Injection		502.686	4309.69	Before Injection		502.716	3156.13	Inside Cell		502.594	4266.97	After Injection
502.655	4370.12	Before Injection		502.625	3093.26	Inside Cell		502.625	3262.33	After Injection		502.686	4314.58	Before Injection		502.625	3142.7	Inside Cell		502.625	4271.24	After Injection
502.655	4378.05	Before Injection		502.594	3098.14	Inside Cell		502.655	3254.39	After Injection		502.686	4310.3	Before Injection		502.625	3149.41	Inside Cell		502.625	4273.07	After Injection
502.594	4383.55	Before Injection		502.594	3101.2	Inside Cell		502.625	3261.11	After Injection		502.686	4307.25	Before Injection		502.625	3156.13	Inside Cell		502.594	4277.95	After Injection
502.716	4394.53	Before Injection		502.655	3089.6	Inside Cell		502.625	3255.62	After Injection		502.655	4305.42	Before Injection		502.655	3157.96	Inside Cell		502.594	4279.18	After Injection
502.655	4374.39	Before Injection		502.655	3097.53	Inside Cell		502.625	3257.45	After Injection		502.686	4307.25	Before Injection		502.625	3147.58	Inside Cell		502.625	4274.29	After Injection
502.716	4384.77	Before Injection		502.686	3098.14	Inside Cell		502.716	3266.6	After Injection		502.686	4318.24	Before Injection		502.655	3143.31	Inside Cell		502.655	4283.45	After Injection
502.808	4380.49	Before Injection		502.716	3101.81	Inside Cell		502.716	3262.94	After Injection		502.747	4302.98	Before Injection		502.686	3145.75	Inside Cell		502.625	4269.41	After Injection
502.747	4375	Before Injection		502.686	3104.86	Inside Cell		502.655	3267.82	After Injection		502.655	4318.85	Before Injection		502.625	3143.31	Inside Cell		502.655	4257.81	After Injection
502.716	4372.56	Before Injection		502.716	3125	Inside Cell		502.686	3257.45	After Injection		502.777	4302.37	Before Injection		502.716	3151.25	Inside Cell		502.655	4268.19	After Injection
502.747	4371.95	Before Injection		502.716	3114.01	Inside Cell		502.655	3258.67	After Injection		502.747	4312.13	Before Injection		502.716	3148.19	Inside Cell		502.625	4273.07	After Injection
502.716	4379.88	Before Injection		502.716	3116.46	Inside Cell		502.686	3257.45	After Injection		502.655	4310.91	Before Injection		502.716	3132.32	Inside Cell		502.686	4273.68	After Injection
502.716	4392.09	Before Injection		502.716	3106.08	Inside Cell		502.716	3277.59	After Injection		502.777	4308.47	Before Injection		502.686	3146.97	Inside Cell		502.655	4269.41	After Injection
502.747	4378.05	Before Injection		502.777	3106.08	Inside Cell		502.777	3259.28	After Injection		502.747	4311.52	Before Injection		502.716	3140.87	Inside Cell		502.716	4274.9	After Injection
502.716	4368.9	Before Injection		502.747	3109.13	Inside Cell		502.716	3259.28	After Injection		502.777	4306.03	Before Injection		502.655	3125.61	Inside Cell		502.655	4282.84	After Injection
502.716	4386.6	Before Injection		502.716	3097.53	Inside Cell		502.686	3262.94	After Injection		502.716	4306.64	Before Injection		502.747	3145.14	Inside Cell		502.655	4276.73	After Injection
502.716	4381.71	Before Injection		502.747	3096.92	Inside Cell		502.747	3254.39	After Injection		502.747	4310.91	Before Injection		502.655	3142.09	Inside Cell		502.655	4271.85	After Injection
502.716	4384.77	Before Injection		502.716	3105.47	Inside Cell		502.716	3265.99	After Injection		502.716	4307.25	Before Injection		502.716	3136.6	Inside Cell		502.716	4273.68	After Injection
502.747	4391.48	Before Injection		502.747	3117.68	Inside Cell		502.838	3272.09	After Injection		502.808	4312.13	Before Injection		502.777	3148.19	Inside Cell		502.716	4274.9	After Injection
502.838	4381.1	Before Injection		502.747	3109.13	Inside Cell		502.869	3262.94	After Injection		502.716	4312.74	Before Injection		502.716	3135.38	Inside Cell		502.716	4282.84	After Injection
502.747	4385.99	Before Injection		502.747	3109.13	Inside Cell		502.93	3259.28	After Injection		502.747	4316.41	Before Injection		502.777	3134.16	Inside Cell		502.716	4273.07	After Injection
502.777	4371.95	Before Injection		502.747	3109.74	Inside Cell		502.93	3258.06	After Injection		502.838	4307.86	Before Injection		502.747	3141.48	Inside Cell		502.686	4288.33	After Injection
502.777	4390.87	Before Injection		502.747	3107.91	Inside Cell		502.808	3260.5	After Injection		502.808	4312.74	Before Injection		502.716	3140.26	Inside Cell		502.716	4275.51	After Injection
502.777	4375	Before Injection		502.747	3120.73	Inside Cell		502.838	3257.45	After Injection		502.838	4307.86	Before Injection		502.686	3140.26	Inside Cell		502.716	4287.72	After Injection
502.777	4380.49	Before Injection		502.838	3120.12	Inside Cell		502.716	3255.62	After Injection		502.808	4313.97	Before Injection		502.716	3151.25	Inside Cell		502.716	4279.79	After Injection
502.747	4373.17	Before Injection		502.777	3103.03	Inside Cell		502.716	3257.45	After Injection		502.808	4305.42	Before Injection		502.686	3149.41	Inside Cell		502.716	4282.23	After Injection
502.838	4382.32	Before Injection		502.808	3108.52	Inside Cell		502.655	3258.06	After Injection		502.808	4312.13	Before Injection		502.747	3145.14	Inside Cell		502.716	4274.9	After Injection
502.777	4389.65	Before Injection		502.747	3115.23	Inside Cell		502.655	3262.33	After Injection		502.777	4310.91	Before Injection		502.838	3144.53	Inside Cell		502.747	4274.9	After Injection
502.899	4377.44	Before Injection		502.808	3106.08	Inside Cell		502.686	3251.95	After Injection		502.808	4301.15	Before Injection		502.716	3140.26	Inside Cell		502.777	4281.01	After Injection
502.838	4373.78	Before Injection		502.808	3105.47	Inside Cell		502.747	3270.87	After Injection		502.777	4304.81	Before Injection		502.777	3139.04	Inside Cell		502.625	4271.85	After Injection
502.869	4387.21	Before Injection		502.838	3099.37	Inside Cell		502.716	3272.09	After Injection		502.777	4314.58	Before Injection		502.808	3136.6	Inside Cell		502.777	4273.07	After Injection
502.899	4382.32	Before Injection		502.808	3104.86	Inside Cell		502.716	3261.11	After Injection		502.808	4307.25	Before Injection		502.808	3140.87	Inside Cell		502.838	4276.12	After Injection
502.838	4392.7	Before Injection		502.808	3095.7	Inside Cell		502.716	3257.45	After Injection		502.808	4313.97	Before Injection		502.777	3129.88	Inside Cell		502.747	4271.24	After Injection
502.838	4376.22	Before Injection		502.808	3096.31	Inside Cell		502.716	3266.6	After Injection		502.808	4313.35	Before Injection		502.777	3138.43	Inside Cell		502.838	4263.31	After Injection
502.869	4379.27	Before Injection		502.838	3097.53	Inside Cell		502.777	3251.34	After Injection		502.838	4312.13	Before Injection		502.777	3132.32	Inside Cell		502.716	4274.29	After Injection
502.838	4380.49	Before Injection		502.838	3094.48	Inside Cell		502.838	3255.01	After Injection		502.808	4317.02	Before Injection		502.747	3128.66	Inside Cell		502.747	4275.51	After Injection
502.899	4390.87	Before Injection		502.869	3110.96	Inside Cell		502.777	3264.16	After Injection		502.899	4307.25	Before Injection		502.777	3142.09	Inside Cell		502.808	4282.23	After Injection
502.899	4379.27	Before Injection		502.899	3093.26	Inside Cell		502.838	3258.67	After Injection		502.899	4323.73	Before Injection		502.808	3133.55	Inside Cell		502.838	4281.01	After Injection
502.869	4378.66	Before Injection		502.869	3107.91	Inside Cell		502.777	3253.17	After Injection		502.93	4295.04	Before Injection		502.777	3145.14	Inside Cell		502.747	4273.68	After Injection
502.808	4381.1	Before Injection		502.869	3106.08	Inside Cell		502.777	3254.39	After Injection		502.869	4306.03	Before Injection		502.869	3142.09	Inside Cell		502.747	4260.86	After Injection
502.838	4384.77	Before Injection		502.869	3104.25	Inside Cell		502.747	3247.68	After Injection		502.838	4303.59	Before Injection		502.777	3147.58	Inside Cell		502.777	4265.14	After Injection
502.838	4385.99	Before Injection		502.777	3087.16	Inside Cell		502.777	3259.89	After Injection		502.838	4309.69	Before Injection		502.808	3146.97	Inside Cell		502.777	4286.5	After Injection
502.899	4382.94	Before Injection		502.838	3098.14	Inside Cell		502.747	3258.06	After Injection		502.838	4316.41	Before Injection		502.838	3150.02	Inside Cell		502.869	4282.23	After Injection
502.899	4395.14	Before Injection		502.869	3111.57	Inside Cell		502.899	3265.38	After Injection		502.899	4318.85	Before Injection		502.869	3160.4	Inside Cell		502.838	4277.34	After Injection
502.899	4371.34	Before Injection		502.869	3098.14	Inside Cell		502.869	3265.99	After Injection		502.899	4312.13	Before Injection		502.838	3154.3	Inside Cell		502.869	4276.12	After Injection
502.869	4393.31	Before Injection		502.869	3110.96	Inside Cell		502.869	3249.51	After Injection		502.96	4315.19	Before Injection		502.869	3143.31	Inside Cell		502.838	4276.12	After Injection
502.747	4368.29	Before Injection		502.869	3109.74	Inside Cell		502.869	3260.5	After Injection		502.869	4299.32	Before Injection		502.869	3161.62	Inside Cell		502.838	4279.79	After Injection
502.747	4398.19	Before Injection		502.838	3099.98	Inside Cell		502.838	3250.12	After Injection		502.869	4320.68	Before Injection		502.838	3153.08	Inside Cell		502.838	4273.07	After Injection
502.686	4384.16	Before Injection		502.93	3104.86	Inside Cell		502.808	3260.5	After Injection		502.899	4310.3	Before Injection		502.777	3153.69	Inside Cell		502.808	4282.84	After Injection
502.808	4385.99	Before Injection		502.96	3096.92	Inside Cell		502.838	3262.94	After Injection		502.869	4318.24	Before Injection		502.869	3156.13	Inside Cell		502.838	4287.72	After Injection
502.899	4377.44	Before Injection		502.899	3101.2	Inside Cell		502.838	3259.28	After Injection		502.869	4319.46	Before Injection		502.899	3145.14	Inside Cell		502.869	4271.85	After Injection
503.021	4389.65	Before Injection		502.899	3097.53	Inside Cell		502.838	3265.99	After Injection		502.899	4308.47	Before Injection		502.899	3159.79	Inside Cell		502.869	4268.8	After Injection
502.991	4368.29	Before Injection		502.869	3097.53	Inside Cell		502.838	3262.94	After Injection		502.93	4302.37	Before Injection		502.96	3148.19	Inside Cell		502.869	4265.14	After Injection
502.96	4381.1	Before Injection		502.899	3101.2	Inside Cell		502.869	3258.67	After Injection		502.93	4309.69	Before Injection		502.93	3157.96	Inside Cell		502.869	4258.42	After Injection
503.082	4390.87	Before Injection		502.869	3095.09	Inside Cell		502.869	3265.99	After Injection		502.869	4309.69	Before Injection		502.96	3152.47	Inside Cell		502.838	4268.8	After Injection
503.082	4394.53	Before Injection		502.96	3106.08	Inside Cell		502.96	3270.87	After Injection		503.021	4310.91	Before Injection		502.93	3153.08	Inside Cell		502.869	4274.29	After Injection
503.204	4381.71	Before Injection		502.93	3093.87	Inside Cell		502.93	3262.33	After Injection		502.93	4313.97	Before Injection		502.93	3143.92	Inside Cell		502.899	4262.09	After Injection
503.052	4381.71	Before Injection		502.991	3099.37	Inside Cell		502.93	3257.45	After Injection		502.93	4307.25	Before Injection		502.93	3150.02	Inside Cell		502.96	4253.54	After Injection
503.082	4376.83	Before Injection		502.93	3089.6	Inside Cell		502.899	3254.39	After Injection		502.93	4308.47	Before Injection		502.899	3148.8	Inside Cell		502.869	4263.92	After Injection
503.021	4388.43	Before Injection		502.96	3101.81	Inside Cell		502.899	3254.39	After Injection		502.93	4312.74	Before Injection		502.869	3145.75	Inside Cell		502.869	4266.97	After Injection
503.021	4389.65	Before Injection		502.96	3081.67	Inside Cell		502.899	3256.23	After Injection		502.96	4318.85	Before Injection		502.899	3145.75	Inside Cell		502.838	4265.14	After Injection
502.991	4394.53	Before Injection		502.93	3099.37	Inside Cell		502.93	3259.89	After Injection		502.991	4317.02	Before Injection		502.869	3161.01	Inside Cell		502.93	4251.71	After Injection
502.991	4394.53	Before Injection		502.96	3099.98	Inside Cell		502.869	3257.45	After Injection		502.96	4304.2	Before Injection		502.96	3152.47	Inside Cell		502.869	4260.86	After Injection
502.96	4380.49	Before Injection		502.96	3087.77	Inside Cell		502.93	3255.62	After Injection		502.991	4306.03	Before Injection		502.899	3148.19	Inside Cell		502.96	4267.58	After Injection
502.96	4381.1	Before Injection		502.991	3088.99	Inside Cell		502.93	3267.82	After Injection		502.96	4313.97	Before Injection		502.96	3146.97	Inside Cell		502.899	4263.92	After Injection
503.021	4378.05	Before Injection		502.93	3095.7	Inside Cell		502.96	3257.45	After Injection		502.93	4299.93	Before Injection		502.96	3145.75	Inside Cell		502.93	4272.46	After Injection
503.021	4382.32	Before Injection		502.991	3084.72	Inside Cell		502.96	3263.55	After Injection		502.899	4320.68	Before Injection		502.96	3145.14	Inside Cell		502.93	4280.4	After Injection
503.021	4382.94	Before Injection		502.991	3099.98	Inside Cell		502.96	3269.65	After Injection		502.991	4320.68	Before Injection		503.021	3157.35	Inside Cell		502.991	4280.4	After Injection
502.991	4377.44	Before Injection		503.021	3103.03	Inside Cell		502.96	3259.28	After Injection		503.021	4315.8	Before Injection		503.021	3150.64	Inside Cell		502.93	4281.62	After Injection
502.96	4381.1	Before Injection		502.93	3087.77	Inside Cell		503.021	3263.55	After Injection		503.021	4309.08	Before Injection		503.021	3152.47	Inside Cell		502.96	4266.97	After Injection
503.021	4390.87	Before Injection		502.991	3085.94	Inside Cell		503.021	3263.55	After Injection		502.991	4307.25	Before Injection		502.96	3150.02	Inside Cell		502.93	4267.58	After Injection
503.082	4390.26	Before Injection		503.021	3087.77	Inside Cell		502.96	3258.06	After Injection		502.991	4315.8	Before Injection		502.991	3148.19	Inside Cell		502.96	4250.49	After Injection
503.082	4389.65	Before Injection		503.021	3082.89	Inside Cell		502.96	3261.11	After Injection		502.96	4309.69	Before Injection		502.96	3151.86	Inside Cell		502.96	4273.07	After Injection
503.082	4392.09	Before Injection		503.021	3096.31	Inside Cell		503.021	3262.33	After Injection		503.021	4316.41	Before Injection		503.021	3168.34	Inside Cell		502.93	4280.4	After Injection
503.113	4385.99	Before Injection		503.021	3099.98	Inside Cell		502.96	3256.23	After Injection		503.052	4312.13	Before Injection		502.991	3160.4	Inside Cell		502.93	4272.46	After Injection
503.082	4388.43	Before Injection		503.021	3094.48	Inside Cell		503.021	3253.78	After Injection		503.052	4317.02	Before Injection		502.96	3161.01	Inside Cell		502.93	4265.75	After Injection
503.082	4373.78	Before Injection		503.021	3095.7	Inside Cell		502.96	3261.11	After Injection		503.021	4310.91	Before Injection		502.93	3150.02	Inside Cell		503.082	4271.85	After Injection
503.052	4391.48	Before Injection		503.021	3084.11	Inside Cell		502.96	3269.65	After Injection		502.991	4312.13	Before Injection		502.899	3155.52	Inside Cell		502.96	4279.79	After Injection
502.991	4387.82	Before Injection		503.021	3091.43	Inside Cell		502.96	3257.45	After Injection		502.991	4309.69	Before Injection		503.113	3161.62	Inside Cell		502.991	4257.81	After Injection
502.991	4383.55	Before Injection		503.082	3082.89	Inside Cell		503.052	3270.87	After Injection		503.082	4315.8	Before Injection		503.113	3164.06	Inside Cell		503.021	4263.31	After Injection
503.082	4382.94	Before Injection		503.082	3081.05	Inside Cell		503.082	3256.23	After Injection		503.082	4315.8	Before Injection		503.082	3158.57	Inside Cell		503.021	4273.07	After Injection
503.082	4393.92	Before Injection		503.082	3091.43	Inside Cell		503.052	3265.99	After Injection		503.082	4305.42	Before Injection		503.082	3158.57	Inside Cell		503.021	4261.48	After Injection
503.113	4384.77	Before Injection		503.113	3090.82	Inside Cell		503.082	3258.67	After Injection		503.143	4317.02	Before Injection		503.174	3156.74	Inside Cell		503.021	4272.46	After Injection
503.052	4388.43	Before Injection		503.113	3085.94	Inside Cell		502.991	3255.62	After Injection		503.082	4319.46	Before Injection		503.052	3166.5	Inside Cell		503.082	4262.7	After Injection
503.113	4383.55	Before Injection		503.082	3089.6	Inside Cell		503.143	3270.26	After Injection		503.174	4314.58	Before Injection		503.143	3161.62	Inside Cell		503.021	4270.02	After Injection
503.174	4389.65	Before Injection		503.082	3094.48	Inside Cell		503.113	3261.72	After Injection		503.143	4313.97	Before Injection		503.082	3156.74	Inside Cell		503.082	4282.23	After Injection
503.143	4391.48	Before Injection		503.082	3087.77	Inside Cell		503.113	3256.23	After Injection		503.082	4315.8	Before Injection		503.082	3157.96	Inside Cell		503.082	4259.64	After Injection
503.174	4390.26	Before Injection		503.113	3089.6	Inside Cell		503.082	3261.11	After Injection		503.113	4306.64	Before Injection		503.082	3161.62	Inside Cell		503.082	4273.68	After Injection
503.143	4392.09	Before Injection		503.113	3096.31	Inside Cell		503.082	3259.89	After Injection		503.113	4311.52	Before Injection		503.082	3150.02	Inside Cell		502.991	4270.02	After Injection
503.113	4382.94	Before Injection		503.113	3084.72	Inside Cell		503.052	3256.23	After Injection		503.082	4307.86	Before Injection		502.991	3152.47	Inside Cell		503.021	4268.19	After Injection
503.143	4386.6	Before Injection		503.113	3098.14	Inside Cell		503.082	3262.33	After Injection		503.082	4321.9	Before Injection		503.021	3151.86	Inside Cell		502.991	4270.63	After Injection
503.174	4396.36	Before Injection		503.052	3101.81	Inside Cell		503.021	3267.21	After Injection		502.991	4315.8	Before Injection		502.991	3159.18	Inside Cell		503.021	4264.53	After Injection
503.143	4388.43	Before Injection		503.143	3108.52	Inside Cell		503.082	3265.99	After Injection		503.021	4321.9	Before Injection		503.052	3147.58	Inside Cell		503.052	4273.68	After Injection
503.143	4381.1	Before Injection		503.143	3088.38	Inside Cell		503.082	3260.5	After Injection		503.021	4306.64	Before Injection		503.082	3142.09	Inside Cell		503.082	4263.31	After Injection
503.113	4385.38	Before Injection		503.204	3106.08	Inside Cell		503.143	3258.67	After Injection		503.021	4323.73	Before Injection		503.113	3140.26	Inside Cell		503.113	4272.46	After Injection
503.113	4385.99	Before Injection		503.113	3087.77	Inside Cell		503.113	3261.11	After Injection		503.082	4317.02	Before Injection		503.174	3145.14	Inside Cell		503.082	4267.58	After Injection
503.143	4396.36	Before Injection		503.174	3091.43	Inside Cell		503.113	3252.56	After Injection		503.052	4317.63	Before Injection		503.082	3151.86	Inside Cell		503.143	4266.97	After Injection
503.143	4384.77	Before Injection		503.174	3094.48	Inside Cell		503.113	3253.78	After Injection		503.082	4313.97	Before Injection		503.113	3149.41	Inside Cell		503.082	4281.01	After Injection
503.174	4390.87	Before Injection		503.204	3106.08	Inside Cell		503.143	3259.89	After Injection		503.143	4322.51	Before Injection		503.174	3157.96	Inside Cell		503.143	4289.55	After Injection
503.204	4389.65	Before Injection		503.143	3099.37	Inside Cell		503.204	3263.55	After Injection		503.204	4309.08	Before Injection		503.143	3144.53	Inside Cell		503.143	4277.95	After Injection
503.174	4385.38	Before Injection		503.113	3101.81	Inside Cell		503.204	3268.43	After Injection		503.143	4310.91	Before Injection		503.143	3148.19	Inside Cell		503.174	4268.8	After Injection
503.174	4381.71	Before Injection		503.143	3098.76	Inside Cell		503.113	3256.84	After Injection		503.235	4317.02	Before Injection		503.143	3157.96	Inside Cell		503.143	4268.19	After Injection
503.143	4381.71	Before Injection		503.265	3104.25	Inside Cell		503.113	3256.84	After Injection		503.265	4313.97	Before Injection		503.113	3148.19	Inside Cell		503.113	4263.31	After Injection
503.174	4384.77	Before Injection		503.082	3098.14	Inside Cell		503.113	3272.09	After Injection		503.204	4314.58	Before Injection		503.082	3132.32	Inside Cell		503.082	4260.86	After Injection
503.204	4392.09	Before Injection		503.204	3116.46	Inside Cell		503.174	3258.06	After Injection		503.204	4315.8	Before Injection		503.143	3147.58	Inside Cell		503.143	4269.41	After Injection
503.204	4391.48	Before Injection		503.204	3104.86	Inside Cell		503.174	3256.84	After Injection		503.143	4306.64	Before Injection		503.143	3129.88	Inside Cell		503.204	4279.18	After Injection
503.174	4393.92	Before Injection		503.204	3109.13	Inside Cell		503.143	3268.43	After Injection		503.265	4302.98	Before Injection		503.143	3142.7	Inside Cell		503.143	4274.9	After Injection
503.174	4387.21	Before Injection		503.265	3110.35	Inside Cell		503.143	3264.16	After Injection		503.265	4319.46	Before Injection		503.174	3143.31	Inside Cell		503.143	4263.92	After Injection
503.174	4390.26	Before Injection		503.204	3117.07	Inside Cell		503.143	3261.11	After Injection		503.235	4307.86	Before Injection		503.113	3152.47	Inside Cell		503.113	4273.07	After Injection
503.204	4380.49	Before Injection		503.174	3112.18	Inside Cell		503.143	3265.99	After Injection		503.235	4311.52	Before Injection		503.143	3156.13	Inside Cell		503.143	4271.85	After Injection
503.265	4388.43	Before Injection		503.174	3105.47	Inside Cell		503.174	3258.67	After Injection		503.265	4312.74	Before Injection		503.113	3153.69	Inside Cell		503.113	4276.73	After Injection
503.265	4385.99	Before Injection		503.143	3110.96	Inside Cell		503.174	3261.11	After Injection		503.265	4324.95	Before Injection		503.113	3146.36	Inside Cell		503.143	4274.29	After Injection
503.265	4395.75	Before Injection		503.235	3098.76	Inside Cell		503.204	3251.95	After Injection		503.235	4308.47	Before Injection		503.174	3157.35	Inside Cell		503.113	4270.63	After Injection
503.265	4393.31	Before Injection		503.174	3100.59	Inside Cell		503.204	3262.94	After Injection		503.296	4312.13	Before Injection		503.143	3151.25	Inside Cell		503.021	4262.7	After Injection
503.357	4382.32	Before Injection		503.143	3108.52	Inside Cell		503.235	3246.46	After Injection		503.265	4311.52	Before Injection		503.113	3146.97	Inside Cell		502.96	4266.97	After Injection
503.265	4385.99	Before Injection		503.143	3094.48	Inside Cell		503.204	3251.95	After Injection		503.265	4315.19	Before Injection		503.174	3162.84	Inside Cell		502.96	4268.19	After Injection
503.265	4392.09	Before Injection		503.235	3114.01	Inside Cell		503.265	3261.72	After Injection		503.387	4314.58	Before Injection		503.204	3154.3	Inside Cell		503.143	4281.62	After Injection
503.265	4387.82	Before Injection		503.235	3118.29	Inside Cell		503.204	3244.02	After Injection		503.326	4315.8	Before Injection		503.204	3154.91	Inside Cell		503.265	4266.36	After Injection
503.265	4392.7	Before Injection		503.265	3106.08	Inside Cell		503.265	3251.95	After Injection		503.265	4307.86	Before Injection		503.204	3153.08	Inside Cell		503.326	4258.42	After Injection
503.265	4385.38	Before Injection		503.265	3097.53	Inside Cell		503.265	3264.16	After Injection		503.204	4320.07	Before Injection		503.235	3155.52	Inside Cell		503.235	4265.14	After Injection
503.265	4391.48	Before Injection		503.235	3106.08	Inside Cell		503.265	3267.82	After Injection		503.235	4312.13	Before Injection		503.265	3151.86	Inside Cell		503.265	4263.31	After Injection
503.265	4384.77	Before Injection		503.235	3110.96	Inside Cell		503.265	3250.73	After Injection		503.204	4309.08	Before Injection		503.204	3139.65	Inside Cell		503.235	4271.85	After Injection
503.387	4390.26	Before Injection		503.235	3115.84	Inside Cell		503.235	3259.28	After Injection		503.265	4322.51	Before Injection		503.265	3148.8	Inside Cell		503.235	4274.29	After Injection
503.326	4391.48	Before Injection		503.204	3096.31	Inside Cell		503.235	3252.56	After Injection		503.265	4318.24	Before Injection		503.265	3158.57	Inside Cell		503.235	4262.7	After Injection
503.387	4390.26	Before Injection		503.265	3103.64	Inside Cell		503.235	3258.06	After Injection		503.265	4316.41	Before Injection		503.265	3149.41	Inside Cell		503.296	4268.8	After Injection
503.387	4396.97	Before Injection		503.265	3102.42	Inside Cell		503.204	3252.56	After Injection		503.265	4316.41	Before Injection		503.235	3160.4	Inside Cell		503.265	4270.02	After Injection
503.448	4389.65	Before Injection		503.235	3104.25	Inside Cell		503.235	3254.39	After Injection		503.326	4313.35	Before Injection		503.265	3163.45	Inside Cell		503.357	4266.36	After Injection
503.387	4381.71	Before Injection		503.265	3107.91	Inside Cell		503.235	3243.41	After Injection		503.326	4311.52	Before Injection		503.265	3162.23	Inside Cell		503.296	4271.24	After Injection
503.357	4396.97	Before Injection		503.265	3121.34	Inside Cell		503.265	3268.43	After Injection		503.326	4318.85	Before Injection		503.296	3168.34	Inside Cell		503.296	4281.01	After Injection
503.357	4396.36	Before Injection		503.265	3114.01	Inside Cell		503.296	3261.11	After Injection		503.357	4315.19	Before Injection		503.204	3150.64	Inside Cell		503.296	4266.97	After Injection
503.357	4406.13	Before Injection		503.296	3093.87	Inside Cell		503.265	3264.16	After Injection		503.326	4318.24	Before Injection		503.265	3163.45	Inside Cell		503.326	4268.8	After Injection
503.357	4381.71	Before Injection		503.326	3110.96	Inside Cell		503.357	3256.84	After Injection		503.387	4309.69	Before Injection		503.235	3154.3	Inside Cell		503.265	4259.03	After Injection
503.326	4399.41	Before Injection		503.326	3108.52	Inside Cell		503.326	3258.67	After Injection		503.326	4317.02	Before Injection		503.174	3168.34	Inside Cell		503.296	4266.36	After Injection
503.326	4386.6	Before Injection		503.357	3107.91	Inside Cell		503.296	3270.26	After Injection		503.326	4313.35	Before Injection		503.265	3156.74	Inside Cell		503.296	4277.34	After Injection
503.296	4389.65	Before Injection		503.326	3092.65	Inside Cell		503.357	3256.23	After Injection		503.265	4304.81	Before Injection		503.204	3150.02	Inside Cell		503.296	4262.7	After Injection
503.387	4389.65	Before Injection		503.326	3104.86	Inside Cell		503.357	3257.45	After Injection		503.326	4322.51	Before Injection		503.265	3154.3	Inside Cell		503.326	4273.68	After Injection
503.326	4397.58	Before Injection		503.326	3088.99	Inside Cell		503.326	3245.85	After Injection		503.326	4314.58	Before Injection		503.265	3154.91	Inside Cell		503.265	4274.29	After Injection
503.357	4398.19	Before Injection		503.387	3098.76	Inside Cell		503.387	3251.95	After Injection		503.296	4317.02	Before Injection		503.326	3155.52	Inside Cell		503.296	4281.01	After Injection
503.357	4378.66	Before Injection		503.326	3095.7	Inside Cell		503.265	3259.89	After Injection		503.357	4313.97	Before Injection		503.265	3157.35	Inside Cell		503.296	4273.68	After Injection
503.387	4387.21	Before Injection		503.326	3095.7	Inside Cell		503.296	3256.84	After Injection		503.357	4320.07	Before Injection		503.326	3159.18	Inside Cell		503.265	4267.58	After Injection
503.387	4383.55	Before Injection		503.387	3095.09	Inside Cell		503.357	3265.99	After Injection		503.387	4317.63	Before Injection		503.265	3142.7	Inside Cell		503.326	4276.12	After Injection
503.387	4385.38	Before Injection		503.387	3100.59	Inside Cell		503.357	3270.26	After Injection		503.418	4318.85	Before Injection		503.357	3168.95	Inside Cell		503.296	4277.95	After Injection
503.387	4393.31	Before Injection		503.387	3103.64	Inside Cell		503.326	3261.72	After Injection		503.357	4319.46	Before Injection		503.418	3154.3	Inside Cell		503.296	4271.24	After Injection
503.387	4395.14	Before Injection		503.387	3088.38	Inside Cell		503.387	3261.72	After Injection		503.357	4320.07	Before Injection		503.357	3161.01	Inside Cell		503.326	4278.56	After Injection
503.418	4389.04	Before Injection		503.357	3087.77	Inside Cell		503.326	3256.23	After Injection		503.418	4313.35	Before Injection		503.357	3150.02	Inside Cell		503.326	4272.46	After Injection
503.418	4390.26	Before Injection		503.418	3098.76	Inside Cell		503.326	3265.38	After Injection		503.387	4313.35	Before Injection		503.326	3143.92	Inside Cell		503.326	4264.53	After Injection
503.448	4383.55	Before Injection		503.387	3101.2	Inside Cell		503.387	3259.28	After Injection		503.418	4310.91	Before Injection		503.357	3145.75	Inside Cell		503.357	4266.97	After Injection
503.387	4396.36	Before Injection		503.418	3099.37	Inside Cell		503.296	3262.33	After Injection		503.387	4318.24	Before Injection		503.387	3155.52	Inside Cell		503.326	4268.8	After Injection
503.418	4387.82	Before Injection		503.387	3090.21	Inside Cell		503.418	3267.21	After Injection		503.418	4304.81	Before Injection		503.326	3149.41	Inside Cell		503.357	4262.7	After Injection
503.448	4393.31	Before Injection		503.387	3098.14	Inside Cell		503.326	3255.62	After Injection		503.418	4318.85	Before Injection		503.387	3154.3	Inside Cell		503.387	4274.9	After Injection
503.418	4382.94	Before Injection		503.387	3105.47	Inside Cell		503.357	3263.55	After Injection		503.387	4309.69	Before Injection		503.387	3157.35	Inside Cell		503.387	4271.85	After Injection
503.387	4392.7	Before Injection		503.357	3095.7	Inside Cell		503.357	3244.02	After Injection		503.387	4320.68	Before Injection		503.357	3149.41	Inside Cell		503.387	4270.63	After Injection
503.387	4396.97	Before Injection		503.448	3090.82	Inside Cell		503.418	3256.23	After Injection		503.479	4321.29	Before Injection		503.418	3153.08	Inside Cell		503.357	4265.14	After Injection
503.479	4399.41	Before Injection		503.387	3091.43	Inside Cell		503.448	3256.84	After Injection		503.418	4320.68	Before Injection		503.357	3159.79	Inside Cell		503.418	4276.12	After Injection
503.418	4392.7	Before Injection		503.448	3090.82	Inside Cell		503.448	3256.23	After Injection		503.418	4323.73	Before Injection		503.387	3151.86	Inside Cell		503.387	4286.5	After Injection
503.479	4387.82	Before Injection		503.418	3095.7	Inside Cell		503.479	3254.39	After Injection		503.387	4320.68	Before Injection		503.387	3172	Inside Cell		503.448	4279.18	After Injection
503.387	4383.55	Before Injection		503.418	3107.3	Inside Cell		503.357	3256.23	After Injection		503.448	4315.8	Before Injection		503.418	3165.89	Inside Cell		503.387	4282.23	After Injection
503.418	4382.32	Before Injection		503.418	3105.47	Inside Cell		503.479	3239.75	After Injection		503.418	4315.19	Before Injection		503.387	3167.72	Inside Cell		503.387	4287.72	After Injection
503.418	4392.7	Before Injection		503.418	3101.2	Inside Cell		503.448	3259.28	After Injection		503.448	4318.24	Before Injection		503.387	3162.84	Inside Cell		503.418	4282.84	After Injection
503.479	4394.53	Before Injection		503.418	3109.13	Inside Cell		503.51	3252.56	After Injection		503.479	4331.67	Before Injection		503.387	3162.23	Inside Cell		503.448	4284.67	After Injection
503.51	4392.7	Before Injection		503.448	3098.14	Inside Cell		503.418	3248.9	After Injection		503.479	4306.64	Before Injection		503.479	3153.08	Inside Cell		503.387	4281.62	After Injection
503.479	4384.77	Before Injection		503.479	3099.37	Inside Cell		503.479	3261.11	After Injection		503.479	4317.63	Before Injection		503.571	3158.57	Inside Cell		503.387	4279.79	After Injection
503.448	4395.14	Before Injection		503.448	3099.37	Inside Cell		503.418	3259.28	After Injection		503.51	4326.17	Before Injection		503.571	3167.11	Inside Cell		503.387	4278.56	After Injection
503.418	4385.38	Before Injection		503.448	3088.38	Inside Cell		503.51	3262.94	After Injection		503.479	4307.25	Before Injection		503.601	3153.69	Inside Cell		503.448	4277.34	After Injection
503.571	4400.02	Before Injection		503.479	3095.09	Inside Cell		503.418	3250.73	After Injection		503.448	4310.91	Before Injection		503.571	3157.35	Inside Cell		503.387	4278.56	After Injection
503.601	4401.25	Before Injection		503.448	3091.43	Inside Cell		503.479	3272.09	After Injection		503.54	4313.97	Before Injection		503.54	3168.95	Inside Cell		503.418	4279.79	After Injection
503.51	4391.48	Before Injection		503.479	3104.86	Inside Cell		503.448	3266.6	After Injection		503.448	4326.78	Before Injection		503.51	3156.74	Inside Cell		503.418	4272.46	After Injection
503.54	4392.09	Before Injection		503.479	3108.52	Inside Cell		503.479	3242.19	After Injection		503.51	4313.35	Before Injection		503.387	3156.13	Inside Cell		503.448	4270.63	After Injection
503.51	4389.04	Before Injection		503.448	3110.35	Inside Cell		503.479	3261.11	After Injection		503.448	4322.51	Before Injection		503.387	3154.91	Inside Cell		503.418	4287.11	After Injection
503.571	4387.21	Before Injection		503.479	3092.65	Inside Cell		503.479	3257.45	After Injection		503.448	4316.41	Before Injection		503.357	3155.52	Inside Cell		503.418	4281.62	After Injection
503.51	4393.92	Before Injection		503.448	3115.23	Inside Cell		503.51	3262.94	After Injection		503.51	4317.63	Before Injection		503.387	3161.62	Inside Cell		503.448	4279.18	After Injection
503.51	4389.65	Before Injection		503.479	3107.91	Inside Cell		503.51	3256.84	After Injection		503.479	4320.07	Before Injection		503.448	3164.06	Inside Cell		503.448	4289.55	After Injection
503.54	4391.48	Before Injection		503.479	3095.7	Inside Cell		503.51	3260.5	After Injection		503.54	4320.68	Before Injection		503.479	3164.06	Inside Cell		503.479	4279.18	After Injection
503.54	4396.97	Before Injection		503.51	3107.3	Inside Cell		503.479	3263.55	After Injection		503.479	4318.85	Before Injection		503.387	3148.8	Inside Cell		503.479	4281.62	After Injection
503.571	4387.82	Before Injection		503.51	3107.3	Inside Cell		503.54	3258.06	After Injection		503.51	4307.25	Before Injection		503.387	3151.86	Inside Cell		503.51	4274.29	After Injection
503.632	4399.41	Before Injection		503.54	3095.09	Inside Cell		503.479	3265.38	After Injection		503.51	4309.08	Before Injection		503.448	3150.02	Inside Cell		503.54	4277.34	After Injection
503.479	4387.82	Before Injection		503.479	3094.48	Inside Cell		503.479	3259.28	After Injection		503.54	4324.34	Before Injection		503.448	3151.86	Inside Cell		503.448	4285.28	After Injection
503.571	4400.64	Before Injection		503.418	3101.2	Inside Cell		503.54	3265.99	After Injection		503.51	4325.56	Before Injection		503.51	3148.19	Inside Cell		503.51	4274.9	After Injection
503.601	4379.88	Before Injection		503.357	3116.46	Inside Cell		503.571	3266.6	After Injection		503.662	4317.63	Before Injection		503.51	3144.53	Inside Cell		503.51	4276.12	After Injection
503.601	4391.48	Before Injection		503.357	3105.47	Inside Cell		503.51	3256.84	After Injection		503.632	4316.41	Before Injection		503.479	3143.92	Inside Cell		503.479	4284.67	After Injection
503.571	4391.48	Before Injection		503.357	3107.91	Inside Cell		503.51	3263.55	After Injection		503.601	4314.58	Before Injection		503.448	3129.88	Inside Cell		503.51	4281.62	After Injection
503.601	4387.21	Before Injection		503.448	3096.92	Inside Cell		503.54	3256.23	After Injection		503.571	4318.24	Before Injection		503.479	3145.75	Inside Cell		503.54	4273.07	After Injection
503.571	4397.58	Before Injection		503.418	3092.65	Inside Cell		503.54	3273.93	After Injection		503.571	4321.9	Before Injection		503.479	3136.6	Inside Cell		503.51	4276.12	After Injection
503.571	4384.16	Before Injection		503.51	3103.03	Inside Cell		503.54	3258.67	After Injection		503.601	4313.97	Before Injection		503.387	3135.38	Inside Cell		503.51	4277.95	After Injection
503.632	4396.97	Before Injection		503.601	3104.86	Inside Cell		503.571	3271.48	After Injection		503.601	4329.22	Before Injection		503.54	3138.43	Inside Cell		503.51	4279.79	After Injection
503.632	4396.97	Before Injection		503.632	3093.87	Inside Cell		503.571	3263.55	After Injection		503.601	4327.39	Before Injection		503.51	3134.16	Inside Cell		503.51	4276.73	After Injection
503.632	4393.31	Before Injection		503.632	3104.25	Inside Cell		503.571	3255.01	After Injection		503.571	4316.41	Before Injection		503.448	3133.55	Inside Cell		503.54	4262.7	After Injection
503.601	4396.36	Before Injection		503.601	3109.74	Inside Cell		503.601	3265.99	After Injection		503.571	4316.41	Before Injection		503.571	3137.21	Inside Cell		503.571	4274.9	After Injection
503.632	4385.38	Before Injection		503.571	3104.25	Inside Cell		503.571	3265.38	After Injection		503.632	4314.58	Before Injection		503.51	3149.41	Inside Cell		503.51	4279.18	After Injection
503.662	4390.87	Before Injection		503.571	3109.13	Inside Cell		503.601	3267.82	After Injection		503.632	4309.08	Before Injection		503.479	3143.31	Inside Cell		503.571	4255.37	After Injection
503.693	4393.92	Before Injection		503.632	3105.47	Inside Cell		503.54	3262.33	After Injection		503.693	4328.61	Before Injection		503.601	3151.86	Inside Cell		503.632	4278.56	After Injection
503.662	4391.48	Before Injection		503.662	3104.25	Inside Cell		503.601	3261.11	After Injection		503.601	4312.74	Before Injection		503.571	3140.26	Inside Cell		503.601	4260.25	After Injection
503.662	4389.65	Before Injection		503.571	3112.18	Inside Cell		503.601	3264.16	After Injection		503.601	4315.8	Before Injection		503.601	3143.31	Inside Cell		503.632	4265.14	After Injection
503.693	4377.44	Before Injection		503.571	3116.46	Inside Cell		503.601	3251.95	After Injection		503.632	4314.58	Before Injection		503.571	3137.21	Inside Cell		503.601	4271.24	After Injection
503.693	4389.04	Before Injection		503.601	3107.3	Inside Cell		503.601	3263.55	After Injection		503.632	4312.13	Before Injection		503.601	3136.6	Inside Cell		503.601	4274.29	After Injection
503.693	4389.65	Before Injection		503.601	3109.13	Inside Cell		503.601	3262.33	After Injection		503.571	4314.58	Before Injection		503.571	3139.65	Inside Cell		503.601	4276.12	After Injection
503.693	4390.87	Before Injection		503.632	3106.08	Inside Cell		503.662	3265.99	After Injection		503.632	4321.29	Before Injection		503.601	3143.31	Inside Cell		503.632	4291.38	After Injection
503.632	4390.87	Before Injection		503.632	3104.86	Inside Cell		503.601	3254.39	After Injection		503.571	4324.95	Before Injection		503.601	3129.88	Inside Cell		503.601	4283.45	After Injection
503.662	4390.26	Before Injection		503.601	3106.69	Inside Cell		503.601	3258.06	After Injection		503.632	4310.91	Before Injection		503.632	3129.27	Inside Cell		503.723	4274.9	After Injection
503.693	4390.26	Before Injection		503.693	3099.37	Inside Cell		503.601	3266.6	After Injection		503.632	4313.97	Before Injection		503.571	3132.93	Inside Cell		503.601	4284.67	After Injection
503.693	4396.36	Before Injection		503.632	3099.37	Inside Cell		503.601	3259.89	After Injection		503.662	4324.34	Before Injection		503.571	3143.92	Inside Cell		503.601	4282.23	After Injection
503.632	4387.82	Before Injection		503.693	3088.99	Inside Cell		503.601	3256.23	After Injection		503.632	4322.51	Before Injection		503.571	3143.31	Inside Cell		503.571	4279.18	After Injection
503.693	4391.48	Before Injection		503.662	3103.64	Inside Cell		503.632	3275.15	After Injection		503.662	4324.34	Before Injection		503.571	3140.26	Inside Cell		503.632	4289.55	After Injection
503.693	4385.38	Before Injection		503.662	3092.04	Inside Cell		503.693	3265.38	After Injection		503.815	4329.83	Before Injection		503.601	3142.09	Inside Cell		503.632	4293.21	After Injection
503.693	4400.64	Before Injection		503.662	3097.53	Inside Cell		503.632	3259.28	After Injection		503.693	4323.12	Before Injection		503.662	3138.43	Inside Cell		503.632	4262.09	After Injection
503.723	4395.14	Before Injection		503.693	3099.98	Inside Cell		503.662	3260.5	After Injection		503.723	4315.8	Before Injection		503.601	3132.32	Inside Cell		503.571	4277.34	After Injection
503.632	4383.55	Before Injection		503.662	3090.21	Inside Cell		503.662	3261.11	After Injection		503.693	4321.9	Before Injection		503.632	3123.78	Inside Cell		503.632	4282.23	After Injection
503.723	4389.65	Before Injection		503.632	3095.7	Inside Cell		503.662	3256.23	After Injection		503.662	4315.8	Before Injection		503.632	3120.12	Inside Cell		503.632	4296.27	After Injection
503.693	4392.09	Before Injection		503.754	3090.21	Inside Cell		503.723	3262.94	After Injection		503.784	4319.46	Before Injection		503.632	3131.71	Inside Cell		503.662	4277.34	After Injection
503.693	4400.64	Before Injection		503.693	3082.89	Inside Cell		503.662	3265.99	After Injection		503.754	4312.74	Before Injection		503.662	3133.55	Inside Cell		503.662	4263.92	After Injection
503.693	4376.22	Before Injection		503.723	3090.21	Inside Cell		503.601	3258.67	After Injection		503.723	4316.41	Before Injection		503.693	3143.31	Inside Cell		503.632	4274.9	After Injection
503.754	4392.7	Before Injection		503.693	3095.7	Inside Cell		503.693	3271.48	After Injection		503.754	4315.8	Before Injection		503.693	3131.1	Inside Cell		503.693	4265.14	After Injection
503.723	4387.21	Before Injection		503.693	3079.83	Inside Cell		503.693	3257.45	After Injection		503.754	4314.58	Before Injection		503.662	3134.16	Inside Cell		503.693	4282.23	After Injection
503.754	4389.65	Before Injection		503.723	3095.7	Inside Cell		503.662	3264.77	After Injection		503.754	4308.47	Before Injection		503.662	3127.44	Inside Cell		503.693	4265.14	After Injection
503.845	4387.82	Before Injection		503.693	3098.14	Inside Cell		503.723	3266.6	After Injection		503.754	4326.78	Before Injection		503.693	3131.71	Inside Cell		503.693	4280.4	After Injection
503.784	4384.16	Before Injection		503.723	3094.48	Inside Cell		503.723	3271.48	After Injection		503.754	4315.19	Before Injection		503.662	3135.38	Inside Cell		503.693	4279.79	After Injection
503.876	4389.65	Before Injection		503.754	3100.59	Inside Cell		503.693	3268.43	After Injection		503.693	4321.9	Before Injection		503.693	3120.73	Inside Cell		503.662	4283.45	After Injection
503.815	4390.26	Before Injection		503.693	3092.65	Inside Cell		503.693	3261.72	After Injection		503.784	4316.41	Before Injection		503.693	3138.43	Inside Cell		503.693	4288.33	After Injection
503.815	4397.58	Before Injection		503.723	3089.6	Inside Cell		503.571	3258.06	After Injection		503.723	4313.97	Before Injection		503.693	3134.16	Inside Cell		503.693	4282.23	After Injection
503.815	4382.94	Before Injection		503.693	3085.33	Inside Cell		503.479	3258.67	After Injection		503.754	4317.02	Before Injection		503.662	3128.05	Inside Cell		503.693	4294.43	After Injection
503.815	4399.41	Before Injection		503.784	3101.81	Inside Cell		503.51	3263.55	After Injection		503.784	4309.08	Before Injection		503.723	3144.53	Inside Cell		503.662	4287.72	After Injection
503.723	4381.71	Before Injection		503.693	3093.87	Inside Cell		503.662	3262.33	After Injection		503.754	4317.02	Before Injection		503.723	3128.05	Inside Cell		503.723	4282.84	After Injection
503.754	4378.66	Before Injection		503.815	3086.55	Inside Cell		503.632	3272.71	After Injection		503.906	4308.47	Before Injection		503.723	3132.32	Inside Cell		503.693	4283.45	After Injection
503.754	4387.21	Before Injection		503.723	3088.38	Inside Cell		503.754	3267.21	After Injection		503.784	4327.39	Before Injection		503.693	3143.31	Inside Cell		503.723	4272.46	After Injection
503.815	4395.75	Before Injection		503.693	3088.99	Inside Cell		503.754	3255.62	After Injection		503.815	4321.29	Before Injection		503.723	3144.53	Inside Cell		503.693	4272.46	After Injection
503.815	4385.38	Before Injection		503.723	3079.22	Inside Cell		503.815	3271.48	After Injection		503.723	4326.78	Before Injection		503.754	3142.09	Inside Cell		503.693	4281.01	After Injection
503.815	4401.86	Before Injection		503.723	3095.09	Inside Cell		503.876	3273.32	After Injection		503.723	4328.61	Before Injection		503.754	3150.02	Inside Cell		503.754	4309.08	After Injection
503.662	4392.09	Before Injection		503.845	3074.34	Inside Cell		503.937	3265.99	After Injection		503.815	4321.9	Before Injection		503.754	3140.26	Inside Cell		503.815	4288.33	After Injection
503.815	4385.38	Before Injection		503.754	3084.72	Inside Cell		503.906	3262.94	After Injection		503.815	4313.97	Before Injection		503.784	3137.21	Inside Cell		503.754	4284.67	After Injection
503.754	4390.87	Before Injection		503.754	3085.33	Inside Cell		503.876	3271.48	After Injection		503.784	4317.02	Before Injection		503.754	3133.55	Inside Cell		503.632	4287.72	After Injection
503.815	4393.31	Before Injection		503.723	3073.73	Inside Cell		503.876	3264.77	After Injection		503.815	4321.9	Before Injection		503.723	3139.04	Inside Cell		503.876	4274.9	After Injection
503.815	4395.14	Before Injection		503.754	3079.22	Inside Cell		503.845	3272.09	After Injection		503.815	4317.63	Before Injection		503.815	3139.65	Inside Cell		503.723	4270.63	After Injection
503.845	4390.87	Before Injection		503.784	3088.38	Inside Cell		503.967	3261.11	After Injection		503.845	4320.07	Before Injection		503.754	3125	Inside Cell		503.815	4286.5	After Injection
503.876	4396.97	Before Injection		503.723	3095.7	Inside Cell		503.845	3278.81	After Injection		503.876	4326.78	Before Injection		503.784	3120.12	Inside Cell		503.845	4285.89	After Injection
503.876	4381.1	Before Injection		503.815	3095.09	Inside Cell		503.784	3275.76	After Injection		503.876	4317.63	Before Injection		503.754	3117.68	Inside Cell		503.754	4281.01	After Injection
503.876	4395.14	Before Injection		503.784	3091.43	Inside Cell		503.784	3263.55	After Injection		503.876	4327.39	Before Injection		503.754	3128.66	Inside Cell		503.693	4293.82	After Injection
503.845	4385.99	Before Injection		503.845	3088.99	Inside Cell		503.815	3266.6	After Injection		503.876	4318.24	Before Injection		503.723	3128.66	Inside Cell		503.784	4287.11	After Injection
503.876	4381.71	Before Injection		503.815	3079.83	Inside Cell		503.784	3272.09	After Injection		503.937	4322.51	Before Injection		503.723	3140.26	Inside Cell		503.754	4296.27	After Injection
503.876	4383.55	Before Injection		503.815	3091.43	Inside Cell		503.784	3267.21	After Injection		503.906	4318.85	Before Injection		503.754	3128.66	Inside Cell		503.815	4290.77	After Injection
503.876	4399.41	Before Injection		503.845	3096.31	Inside Cell		503.815	3266.6	After Injection		503.876	4330.44	Before Injection		503.784	3135.99	Inside Cell		503.815	4293.82	After Injection
503.876	4388.43	Before Injection		503.845	3085.94	Inside Cell		503.876	3277.59	After Injection		503.906	4316.41	Before Injection		503.845	3135.99	Inside Cell		503.784	4296.27	After Injection
503.876	4393.31	Before Injection		503.845	3097.53	Inside Cell		503.876	3265.99	After Injection		503.937	4324.95	Before Injection		503.815	3142.09	Inside Cell		503.845	4288.33	After Injection
503.845	4387.82	Before Injection		503.815	3081.67	Inside Cell		503.937	3273.32	After Injection		503.876	4314.58	Before Injection		503.845	3143.92	Inside Cell		503.876	4295.04	After Injection
503.845	4392.7	Before Injection		503.815	3100.59	Inside Cell		503.937	3271.48	After Injection		503.906	4322.51	Before Injection		503.845	3135.38	Inside Cell		503.815	4293.82	After Injection
503.906	4389.65	Before Injection		503.845	3101.81	Inside Cell		503.845	3268.43	After Injection		503.876	4314.58	Before Injection		503.845	3143.31	Inside Cell		503.845	4290.77	After Injection
503.937	4387.21	Before Injection		503.845	3091.43	Inside Cell		503.845	3272.71	After Injection		503.845	4326.78	Before Injection		503.876	3142.7	Inside Cell		503.815	4293.21	After Injection
503.998	4399.41	Before Injection		503.937	3091.43	Inside Cell		503.876	3268.43	After Injection		503.876	4317.02	Before Injection		503.845	3153.08	Inside Cell		503.845	4278.56	After Injection
504.12	4392.09	Before Injection		503.815	3084.11	Inside Cell		503.876	3269.04	After Injection		503.906	4317.02	Before Injection		503.815	3140.26	Inside Cell		503.876	4295.65	After Injection
504.181	4387.21	Before Injection		503.845	3085.94	Inside Cell		503.906	3266.6	After Injection		503.876	4319.46	Before Injection		503.845	3142.09	Inside Cell		503.815	4278.56	After Injection
504.211	4405.52	Before Injection		503.876	3092.65	Inside Cell		503.845	3272.71	After Injection		503.876	4322.51	Before Injection		503.815	3141.48	Inside Cell		503.815	4282.23	After Injection
503.998	4390.26	Before Injection		503.845	3091.43	Inside Cell		503.937	3269.04	After Injection		503.937	4313.35	Before Injection		503.815	3151.86	Inside Cell		503.815	4293.21	After Injection
503.998	4394.53	Before Injection		503.906	3104.25	Inside Cell		503.876	3272.09	After Injection		503.937	4331.06	Before Injection		503.845	3164.06	Inside Cell		503.967	4288.94	After Injection
503.937	4391.48	Before Injection		503.937	3081.05	Inside Cell		503.906	3261.72	After Injection		503.967	4312.13	Before Injection		503.876	3145.75	Inside Cell		503.876	4287.72	After Injection
503.937	4385.99	Before Injection		503.937	3091.43	Inside Cell		503.876	3258.67	After Injection		503.967	4322.51	Before Injection		503.845	3154.3	Inside Cell		503.845	4276.73	After Injection
503.906	4386.6	Before Injection		503.876	3085.94	Inside Cell		503.906	3264.16	After Injection		503.967	4316.41	Before Injection		503.906	3157.35	Inside Cell		503.876	4287.72	After Injection
503.876	4388.43	Before Injection		503.876	3091.43	Inside Cell		503.876	3280.03	After Injection		503.998	4318.85	Before Injection		503.876	3152.47	Inside Cell		503.906	4279.79	After Injection
503.845	4396.36	Before Injection		503.845	3090.82	Inside Cell		503.937	3258.67	After Injection		503.998	4315.19	Before Injection		503.967	3157.96	Inside Cell		503.906	4278.56	After Injection
503.906	4406.13	Before Injection		503.876	3085.33	Inside Cell		503.937	3259.28	After Injection		503.998	4333.5	Before Injection		503.845	3157.96	Inside Cell		503.906	4288.33	After Injection
503.906	4385.99	Before Injection		503.967	3095.7	Inside Cell		503.906	3273.32	After Injection		503.967	4317.63	Before Injection		503.876	3153.69	Inside Cell		503.937	4279.79	After Injection
503.906	4395.14	Before Injection		503.967	3077.39	Inside Cell		503.967	3265.99	After Injection		503.998	4319.46	Before Injection		503.876	3148.8	Inside Cell		503.784	4298.1	After Injection
503.845	4387.82	Before Injection		503.937	3081.67	Inside Cell		503.937	3263.55	After Injection		503.937	4329.22	Before Injection		503.876	3145.14	Inside Cell		503.937	4291.99	After Injection
503.937	4395.75	Before Injection		503.967	3078.61	Inside Cell		503.937	3265.38	After Injection		503.937	4312.74	Before Injection		503.967	3157.96	Inside Cell		503.906	4298.1	After Injection
503.937	4395.14	Before Injection		503.967	3077.39	Inside Cell		503.906	3276.37	After Injection		503.937	4325.56	Before Injection		503.876	3143.31	Inside Cell		503.937	4292.6	After Injection
503.998	4412.23	Before Injection		503.937	3093.87	Inside Cell		503.937	3272.09	After Injection		503.967	4319.46	Before Injection		503.937	3154.3	Inside Cell		503.967	4291.99	After Injection
503.967	4393.31	Before Injection		503.998	3092.04	Inside Cell		503.937	3272.71	After Injection		503.967	4323.12	Before Injection		503.906	3165.89	Inside Cell		503.998	4290.16	After Injection
503.998	4403.69	Before Injection		503.967	3087.77	Inside Cell		503.967	3264.16	After Injection		503.998	4317.63	Before Injection		503.906	3161.62	Inside Cell		503.967	4285.28	After Injection
503.998	4392.7	Before Injection		503.937	3090.21	Inside Cell		503.967	3270.87	After Injection		503.937	4323.73	Before Injection		503.937	3159.18	Inside Cell		503.998	4284.67	After Injection
504.028	4382.94	Before Injection		503.967	3104.25	Inside Cell		503.906	3250.73	After Injection		503.937	4320.07	Before Injection		503.937	3160.4	Inside Cell		503.937	4284.67	After Injection
503.967	4388.43	Before Injection		503.937	3092.65	Inside Cell		503.906	3267.82	After Injection		503.998	4326.17	Before Injection		503.937	3168.34	Inside Cell		503.937	4286.5	After Injection
504.028	4395.14	Before Injection		503.998	3099.37	Inside Cell		503.937	3267.21	After Injection		503.998	4323.73	Before Injection		503.967	3175.05	Inside Cell		503.845	4290.77	After Injection
503.998	4385.99	Before Injection		503.967	3085.94	Inside Cell		503.937	3265.38	After Injection		504.089	4320.68	Before Injection		503.937	3171.39	Inside Cell		503.967	4297.49	After Injection
503.998	4387.82	Before Injection		503.967	3091.43	Inside Cell		503.998	3259.89	After Injection		504.059	4320.68	Before Injection		503.967	3178.71	Inside Cell		503.906	4283.45	After Injection
504.028	4393.31	Before Injection		503.937	3107.3	Inside Cell		503.967	3269.04	After Injection		504.059	4318.24	Before Injection		503.937	3181.76	Inside Cell		503.998	4288.33	After Injection
504.089	4387.82	Before Injection		503.967	3098.76	Inside Cell		503.937	3276.37	After Injection		504.028	4329.22	Before Injection		503.967	3176.88	Inside Cell		503.937	4294.43	After Injection
504.059	4393.31	Before Injection		503.937	3093.26	Inside Cell		503.937	3259.28	After Injection		504.028	4317.02	Before Injection		503.937	3181.76	Inside Cell		503.967	4293.82	After Injection
504.059	4398.8	Before Injection		503.937	3086.55	Inside Cell		503.967	3264.77	After Injection		504.059	4319.46	Before Injection		504.028	3154.91	Inside Cell		503.937	4290.77	After Injection
504.059	4395.14	Before Injection		503.998	3101.2	Inside Cell		504.059	3276.37	After Injection		504.089	4327.39	Before Injection		503.998	3164.06	Inside Cell		503.998	4297.49	After Injection
504.089	4396.97	Before Injection		503.998	3096.31	Inside Cell		504.028	3272.09	After Injection		503.967	4326.78	Before Injection		503.876	3169.56	Inside Cell		503.998	4286.5	After Injection
504.059	4391.48	Before Injection		503.998	3111.57	Inside Cell		504.028	3264.16	After Injection		504.059	4315.19	Before Injection		503.906	3161.62	Inside Cell		503.967	4295.04	After Injection
504.12	4389.65	Before Injection		504.059	3107.91	Inside Cell		503.967	3275.15	After Injection		503.967	4336.55	Before Injection		504.059	3163.45	Inside Cell		503.937	4287.11	After Injection
504.059	4403.08	Before Injection		503.998	3104.86	Inside Cell		504.059	3270.26	After Injection		504.059	4316.41	Before Injection		504.059	3161.01	Inside Cell		503.937	4289.55	After Injection
504.028	4394.53	Before Injection		504.089	3094.48	Inside Cell		503.998	3262.94	After Injection		503.998	4326.17	Before Injection		503.967	3148.8	Inside Cell		503.998	4287.11	After Injection
504.089	4394.53	Before Injection		504.059	3104.25	Inside Cell		504.12	3273.32	After Injection		504.059	4313.35	Before Injection		504.059	3157.96	Inside Cell		504.028	4282.23	After Injection
504.15	4392.09	Before Injection		504.059	3100.59	Inside Cell		503.998	3280.64	After Injection		504.059	4327.39	Before Injection		504.089	3154.91	Inside Cell		503.998	4283.45	After Injection
504.059	4395.14	Before Injection		504.059	3103.03	Inside Cell		504.059	3257.45	After Injection		504.089	4321.29	Before Injection		504.059	3156.74	Inside Cell		503.998	4283.45	After Injection
504.089	4390.87	Before Injection		504.028	3103.64	Inside Cell		504.028	3261.72	After Injection		504.12	4326.78	Before Injection		503.998	3147.58	Inside Cell		503.998	4277.95	After Injection
504.15	4398.19	Before Injection		503.998	3105.47	Inside Cell		504.089	3261.11	After Injection		504.089	4315.19	Before Injection		504.028	3146.97	Inside Cell		503.998	4284.67	After Injection
504.089	4396.36	Before Injection		504.059	3101.2	Inside Cell		504.028	3257.45	After Injection		504.15	4325.56	Before Injection		504.059	3157.35	Inside Cell		503.967	4285.89	After Injection
504.15	4393.92	Before Injection		504.12	3126.22	Inside Cell		504.12	3270.87	After Injection		504.15	4319.46	Before Injection		504.059	3157.96	Inside Cell		503.998	4293.82	After Injection
504.15	4395.75	Before Injection		504.089	3110.35	Inside Cell		504.089	3255.62	After Injection		504.15	4315.8	Before Injection		503.998	3138.43	Inside Cell		503.998	4287.72	After Injection
504.15	4385.38	Before Injection		504.12	3104.86	Inside Cell		504.15	3262.94	After Injection		504.12	4320.68	Before Injection		504.089	3145.75	Inside Cell		504.059	4287.11	After Injection
504.12	4395.14	Before Injection		503.998	3101.81	Inside Cell		504.089	3268.43	After Injection		504.181	4317.63	Before Injection		504.12	3153.69	Inside Cell		504.059	4282.23	After Injection
504.059	4389.65	Before Injection		503.906	3090.82	Inside Cell		504.12	3269.04	After Injection		504.15	4323.12	Before Injection		504.089	3138.43	Inside Cell		504.089	4290.16	After Injection
504.089	4392.7	Before Injection		504.12	3103.64	Inside Cell		504.028	3270.87	After Injection		504.272	4318.85	Before Injection		504.089	3150.02	Inside Cell		504.089	4293.21	After Injection
504.181	4399.41	Before Injection		504.089	3099.37	Inside Cell		504.059	3266.6	After Injection		504.303	4326.17	Before Injection		504.089	3154.91	Inside Cell		504.089	4298.71	After Injection
504.12	4394.53	Before Injection		504.181	3093.26	Inside Cell		504.089	3266.6	After Injection		504.333	4319.46	Before Injection		504.059	3162.84	Inside Cell		504.181	4298.1	After Injection
504.181	4395.75	Before Injection		504.12	3095.09	Inside Cell		504.12	3263.55	After Injection		504.242	4314.58	Before Injection		504.059	3147.58	Inside Cell		504.028	4291.99	After Injection
504.12	4392.7	Before Injection		504.12	3103.64	Inside Cell		504.181	3267.21	After Injection		504.211	4308.47	Before Injection		504.059	3148.8	Inside Cell		504.15	4296.88	After Injection
504.12	4387.82	Before Injection		504.211	3106.69	Inside Cell		504.181	3277.59	After Injection		504.12	4327.39	Before Injection		504.059	3146.36	Inside Cell		504.12	4296.27	After Injection
504.12	4385.99	Before Injection		504.089	3104.86	Inside Cell		504.211	3275.76	After Injection		504.12	4320.68	Before Injection		504.12	3150.64	Inside Cell		504.089	4294.43	After Injection
504.211	4412.84	Before Injection		504.181	3095.09	Inside Cell		504.242	3273.93	After Injection		504.059	4326.17	Before Injection		504.15	3157.35	Inside Cell		504.12	4288.94	After Injection
504.181	4395.75	Before Injection		504.15	3092.65	Inside Cell		504.211	3261.72	After Injection		504.059	4324.34	Before Injection		504.181	3155.52	Inside Cell		504.12	4293.82	After Injection
504.211	4391.48	Before Injection		504.181	3099.37	Inside Cell		504.211	3276.37	After Injection		504.028	4326.17	Before Injection		504.15	3137.82	Inside Cell		504.059	4288.94	After Injection
504.211	4401.25	Before Injection		504.211	3098.76	Inside Cell		504.181	3265.99	After Injection		504.12	4318.24	Before Injection		504.181	3161.62	Inside Cell		504.089	4287.11	After Injection
504.15	4387.21	Before Injection		504.12	3085.94	Inside Cell		504.15	3273.93	After Injection		504.181	4327.39	Before Injection		504.089	3151.86	Inside Cell		504.12	4285.28	After Injection
504.15	4404.91	Before Injection		504.15	3098.14	Inside Cell		504.181	3265.99	After Injection		504.15	4316.41	Before Injection		504.12	3140.26	Inside Cell		504.12	4286.5	After Injection
504.15	4408.57	Before Injection		504.12	3081.05	Inside Cell		504.242	3265.99	After Injection		504.15	4324.95	Before Injection		504.211	3164.67	Inside Cell		504.12	4279.79	After Injection
504.15	4393.31	Before Injection		504.12	3093.26	Inside Cell		504.211	3268.43	After Injection		504.12	4326.78	Before Injection		504.211	3154.91	Inside Cell		504.12	4276.12	After Injection
504.181	4389.65	Before Injection		504.211	3086.55	Inside Cell		504.181	3267.21	After Injection		504.211	4319.46	Before Injection		504.15	3162.23	Inside Cell		504.089	4282.84	After Injection
504.15	4396.97	Before Injection		504.211	3086.55	Inside Cell		504.181	3275.76	After Injection		504.211	4332.89	Before Injection		504.15	3145.14	Inside Cell		504.12	4272.46	After Injection
504.181	4393.92	Before Injection		504.15	3094.48	Inside Cell		504.15	3281.25	After Injection		504.211	4314.58	Before Injection		504.12	3157.96	Inside Cell		504.15	4296.88	After Injection
504.181	4392.7	Before Injection		504.181	3099.37	Inside Cell		504.211	3271.48	After Injection		504.15	4324.34	Before Injection		504.181	3155.52	Inside Cell		504.15	4295.04	After Injection
504.211	4402.47	Before Injection		504.272	3098.76	Inside Cell		504.181	3271.48	After Injection		504.242	4325.56	Before Injection		504.181	3160.4	Inside Cell		504.181	4283.45	After Injection
504.272	4398.8	Before Injection		504.211	3076.78	Inside Cell		504.242	3271.48	After Injection		504.272	4332.28	Before Injection		504.242	3156.13	Inside Cell		504.242	4298.71	After Injection
504.242	4390.87	Before Injection		504.211	3093.87	Inside Cell		504.211	3262.94	After Injection		504.242	4313.35	Before Injection		504.181	3165.28	Inside Cell		504.425	4290.16	After Injection
504.242	4398.19	Before Injection		504.211	3088.38	Inside Cell		504.211	3268.43	After Injection		504.211	4329.22	Before Injection		504.242	3149.41	Inside Cell		504.364	4298.1	After Injection
504.211	4393.31	Before Injection		504.211	3082.89	Inside Cell		504.211	3278.81	After Injection		504.242	4320.07	Before Injection		504.181	3155.52	Inside Cell		504.333	4298.1	After Injection
504.242	4392.7	Before Injection		504.181	3094.48	Inside Cell		504.181	3275.76	After Injection		504.333	4326.17	Before Injection		504.211	3151.86	Inside Cell		504.333	4289.55	After Injection
504.303	4396.97	Before Injection		504.211	3089.6	Inside Cell		504.242	3275.76	After Injection		504.303	4318.85	Before Injection		504.211	3158.57	Inside Cell		504.333	4282.23	After Injection
504.211	4392.7	Before Injection		504.272	3085.33	Inside Cell		504.242	3277.59	After Injection		504.303	4323.73	Before Injection		504.211	3153.08	Inside Cell		504.211	4281.62	After Injection
504.181	4396.97	Before Injection		504.181	3093.26	Inside Cell		504.303	3272.71	After Injection		504.242	4313.35	Before Injection		504.15	3176.88	Inside Cell		504.242	4277.34	After Injection
504.211	4389.04	Before Injection		504.211	3090.21	Inside Cell		504.272	3268.43	After Injection		504.303	4313.97	Before Injection		504.242	3170.78	Inside Cell		504.089	4287.11	After Injection
504.303	4396.36	Before Injection		504.242	3095.09	Inside Cell		504.303	3266.6	After Injection		504.303	4316.41	Before Injection		504.211	3148.19	Inside Cell		504.059	4273.68	After Injection
504.303	4387.82	Before Injection		504.242	3094.48	Inside Cell		504.242	3281.25	After Injection		504.303	4319.46	Before Injection		504.303	3153.69	Inside Cell		504.089	4279.79	After Injection
504.303	4396.97	Before Injection		504.242	3088.38	Inside Cell		504.272	3270.87	After Injection		504.303	4318.85	Before Injection		504.181	3159.79	Inside Cell		504.089	4284.67	After Injection
504.303	4395.75	Before Injection		504.303	3095.09	Inside Cell		504.242	3283.69	After Injection		504.242	4330.44	Before Injection		504.211	3159.79	Inside Cell		504.181	4287.72	After Injection
504.303	4404.3	Before Injection		504.303	3083.5	Inside Cell		504.272	3269.65	After Injection		504.303	4322.51	Before Injection		504.303	3154.91	Inside Cell		504.211	4288.33	After Injection
504.303	4396.36	Before Injection		504.242	3079.83	Inside Cell		504.303	3278.2	After Injection		504.242	4325.56	Before Injection		504.242	3154.3	Inside Cell		504.181	4277.34	After Injection
504.303	4406.13	Before Injection		504.272	3077.39	Inside Cell		504.272	3270.87	After Injection		504.333	4324.34	Before Injection		504.333	3151.25	Inside Cell		504.211	4291.38	After Injection
504.272	4406.13	Before Injection		504.272	3079.22	Inside Cell		504.303	3280.64	After Injection		504.333	4324.34	Before Injection		504.211	3142.09	Inside Cell		504.242	4289.55	After Injection
504.272	4393.31	Before Injection		504.242	3076.78	Inside Cell		504.242	3262.94	After Injection		504.333	4321.29	Before Injection		504.242	3145.75	Inside Cell		504.242	4273.68	After Injection
504.425	4400.02	Before Injection		504.242	3095.09	Inside Cell		504.303	3264.16	After Injection		504.333	4328.61	Before Injection		504.211	3156.74	Inside Cell		504.242	4295.65	After Injection
504.333	4397.58	Before Injection		504.303	3084.72	Inside Cell		504.242	3267.21	After Injection		504.333	4323.73	Before Injection		504.303	3145.14	Inside Cell		504.242	4292.6	After Injection
504.303	4398.8	Before Injection		504.242	3071.9	Inside Cell		504.272	3269.65	After Injection		504.364	4324.34	Before Injection		504.242	3149.41	Inside Cell		504.242	4279.18	After Injection
504.303	4400.64	Before Injection		504.272	3082.89	Inside Cell		504.181	3261.72	After Injection		504.333	4323.73	Before Injection		504.303	3155.52	Inside Cell		504.211	4287.11	After Injection
504.333	4397.58	Before Injection		504.242	3081.05	Inside Cell		504.364	3282.47	After Injection		504.333	4323.73	Before Injection		504.303	3163.45	Inside Cell		504.272	4274.9	After Injection
504.364	4388.43	Before Injection		504.303	3082.28	Inside Cell		504.333	3272.09	After Injection		504.333	4315.19	Before Injection		504.303	3158.57	Inside Cell		504.15	4287.11	After Injection
504.364	4400.02	Before Injection		504.364	3099.37	Inside Cell		504.395	3281.86	After Injection		504.333	4321.9	Before Injection		504.333	3168.34	Inside Cell		504.303	4295.04	After Injection
504.333	4381.71	Before Injection		504.364	3085.94	Inside Cell		504.333	3270.26	After Injection		504.333	4326.78	Before Injection		504.333	3153.69	Inside Cell		504.242	4290.77	After Injection
504.333	4404.91	Before Injection		504.333	3081.05	Inside Cell		504.364	3262.33	After Injection		504.303	4317.02	Before Injection		504.272	3167.72	Inside Cell		504.303	4279.79	After Injection
504.333	4398.8	Before Injection		504.303	3082.89	Inside Cell		504.364	3278.81	After Injection		504.242	4321.9	Before Injection		504.272	3151.86	Inside Cell		504.303	4285.89	After Injection
504.303	4400.64	Before Injection		504.242	3099.37	Inside Cell		504.364	3267.21	After Injection		504.333	4318.24	Before Injection		504.303	3162.23	Inside Cell		504.333	4291.38	After Injection
504.364	4400.64	Before Injection		504.303	3084.11	Inside Cell		504.303	3281.86	After Injection		504.364	4316.41	Before Injection		504.303	3176.27	Inside Cell		504.272	4279.18	After Injection
504.364	4402.47	Before Injection		504.333	3083.5	Inside Cell		504.395	3275.76	After Injection		504.456	4334.11	Before Injection		504.333	3172	Inside Cell		504.303	4274.9	After Injection
504.303	4393.31	Before Injection		504.303	3086.55	Inside Cell		504.425	3276.98	After Injection		504.395	4318.85	Before Injection		504.333	3163.45	Inside Cell		504.303	4286.5	After Injection
504.364	4401.86	Before Injection		504.364	3090.82	Inside Cell		504.364	3270.87	After Injection		504.395	4325.56	Before Injection		504.364	3164.67	Inside Cell		504.333	4274.29	After Injection
504.425	4401.25	Before Injection		504.303	3088.99	Inside Cell		504.425	3269.65	After Injection		504.425	4316.41	Before Injection		504.364	3170.78	Inside Cell		504.303	4269.41	After Injection
504.395	4395.14	Before Injection		504.364	3090.21	Inside Cell		504.364	3276.37	After Injection		504.395	4322.51	Before Injection		504.364	3170.78	Inside Cell		504.242	4282.23	After Injection
504.364	4395.14	Before Injection		504.364	3084.72	Inside Cell		504.425	3267.21	After Injection		504.425	4328	Before Injection		504.333	3160.4	Inside Cell		504.303	4279.18	After Injection
504.364	4409.79	Before Injection		504.395	3092.65	Inside Cell		504.425	3282.47	After Injection		504.333	4335.33	Before Injection		504.364	3162.23	Inside Cell		504.364	4283.45	After Injection
504.425	4392.09	Before Injection		504.364	3088.38	Inside Cell		504.425	3266.6	After Injection		504.425	4314.58	Before Injection		504.364	3150.02	Inside Cell		504.364	4271.85	After Injection
504.395	4404.3	Before Injection		504.395	3082.89	Inside Cell		504.395	3260.5	After Injection		504.364	4322.51	Before Injection		504.364	3146.36	Inside Cell		504.333	4279.18	After Injection
504.395	4394.53	Before Injection		504.395	3095.7	Inside Cell		504.425	3265.38	After Injection		504.395	4320.68	Before Injection		504.395	3151.25	Inside Cell		504.395	4287.11	After Injection
504.425	4399.41	Before Injection		504.364	3074.34	Inside Cell		504.364	3272.71	After Injection		504.425	4332.28	Before Injection		504.395	3148.8	Inside Cell		504.395	4296.88	After Injection
504.425	4407.96	Before Injection		504.333	3083.5	Inside Cell		504.395	3268.43	After Injection		504.425	4326.17	Before Injection		504.364	3156.13	Inside Cell		504.364	4296.88	After Injection
504.395	4401.86	Before Injection		504.395	3091.43	Inside Cell		504.395	3269.65	After Injection		504.425	4323.73	Before Injection		504.395	3161.62	Inside Cell		504.395	4293.82	After Injection
504.425	4391.48	Before Injection		504.425	3078.61	Inside Cell		504.425	3283.08	After Injection		504.486	4330.44	Before Injection		504.395	3161.62	Inside Cell		504.364	4291.99	After Injection
504.425	4397.58	Before Injection		504.395	3093.87	Inside Cell		504.395	3273.32	After Injection		504.486	4329.83	Before Injection		504.425	3155.52	Inside Cell		504.425	4279.79	After Injection
504.425	4400.02	Before Injection		504.456	3071.29	Inside Cell		504.456	3270.26	After Injection		504.456	4332.89	Before Injection		504.395	3160.4	Inside Cell		504.395	4279.79	After Injection
504.425	4387.21	Before Injection		504.395	3080.44	Inside Cell		504.425	3269.04	After Injection		504.456	4323.12	Before Injection		504.364	3163.45	Inside Cell		504.425	4279.18	After Injection
504.486	4398.19	Before Injection		504.425	3086.55	Inside Cell		504.425	3276.37	After Injection		504.425	4330.44	Before Injection		504.333	3167.11	Inside Cell		504.364	4302.37	After Injection
504.425	4400.64	Before Injection		504.456	3090.82	Inside Cell		504.425	3280.03	After Injection		504.425	4334.11	Before Injection		504.364	3164.67	Inside Cell		504.425	4288.33	After Injection
504.486	4402.47	Before Injection		504.486	3076.17	Inside Cell		504.425	3273.93	After Injection		504.486	4334.11	Before Injection		504.272	3149.41	Inside Cell		504.364	4291.99	After Injection
504.547	4382.94	Before Injection		504.425	3076.17	Inside Cell		504.425	3281.25	After Injection		504.517	4322.51	Before Injection		504.242	3154.3	Inside Cell		504.456	4289.55	After Injection
504.333	4398.19	Before Injection		504.425	3075.56	Inside Cell		504.456	3263.55	After Injection		504.456	4334.72	Before Injection		504.303	3156.13	Inside Cell		504.395	4284.67	After Injection
504.608	4406.74	Before Injection		504.456	3073.12	Inside Cell		504.425	3259.89	After Injection		504.486	4313.97	Before Injection		504.364	3165.89	Inside Cell		504.425	4296.88	After Injection
504.395	4395.75	Before Injection		504.486	3079.22	Inside Cell		504.486	3259.89	After Injection		504.517	4334.11	Before Injection		504.395	3162.23	Inside Cell		504.456	4291.38	After Injection
504.547	4393.92	Before Injection		504.486	3080.44	Inside Cell		504.364	3278.81	After Injection		504.456	4326.78	Before Injection		504.486	3164.67	Inside Cell		504.456	4285.89	After Injection
504.578	4397.58	Before Injection		504.456	3078	Inside Cell		504.517	3282.47	After Injection		504.456	4332.89	Before Injection		504.486	3166.5	Inside Cell		504.486	4287.11	After Injection
504.425	4394.53	Before Injection		504.425	3075.56	Inside Cell		504.456	3273.32	After Injection		504.456	4316.41	Before Injection		504.608	3167.11	Inside Cell		504.486	4302.37	After Injection
504.486	4391.48	Before Injection		504.486	3081.67	Inside Cell		504.517	3261.72	After Injection		504.456	4321.9	Before Injection		504.608	3156.13	Inside Cell		504.425	4291.99	After Injection
504.425	4406.74	Before Injection		504.425	3071.29	Inside Cell		504.486	3280.64	After Injection		504.517	4326.17	Before Injection		504.578	3157.96	Inside Cell		504.456	4296.88	After Injection
504.456	4393.92	Before Injection		504.425	3060.3	Inside Cell		504.486	3261.11	After Injection		504.547	4327.39	Before Injection		504.517	3163.45	Inside Cell		504.456	4290.77	After Injection
504.547	4400.02	Before Injection		504.486	3067.63	Inside Cell		504.517	3259.89	After Injection		504.547	4327.39	Before Injection		504.547	3160.4	Inside Cell		504.425	4287.11	After Injection
504.517	4403.08	Before Injection		504.517	3079.83	Inside Cell		504.486	3264.77	After Injection		504.547	4338.38	Before Injection		504.547	3173.83	Inside Cell		504.425	4288.94	After Injection
504.547	4384.16	Before Injection		504.486	3085.33	Inside Cell		504.578	3273.93	After Injection		504.547	4322.51	Before Injection		504.578	3167.72	Inside Cell		504.456	4290.77	After Injection
504.486	4394.53	Before Injection		504.639	3088.38	Inside Cell		504.456	3260.5	After Injection		504.578	4324.95	Before Injection		504.578	3161.62	Inside Cell		504.456	4290.77	After Injection
504.486	4394.53	Before Injection		504.669	3084.11	Inside Cell		504.486	3265.99	After Injection		504.456	4331.06	Before Injection		504.486	3148.19	Inside Cell		504.425	4288.94	After Injection
504.486	4393.92	Before Injection		504.7	3071.29	Inside Cell		504.547	3268.43	After Injection		504.547	4323.12	Before Injection		504.456	3154.91	Inside Cell		504.456	4276.12	After Injection
504.456	4400.64	Before Injection		504.73	3076.78	Inside Cell		504.547	3260.5	After Injection		504.547	4327.39	Before Injection		504.456	3153.08	Inside Cell		504.425	4281.01	After Injection
504.547	4386.6	Before Injection		504.73	3084.72	Inside Cell		504.578	3273.93	After Injection		504.608	4328	Before Injection		504.547	3156.74	Inside Cell		504.395	4298.1	After Injection
504.547	4415.28	Before Injection		504.639	3074.34	Inside Cell		504.578	3269.04	After Injection		504.547	4327.39	Before Injection		504.547	3152.47	Inside Cell		504.486	4294.43	After Injection
504.547	4387.21	Before Injection		504.578	3084.11	Inside Cell		504.547	3267.21	After Injection		504.547	4323.73	Before Injection		504.517	3146.97	Inside Cell		504.456	4285.89	After Injection
504.547	4391.48	Before Injection		504.578	3075.56	Inside Cell		504.547	3262.33	After Injection		504.608	4313.97	Before Injection		504.547	3140.87	Inside Cell		504.517	4294.43	After Injection
504.547	4400.02	Before Injection		504.486	3082.89	Inside Cell		504.486	3270.87	After Injection		504.486	4317.02	Before Injection		504.547	3157.96	Inside Cell		504.547	4298.1	After Injection
504.547	4400.64	Before Injection		504.486	3070.07	Inside Cell		504.517	3261.11	After Injection		504.578	4326.78	Before Injection		504.608	3157.35	Inside Cell		504.486	4287.72	After Injection
504.547	4395.14	Before Injection		504.547	3088.38	Inside Cell		504.547	3287.96	After Injection		504.578	4330.44	Before Injection		504.578	3154.91	Inside Cell		504.486	4293.82	After Injection
504.517	4395.14	Before Injection		504.486	3071.9	Inside Cell		504.486	3272.09	After Injection		504.608	4318.24	Before Injection		504.608	3146.97	Inside Cell		504.486	4290.16	After Injection
504.517	4386.6	Before Injection		504.486	3073.73	Inside Cell		504.547	3267.21	After Injection		504.578	4325.56	Before Injection		504.547	3162.23	Inside Cell		504.547	4281.01	After Injection
504.547	4394.53	Before Injection		504.486	3076.17	Inside Cell		504.547	3277.59	After Injection		504.608	4324.34	Before Injection		504.547	3147.58	Inside Cell		504.517	4280.4	After Injection
504.578	4394.53	Before Injection		504.547	3071.29	Inside Cell		504.578	3273.93	After Injection		504.639	4331.67	Before Injection		504.547	3137.82	Inside Cell		504.547	4270.02	After Injection
504.578	4391.48	Before Injection		504.486	3064.58	Inside Cell		504.547	3265.99	After Injection		504.578	4327.39	Before Injection		504.547	3145.75	Inside Cell		504.486	4279.18	After Injection
504.608	4396.36	Before Injection		504.486	3060.3	Inside Cell		504.639	3264.16	After Injection		504.578	4337.16	Before Injection		504.578	3161.62	Inside Cell		504.547	4285.28	After Injection
504.578	4396.36	Before Injection		504.578	3070.68	Inside Cell		504.578	3279.42	After Injection		504.608	4336.55	Before Injection		504.547	3140.26	Inside Cell		504.578	4283.45	After Injection
504.578	4396.97	Before Injection		504.669	3063.97	Inside Cell		504.608	3273.93	After Injection		504.7	4331.06	Before Injection		504.517	3143.31	Inside Cell		504.486	4276.12	After Injection
504.578	4399.41	Before Injection		504.608	3073.73	Inside Cell		504.578	3277.59	After Injection		504.669	4321.29	Before Injection		504.547	3154.91	Inside Cell		504.517	4282.84	After Injection
504.608	4405.52	Before Injection		504.639	3065.19	Inside Cell		504.608	3265.38	After Injection		504.639	4326.17	Before Injection		504.547	3151.25	Inside Cell		504.486	4290.16	After Injection
504.578	4392.7	Before Injection		504.639	3073.12	Inside Cell		504.517	3270.87	After Injection		504.639	4317.02	Before Injection		504.547	3151.25	Inside Cell		504.547	4288.94	After Injection
504.669	4401.86	Before Injection		504.639	3086.55	Inside Cell		504.608	3286.74	After Injection		504.639	4324.95	Before Injection		504.608	3150.02	Inside Cell		504.547	4295.04	After Injection
504.639	4395.14	Before Injection		504.639	3088.99	Inside Cell		504.608	3261.11	After Injection		504.669	4327.39	Before Injection		504.639	3152.47	Inside Cell		504.608	4298.71	After Injection
504.669	4394.53	Before Injection		504.639	3071.29	Inside Cell		504.608	3273.93	After Injection		504.669	4328.61	Before Injection		504.669	3154.91	Inside Cell		504.547	4293.21	After Injection
504.669	4393.31	Before Injection		504.608	3077.39	Inside Cell		504.639	3273.32	After Injection		504.669	4322.51	Before Injection		504.608	3151.86	Inside Cell		504.486	4293.21	After Injection
504.7	4398.19	Before Injection		504.639	3084.72	Inside Cell		504.669	3275.15	After Injection		504.639	4326.17	Before Injection		504.639	3157.35	Inside Cell		504.578	4283.45	After Injection
504.669	4396.97	Before Injection		504.669	3078	Inside Cell		504.578	3261.72	After Injection		504.669	4332.28	Before Injection		504.608	3150.02	Inside Cell		504.578	4302.98	After Injection
504.669	4395.75	Before Injection		504.7	3094.48	Inside Cell		504.7	3270.87	After Injection		504.669	4327.39	Before Injection		504.608	3157.35	Inside Cell		504.639	4299.93	After Injection
504.7	4399.41	Before Injection		504.7	3091.43	Inside Cell		504.639	3277.59	After Injection		504.669	4337.16	Before Injection		504.669	3162.84	Inside Cell		504.608	4284.67	After Injection
504.639	4398.8	Before Injection		504.669	3087.16	Inside Cell		504.669	3256.84	After Injection		504.7	4329.22	Before Injection		504.608	3161.01	Inside Cell		504.608	4299.32	After Injection
504.669	4394.53	Before Injection		504.639	3096.31	Inside Cell		504.669	3269.04	After Injection		504.669	4325.56	Before Injection		504.608	3157.96	Inside Cell		504.578	4298.71	After Injection
504.669	4395.14	Before Injection		504.639	3090.21	Inside Cell		504.639	3268.43	After Injection		504.73	4320.68	Before Injection		504.669	3155.52	Inside Cell		504.486	4296.27	After Injection
504.639	4396.36	Before Injection		504.7	3092.65	Inside Cell		504.639	3261.72	After Injection		504.7	4334.72	Before Injection		504.7	3158.57	Inside Cell		504.639	4307.25	After Injection
504.669	4403.08	Before Injection		504.669	3103.03	Inside Cell		504.669	3265.38	After Injection		504.7	4324.95	Before Injection		504.669	3167.11	Inside Cell		504.608	4302.98	After Injection
504.7	4393.31	Before Injection		504.7	3091.43	Inside Cell		504.669	3270.26	After Injection		504.669	4326.17	Before Injection		504.7	3165.89	Inside Cell		504.7	4302.37	After Injection
504.7	4400.02	Before Injection		504.7	3087.77	Inside Cell		504.639	3260.5	After Injection		504.639	4338.99	Before Injection		504.608	3162.84	Inside Cell		504.639	4291.99	After Injection
504.73	4400.02	Before Injection		504.7	3081.67	Inside Cell		504.73	3266.6	After Injection		504.791	4326.17	Before Injection		504.669	3162.84	Inside Cell		504.639	4297.49	After Injection
504.73	4401.86	Before Injection		504.73	3078	Inside Cell		504.669	3266.6	After Injection		504.791	4329.83	Before Injection		504.608	3161.01	Inside Cell		504.608	4293.21	After Injection
504.73	4395.14	Before Injection		504.791	3086.55	Inside Cell		504.639	3259.89	After Injection		504.73	4338.38	Before Injection		504.669	3172	Inside Cell		504.578	4292.6	After Injection
504.73	4396.36	Before Injection		504.7	3070.68	Inside Cell		504.639	3276.37	After Injection		504.73	4321.29	Before Injection		504.669	3170.17	Inside Cell		504.639	4290.16	After Injection
504.73	4406.74	Before Injection		504.7	3085.33	Inside Cell		504.7	3256.84	After Injection		504.669	4337.16	Before Injection		504.7	3172	Inside Cell		504.639	4301.15	After Injection
504.7	4393.92	Before Injection		504.73	3087.16	Inside Cell		504.822	3267.82	After Injection		504.73	4325.56	Before Injection		504.7	3159.79	Inside Cell		504.669	4291.99	After Injection
504.7	4395.14	Before Injection		504.73	3092.04	Inside Cell		504.852	3265.38	After Injection		504.822	4324.95	Before Injection		504.761	3169.56	Inside Cell		504.608	4288.33	After Injection
504.73	4397.58	Before Injection		504.73	3085.33	Inside Cell		504.852	3261.11	After Injection		504.7	4322.51	Before Injection		504.7	3160.4	Inside Cell		504.608	4291.38	After Injection
504.73	4408.57	Before Injection		504.791	3075.56	Inside Cell		504.852	3270.26	After Injection		504.73	4341.43	Before Injection		504.7	3167.11	Inside Cell		504.639	4298.71	After Injection
504.7	4407.96	Before Injection		504.7	3068.24	Inside Cell		504.822	3276.37	After Injection		504.669	4329.22	Before Injection		504.669	3154.3	Inside Cell		504.639	4292.6	After Injection
504.761	4403.69	Before Injection		504.791	3082.89	Inside Cell		504.791	3269.65	After Injection		504.7	4323.73	Before Injection		504.761	3164.67	Inside Cell		504.7	4304.2	After Injection
504.761	4405.52	Before Injection		504.761	3068.85	Inside Cell		504.7	3271.48	After Injection		504.73	4332.89	Before Injection		504.73	3163.45	Inside Cell		504.7	4293.82	After Injection
504.822	4401.25	Before Injection		504.822	3070.07	Inside Cell		504.7	3270.26	After Injection		504.791	4329.22	Before Injection		504.73	3168.95	Inside Cell		504.7	4304.2	After Injection
504.761	4403.08	Before Injection		504.791	3076.78	Inside Cell		504.7	3264.16	After Injection		504.791	4328	Before Injection		504.73	3167.72	Inside Cell		504.791	4293.21	After Injection
504.822	4398.19	Before Injection		504.822	3073.12	Inside Cell		504.669	3266.6	After Injection		504.761	4327.39	Before Injection		504.669	3161.62	Inside Cell		504.73	4304.81	After Injection
504.73	4396.36	Before Injection		504.822	3077.39	Inside Cell		504.7	3268.43	After Injection		504.822	4322.51	Before Injection		504.761	3179.93	Inside Cell		504.73	4304.81	After Injection
504.791	4400.64	Before Injection		504.822	3081.05	Inside Cell		504.7	3277.59	After Injection		504.822	4329.22	Before Injection		504.761	3169.56	Inside Cell		504.761	4299.93	After Injection
504.822	4400.64	Before Injection		504.791	3066.41	Inside Cell		504.639	3261.72	After Injection		504.822	4322.51	Before Injection		504.822	3167.72	Inside Cell		504.608	4306.03	After Injection
504.791	4406.74	Before Injection		504.822	3071.29	Inside Cell		504.669	3276.37	After Injection		504.73	4325.56	Before Injection		504.791	3171.39	Inside Cell		504.791	4299.93	After Injection
504.791	4401.86	Before Injection		504.761	3058.47	Inside Cell		504.578	3269.04	After Injection		504.761	4334.11	Before Injection		504.73	3171.39	Inside Cell		504.73	4296.27	After Injection
504.761	4406.13	Before Injection		504.791	3078	Inside Cell		504.669	3265.99	After Injection		504.73	4320.68	Before Injection		504.791	3193.97	Inside Cell		504.669	4288.33	After Injection
504.822	4400.02	Before Injection		504.791	3084.72	Inside Cell		504.73	3267.21	After Injection		504.791	4326.17	Before Injection		504.791	3167.72	Inside Cell		504.761	4310.91	After Injection
504.791	4405.52	Before Injection		504.822	3077.39	Inside Cell		504.791	3268.43	After Injection		504.791	4333.5	Before Injection		504.791	3184.81	Inside Cell		504.791	4296.27	After Injection
504.791	4399.41	Before Injection		504.791	3074.34	Inside Cell		504.852	3268.43	After Injection		504.883	4328	Before Injection		504.822	3187.87	Inside Cell		504.73	4282.23	After Injection
504.822	4403.08	Before Injection		504.852	3069.46	Inside Cell		504.791	3267.21	After Injection		504.852	4316.41	Before Injection		504.791	3175.66	Inside Cell		504.7	4290.77	After Injection
504.822	4397.58	Before Injection		504.822	3073.12	Inside Cell		504.822	3274.54	After Injection		504.822	4331.67	Before Injection		504.791	3178.1	Inside Cell		504.791	4291.38	After Injection
504.883	4395.14	Before Injection		504.852	3073.73	Inside Cell		504.822	3265.99	After Injection		504.822	4328	Before Injection		504.761	3179.93	Inside Cell		504.669	4302.98	After Injection
504.822	4398.8	Before Injection		504.852	3065.8	Inside Cell		504.761	3270.26	After Injection		504.822	4321.9	Before Injection		504.791	3176.27	Inside Cell		504.761	4296.88	After Injection
504.852	4403.08	Before Injection		504.822	3082.89	Inside Cell		504.822	3267.82	After Injection		504.852	4328	Before Injection		504.883	3166.5	Inside Cell		504.761	4298.71	After Injection
504.822	4403.69	Before Injection		504.883	3074.34	Inside Cell		504.852	3270.26	After Injection		504.883	4315.8	Before Injection		504.822	3172.61	Inside Cell		504.791	4282.84	After Injection
504.883	4403.08	Before Injection		504.852	3070.68	Inside Cell		504.822	3273.93	After Injection		504.883	4330.44	Before Injection		504.852	3169.56	Inside Cell		504.73	4296.88	After Injection
504.852	4398.19	Before Injection		504.913	3085.33	Inside Cell		504.822	3265.99	After Injection		504.852	4321.29	Before Injection		504.822	3161.62	Inside Cell		504.7	4301.76	After Injection
504.791	4398.19	Before Injection		504.852	3090.21	Inside Cell		504.822	3263.55	After Injection		504.852	4336.55	Before Injection		504.883	3175.66	Inside Cell		504.791	4307.86	After Injection
504.73	4397.58	Before Injection		504.852	3077.39	Inside Cell		504.852	3265.99	After Injection		504.852	4321.9	Before Injection		504.822	3164.06	Inside Cell		504.73	4303.59	After Injection
504.639	4406.74	Before Injection		504.852	3080.44	Inside Cell		504.852	3278.81	After Injection		504.883	4332.28	Before Injection		504.883	3179.93	Inside Cell		504.791	4304.2	After Injection
504.669	4396.36	Before Injection		504.883	3081.67	Inside Cell		504.822	3255.62	After Injection		504.913	4324.34	Before Injection		504.852	3172.61	Inside Cell		504.822	4301.76	After Injection
504.669	4390.87	Before Injection		504.883	3076.78	Inside Cell		504.852	3277.59	After Injection		504.913	4329.83	Before Injection		504.883	3164.67	Inside Cell		504.822	4317.02	After Injection
504.791	4400.64	Before Injection		504.913	3084.72	Inside Cell		504.852	3273.32	After Injection		504.852	4321.9	Before Injection		504.822	3167.11	Inside Cell		504.822	4299.93	After Injection
504.883	4400.02	Before Injection		504.883	3094.48	Inside Cell		504.852	3273.32	After Injection		504.883	4329.22	Before Injection		504.883	3178.1	Inside Cell		504.852	4296.27	After Injection
504.913	4403.08	Before Injection		504.852	3083.5	Inside Cell		504.883	3270.26	After Injection		504.913	4329.83	Before Injection		504.852	3162.84	Inside Cell		504.822	4303.59	After Injection
504.974	4414.67	Before Injection		504.883	3096.92	Inside Cell		504.883	3280.03	After Injection		504.944	4328	Before Injection		504.883	3173.22	Inside Cell		504.852	4307.86	After Injection
505.005	4412.84	Before Injection		504.913	3083.5	Inside Cell		504.883	3270.26	After Injection		504.974	4331.06	Before Injection		504.944	3162.84	Inside Cell		504.852	4296.88	After Injection
505.096	4401.25	Before Injection		504.913	3085.33	Inside Cell		504.883	3273.93	After Injection		504.944	4323.73	Before Injection		504.913	3177.49	Inside Cell		504.852	4295.04	After Injection
505.035	4400.02	Before Injection		504.913	3082.89	Inside Cell		504.883	3273.32	After Injection		504.913	4323.73	Before Injection		504.913	3166.5	Inside Cell		504.913	4284.67	After Injection
505.035	4402.47	Before Injection		504.913	3074.95	Inside Cell		504.883	3278.2	After Injection		504.913	4331.67	Before Injection		504.883	3159.18	Inside Cell		504.883	4273.07	After Injection
504.974	4392.7	Before Injection		504.944	3090.82	Inside Cell		504.852	3273.32	After Injection		504.944	4324.34	Before Injection		504.913	3166.5	Inside Cell		504.852	4293.82	After Injection
505.005	4412.84	Before Injection		504.974	3085.33	Inside Cell		504.883	3287.96	After Injection		504.944	4331.06	Before Injection		504.974	3175.66	Inside Cell		504.883	4290.77	After Injection
505.035	4395.75	Before Injection		504.913	3078.61	Inside Cell		504.944	3275.15	After Injection		504.944	4323.12	Before Injection		504.883	3167.72	Inside Cell		504.913	4282.84	After Injection
505.005	4411.01	Before Injection		504.974	3086.55	Inside Cell		504.883	3278.2	After Injection		504.944	4328.61	Before Injection		504.913	3164.06	Inside Cell		504.944	4284.67	After Injection
504.913	4392.7	Before Injection		504.944	3088.38	Inside Cell		504.944	3274.54	After Injection		504.913	4336.55	Before Injection		504.883	3162.84	Inside Cell		504.852	4285.89	After Injection
504.944	4404.3	Before Injection		505.035	3092.04	Inside Cell		504.883	3280.64	After Injection		504.974	4328.61	Before Injection		504.913	3153.08	Inside Cell		504.852	4282.23	After Injection
504.913	4406.74	Before Injection		504.913	3096.92	Inside Cell		504.883	3278.81	After Injection		504.913	4332.28	Before Injection		504.944	3171.39	Inside Cell		504.852	4288.33	After Injection
504.974	4396.97	Before Injection		504.944	3095.09	Inside Cell		504.913	3275.15	After Injection		504.944	4322.51	Before Injection		504.944	3158.57	Inside Cell		504.883	4290.16	After Injection
504.944	4401.86	Before Injection		504.913	3084.11	Inside Cell		504.974	3283.69	After Injection		504.913	4336.55	Before Injection		504.883	3171.39	Inside Cell		504.883	4299.93	After Injection
504.913	4404.91	Before Injection		504.944	3084.11	Inside Cell		504.974	3276.37	After Injection		505.005	4321.9	Before Injection		504.913	3152.47	Inside Cell		504.913	4293.21	After Injection
504.944	4398.8	Before Injection		504.974	3104.86	Inside Cell		504.974	3283.69	After Injection		505.005	4332.89	Before Injection		504.913	3165.28	Inside Cell		504.852	4287.11	After Injection
505.005	4406.74	Before Injection		504.944	3068.24	Inside Cell		504.944	3265.99	After Injection		505.005	4328.61	Before Injection		504.944	3161.62	Inside Cell		504.883	4294.43	After Injection
504.974	4398.19	Before Injection		504.974	3088.38	Inside Cell		504.944	3272.71	After Injection		504.974	4326.17	Before Injection		504.944	3164.06	Inside Cell		504.852	4291.38	After Injection
505.005	4398.8	Before Injection		504.974	3086.55	Inside Cell		504.974	3272.09	After Injection		505.035	4341.43	Before Injection		504.974	3158.57	Inside Cell		504.944	4293.82	After Injection
505.035	4408.57	Before Injection		504.974	3085.94	Inside Cell		504.974	3280.03	After Injection		505.157	4329.83	Before Injection		504.974	3168.34	Inside Cell		504.944	4287.72	After Injection
504.974	4400.64	Before Injection		505.035	3073.12	Inside Cell		505.066	3275.15	After Injection		505.005	4324.95	Before Injection		504.974	3157.96	Inside Cell		504.913	4284.67	After Injection
505.035	4412.84	Before Injection		505.035	3083.5	Inside Cell		504.974	3278.2	After Injection		505.035	4326.17	Before Injection		504.974	3154.3	Inside Cell		504.944	4299.93	After Injection
505.035	4405.52	Before Injection		505.005	3073.73	Inside Cell		505.035	3272.71	After Injection		505.035	4334.11	Before Injection		504.944	3145.75	Inside Cell		504.944	4291.38	After Injection
505.035	4401.25	Before Injection		505.066	3079.22	Inside Cell		505.035	3267.82	After Injection		504.974	4323.12	Before Injection		504.974	3157.96	Inside Cell		504.944	4279.18	After Injection
505.035	4410.4	Before Injection		505.035	3065.19	Inside Cell		504.944	3276.37	After Injection		505.005	4335.94	Before Injection		505.127	3168.34	Inside Cell		504.974	4291.99	After Injection
505.066	4404.91	Before Injection		505.035	3079.22	Inside Cell		505.005	3270.26	After Injection		505.035	4329.22	Before Injection		505.005	3159.18	Inside Cell		505.035	4289.55	After Injection
505.096	4401.86	Before Injection		505.035	3071.9	Inside Cell		505.005	3273.32	After Injection		505.035	4332.28	Before Injection		505.035	3161.62	Inside Cell		504.974	4284.67	After Injection
505.066	4397.58	Before Injection		505.035	3062.13	Inside Cell		505.005	3267.21	After Injection		505.035	4338.38	Before Injection		505.127	3163.45	Inside Cell		504.974	4281.62	After Injection
505.035	4404.91	Before Injection		504.944	3064.58	Inside Cell		504.913	3273.32	After Injection		505.035	4334.11	Before Injection		505.066	3157.35	Inside Cell		505.035	4284.67	After Injection
505.035	4406.74	Before Injection		505.035	3070.07	Inside Cell		504.974	3275.15	After Injection		505.035	4321.9	Before Injection		505.096	3164.06	Inside Cell		504.913	4292.6	After Injection
505.005	4407.96	Before Injection		505.005	3067.63	Inside Cell		504.974	3272.09	After Injection		505.035	4337.16	Before Injection		504.974	3157.96	Inside Cell		504.944	4291.38	After Injection
505.035	4417.73	Before Injection		505.066	3086.55	Inside Cell		505.035	3273.32	After Injection		505.066	4328	Before Injection		505.035	3175.66	Inside Cell		504.974	4307.25	After Injection
505.096	4403.08	Before Injection		505.035	3082.89	Inside Cell		505.066	3279.42	After Injection		505.096	4329.83	Before Injection		505.035	3150.64	Inside Cell		504.974	4290.16	After Injection
505.066	4400.64	Before Injection		505.066	3070.68	Inside Cell		505.005	3275.15	After Injection		505.096	4328.61	Before Injection		505.035	3164.67	Inside Cell		505.035	4289.55	After Injection
505.066	4395.75	Before Injection		505.005	3056.64	Inside Cell		505.035	3268.43	After Injection		505.066	4331.06	Before Injection		505.005	3162.84	Inside Cell		504.944	4293.21	After Injection
505.035	4409.79	Before Injection		505.066	3075.56	Inside Cell		505.035	3278.81	After Injection		505.127	4319.46	Before Injection		505.066	3159.79	Inside Cell		504.974	4296.88	After Injection
505.066	4400.02	Before Injection		505.066	3071.29	Inside Cell		505.035	3272.09	After Injection		505.096	4325.56	Before Injection		505.035	3170.17	Inside Cell		505.035	4309.08	After Injection
505.066	4415.89	Before Injection		505.096	3083.5	Inside Cell		505.066	3286.13	After Injection		505.157	4334.11	Before Injection		505.096	3165.89	Inside Cell		504.974	4293.21	After Injection
505.035	4396.36	Before Injection		505.096	3075.56	Inside Cell		505.035	3270.87	After Injection		505.096	4335.33	Before Injection		505.035	3179.32	Inside Cell		504.974	4296.88	After Injection
505.096	4410.4	Before Injection		505.188	3080.44	Inside Cell		505.035	3265.99	After Injection		505.035	4331.06	Before Injection		505.066	3159.79	Inside Cell		504.974	4306.64	After Injection
505.066	4392.7	Before Injection		505.157	3073.73	Inside Cell		504.974	3282.47	After Injection		504.974	4326.17	Before Injection		505.035	3171.39	Inside Cell		505.096	4288.94	After Injection
505.157	4404.3	Before Injection		505.096	3073.12	Inside Cell		505.066	3277.59	After Injection		504.944	4326.78	Before Injection		505.066	3162.23	Inside Cell		505.035	4298.1	After Injection
505.096	4407.96	Before Injection		504.974	3071.29	Inside Cell		505.035	3267.21	After Injection		504.913	4316.41	Before Injection		505.066	3167.11	Inside Cell		505.035	4295.65	After Injection
505.096	4418.95	Before Injection		505.188	3088.38	Inside Cell		504.974	3271.48	After Injection		505.035	4328	Before Injection		505.127	3170.78	Inside Cell		505.096	4298.1	After Injection
505.096	4414.06	Before Injection		505.157	3065.8	Inside Cell		505.066	3260.5	After Injection		505.035	4318.85	Before Injection		505.157	3158.57	Inside Cell		505.066	4290.77	After Injection
505.157	4401.25	Before Injection		505.096	3063.97	Inside Cell		505.066	3276.37	After Injection		505.096	4342.04	Before Injection		505.157	3163.45	Inside Cell		505.096	4291.99	After Injection
505.096	4406.74	Before Injection		505.096	3065.19	Inside Cell		505.066	3274.54	After Injection		505.096	4335.94	Before Injection		505.157	3168.34	Inside Cell		505.066	4285.28	After Injection
505.157	4398.19	Before Injection		505.127	3063.97	Inside Cell		505.127	3277.59	After Injection		505.157	4346.31	Before Injection		505.188	3170.17	Inside Cell		505.035	4284.67	After Injection
505.096	4412.23	Before Injection		505.127	3056.03	Inside Cell		505.035	3283.69	After Injection		505.188	4321.9	Before Injection		505.157	3169.56	Inside Cell		505.035	4291.38	After Injection
505.219	4409.18	Before Injection		505.127	3067.02	Inside Cell		505.157	3284.91	After Injection		505.188	4348.15	Before Injection		505.157	3167.11	Inside Cell		505.066	4289.55	After Injection
505.188	4404.3	Before Injection		505.188	3063.97	Inside Cell		505.127	3266.6	After Injection		505.219	4334.72	Before Injection		505.157	3161.01	Inside Cell		505.096	4285.89	After Injection
505.188	4409.18	Before Injection		505.157	3063.35	Inside Cell		505.096	3272.09	After Injection		505.157	4329.22	Before Injection		505.157	3157.35	Inside Cell		505.066	4289.55	After Injection
505.127	4405.52	Before Injection		505.127	3068.24	Inside Cell		505.127	3278.2	After Injection		505.188	4337.16	Before Injection		505.188	3157.35	Inside Cell		505.066	4287.72	After Injection
505.157	4403.08	Before Injection		505.157	3066.41	Inside Cell		505.096	3274.54	After Injection		505.219	4337.77	Before Injection		505.157	3164.67	Inside Cell		505.035	4289.55	After Injection
505.219	4403.08	Before Injection		505.28	3062.74	Inside Cell		505.127	3276.98	After Injection		505.249	4328.61	Before Injection		505.188	3157.96	Inside Cell		505.035	4290.16	After Injection
505.188	4403.69	Before Injection		505.127	3074.34	Inside Cell		505.127	3270.26	After Injection		505.188	4341.43	Before Injection		505.127	3154.3	Inside Cell		505.066	4292.6	After Injection
505.219	4404.3	Before Injection		505.127	3060.91	Inside Cell		505.157	3283.69	After Injection		505.219	4334.72	Before Injection		505.127	3173.22	Inside Cell		505.096	4290.16	After Injection
505.28	4414.67	Before Injection		505.157	3043.82	Inside Cell		505.157	3275.15	After Injection		505.188	4323.73	Before Injection		505.157	3159.18	Inside Cell		505.157	4288.94	After Injection
505.188	4412.23	Before Injection		505.188	3070.07	Inside Cell		505.157	3274.54	After Injection		505.188	4339.6	Before Injection		505.188	3167.11	Inside Cell		505.127	4299.32	After Injection
505.188	4403.69	Before Injection		505.157	3056.64	Inside Cell		505.157	3275.76	After Injection		505.219	4335.94	Before Injection		505.096	3154.91	Inside Cell		505.096	4293.82	After Injection
505.28	4404.91	Before Injection		505.157	3071.9	Inside Cell		505.157	3281.86	After Injection		505.249	4329.22	Before Injection		505.188	3168.34	Inside Cell		505.066	4298.71	After Injection
505.28	4398.19	Before Injection		505.157	3062.74	Inside Cell		505.249	3278.2	After Injection		505.28	4321.29	Before Injection		505.157	3157.96	Inside Cell		505.035	4306.64	After Injection
505.28	4408.57	Before Injection		505.219	3059.08	Inside Cell		505.188	3280.03	After Injection		505.28	4331.67	Before Injection		505.219	3167.72	Inside Cell		505.066	4301.15	After Injection
505.28	4415.28	Before Injection		505.188	3060.3	Inside Cell		505.127	3278.2	After Injection		505.341	4332.89	Before Injection		505.219	3175.05	Inside Cell		505.035	4298.71	After Injection
505.188	4409.79	Before Injection		505.249	3050.54	Inside Cell		505.157	3271.48	After Injection		505.28	4342.04	Before Injection		505.219	3161.62	Inside Cell		504.944	4288.94	After Injection
505.219	4398.19	Before Injection		505.219	3067.02	Inside Cell		505.127	3272.09	After Injection		505.28	4323.73	Before Injection		505.157	3154.91	Inside Cell		504.883	4286.5	After Injection
505.219	4409.18	Before Injection		505.219	3068.24	Inside Cell		505.127	3277.59	After Injection		505.28	4332.89	Before Injection		505.219	3164.67	Inside Cell		505.005	4301.15	After Injection
505.219	4407.96	Before Injection		505.219	3068.85	Inside Cell		505.157	3270.26	After Injection		505.28	4329.22	Before Injection		505.188	3161.62	Inside Cell		505.066	4290.16	After Injection
505.249	4405.52	Before Injection		505.341	3079.83	Inside Cell		505.188	3288.57	After Injection		505.341	4338.99	Before Injection		505.219	3157.35	Inside Cell		505.188	4294.43	After Injection
505.28	4405.52	Before Injection		505.28	3064.58	Inside Cell		505.219	3284.91	After Injection		505.249	4329.83	Before Injection		505.28	3161.01	Inside Cell		505.28	4296.88	After Injection
505.188	4412.84	Before Injection		505.28	3070.68	Inside Cell		505.219	3281.25	After Injection		505.341	4332.89	Before Injection		505.219	3157.96	Inside Cell		505.341	4283.45	After Injection
505.28	4412.23	Before Injection		505.28	3080.44	Inside Cell		505.219	3280.03	After Injection		505.341	4327.39	Before Injection		505.219	3168.34	Inside Cell		505.28	4282.84	After Injection
505.219	4406.74	Before Injection		505.249	3078.61	Inside Cell		505.249	3275.76	After Injection		505.249	4331.67	Before Injection		505.219	3168.95	Inside Cell		505.371	4290.16	After Injection
505.249	4404.91	Before Injection		505.341	3079.22	Inside Cell		505.28	3273.93	After Injection		505.28	4346.92	Before Injection		505.249	3178.1	Inside Cell		505.402	4293.21	After Injection
505.341	4396.36	Before Injection		505.249	3082.89	Inside Cell		505.219	3278.2	After Injection		505.28	4329.83	Before Injection		505.249	3178.1	Inside Cell		505.402	4296.88	After Injection
505.341	4396.97	Before Injection		505.341	3081.67	Inside Cell		505.249	3273.93	After Injection		505.28	4340.21	Before Injection		505.28	3168.34	Inside Cell		505.28	4277.34	After Injection
505.219	4415.28	Before Injection		505.28	3078.61	Inside Cell		505.28	3271.48	After Injection		505.341	4330.44	Before Injection		505.28	3167.72	Inside Cell		505.28	4278.56	After Injection
505.341	4404.91	Before Injection		505.28	3065.19	Inside Cell		505.28	3272.09	After Injection		505.341	4332.28	Before Injection		505.28	3163.45	Inside Cell		505.219	4285.89	After Injection
505.219	4396.36	Before Injection		505.28	3083.5	Inside Cell		505.219	3273.93	After Injection		505.28	4333.5	Before Injection		505.219	3165.28	Inside Cell		505.157	4291.99	After Injection
505.28	4401.86	Before Injection		505.28	3079.83	Inside Cell		505.28	3270.26	After Injection		505.341	4323.73	Before Injection		505.341	3173.83	Inside Cell		505.188	4285.89	After Injection
505.371	4416.5	Before Injection		505.28	3089.6	Inside Cell		505.341	3275.76	After Injection		505.28	4332.89	Before Injection		505.341	3168.34	Inside Cell		505.219	4309.08	After Injection
505.432	4404.3	Before Injection		505.28	3071.29	Inside Cell		505.157	3270.87	After Injection		505.341	4340.21	Before Injection		505.28	3167.11	Inside Cell		505.219	4293.82	After Injection
505.371	4413.45	Before Injection		505.341	3086.55	Inside Cell		505.341	3273.93	After Injection		505.28	4330.44	Before Injection		505.28	3173.83	Inside Cell		505.249	4309.08	After Injection
505.402	4405.52	Before Injection		505.28	3078.61	Inside Cell		505.249	3278.81	After Injection		505.28	4334.11	Before Injection		505.341	3182.37	Inside Cell		505.188	4291.38	After Injection
505.371	4403.69	Before Injection		505.341	3073.73	Inside Cell		505.188	3280.64	After Injection		505.28	4340.82	Before Injection		505.341	3176.88	Inside Cell		505.219	4295.65	After Injection
505.402	4412.23	Before Injection		505.28	3072.51	Inside Cell		505.249	3269.04	After Injection		505.341	4340.21	Before Injection		505.28	3162.84	Inside Cell		505.28	4271.85	After Injection
505.402	4406.13	Before Injection		505.371	3090.82	Inside Cell		505.341	3280.64	After Injection		505.402	4347.53	Before Injection		505.341	3176.27	Inside Cell		505.341	4307.25	After Injection
505.402	4412.23	Before Injection		505.341	3075.56	Inside Cell		505.341	3265.99	After Injection		505.341	4329.83	Before Injection		505.219	3169.56	Inside Cell		505.28	4284.67	After Injection
505.341	4403.08	Before Injection		505.371	3080.44	Inside Cell		505.28	3275.15	After Injection		505.371	4328.61	Before Injection		505.341	3180.54	Inside Cell		505.219	4289.55	After Injection
505.371	4407.96	Before Injection		505.341	3080.44	Inside Cell		505.28	3267.82	After Injection		505.341	4331.06	Before Injection		505.341	3167.72	Inside Cell		505.28	4298.71	After Injection
505.371	4414.67	Before Injection		505.371	3082.89	Inside Cell		505.371	3266.6	After Injection		505.371	4334.72	Before Injection		505.28	3172.61	Inside Cell		505.341	4299.32	After Injection
505.402	4400.02	Before Injection		505.341	3082.89	Inside Cell		505.28	3265.99	After Injection		505.371	4337.16	Before Injection		505.341	3170.17	Inside Cell		505.28	4292.6	After Injection
505.402	4411.01	Before Injection		505.432	3085.94	Inside Cell		505.402	3271.48	After Injection		505.432	4341.43	Before Injection		505.402	3170.17	Inside Cell		505.371	4298.1	After Injection
505.371	4406.13	Before Injection		505.371	3071.9	Inside Cell		505.432	3261.72	After Injection		505.463	4338.38	Before Injection		505.402	3173.83	Inside Cell		505.341	4304.2	After Injection
505.402	4406.74	Before Injection		505.402	3081.67	Inside Cell		505.371	3274.54	After Injection		505.402	4334.11	Before Injection		505.402	3159.18	Inside Cell		505.341	4298.71	After Injection
505.402	4404.3	Before Injection		505.371	3072.51	Inside Cell		505.493	3267.21	After Injection		505.463	4331.67	Before Injection		505.341	3161.62	Inside Cell		505.28	4295.04	After Injection
505.402	4408.57	Before Injection		505.371	3077.39	Inside Cell		505.371	3265.38	After Injection		505.432	4341.43	Before Injection		505.341	3164.06	Inside Cell		505.28	4316.41	After Injection
505.402	4414.67	Before Injection		505.371	3070.68	Inside Cell		505.341	3270.26	After Injection		505.402	4328.61	Before Injection		505.341	3162.84	Inside Cell		505.28	4309.69	After Injection
505.432	4412.84	Before Injection		505.463	3073.12	Inside Cell		505.341	3273.32	After Injection		505.493	4338.38	Before Injection		505.402	3170.17	Inside Cell		505.28	4304.2	After Injection
505.402	4409.79	Before Injection		505.402	3078.61	Inside Cell		505.371	3269.04	After Injection		505.432	4322.51	Before Injection		505.371	3161.62	Inside Cell		505.28	4295.04	After Injection
505.432	4407.96	Before Injection		505.371	3066.41	Inside Cell		505.371	3272.09	After Injection		505.463	4330.44	Before Injection		505.371	3165.28	Inside Cell		505.341	4303.59	After Injection
505.402	4417.73	Before Injection		505.371	3069.46	Inside Cell		505.371	3263.55	After Injection		505.432	4329.83	Before Injection		505.402	3165.28	Inside Cell		505.28	4300.54	After Injection
505.432	4410.4	Before Injection		505.371	3080.44	Inside Cell		505.402	3267.21	After Injection		505.432	4321.9	Before Injection		505.371	3157.35	Inside Cell		505.341	4304.81	After Injection
505.432	4404.91	Before Injection		505.432	3076.78	Inside Cell		505.341	3271.48	After Injection		505.402	4336.55	Before Injection		505.432	3154.3	Inside Cell		505.371	4296.88	After Injection
505.463	4400.64	Before Injection		505.371	3075.56	Inside Cell		505.28	3267.21	After Injection		505.463	4336.55	Before Injection		505.371	3159.79	Inside Cell		505.432	4307.86	After Injection
505.493	4403.69	Before Injection		505.402	3088.38	Inside Cell		505.402	3278.2	After Injection		505.402	4335.33	Before Injection		505.554	3159.18	Inside Cell		505.371	4309.08	After Injection
505.554	4406.74	Before Injection		505.402	3080.44	Inside Cell		505.432	3270.87	After Injection		505.463	4335.94	Before Injection		505.432	3152.47	Inside Cell		505.432	4296.88	After Injection
505.463	4396.36	Before Injection		505.432	3084.11	Inside Cell		505.463	3267.82	After Injection		505.402	4331.67	Before Injection		505.493	3173.83	Inside Cell		505.402	4304.2	After Injection
505.463	4408.57	Before Injection		505.402	3079.22	Inside Cell		505.432	3276.37	After Injection		505.432	4328.61	Before Injection		505.493	3165.28	Inside Cell		505.371	4314.58	After Injection
505.585	4400.02	Before Injection		505.463	3074.34	Inside Cell		505.432	3269.65	After Injection		505.432	4334.11	Before Injection		505.615	3172	Inside Cell		505.371	4312.74	After Injection
505.402	4417.11	Before Injection		505.432	3073.73	Inside Cell		505.432	3265.99	After Injection		505.432	4323.73	Before Injection		505.585	3175.66	Inside Cell		505.371	4306.03	After Injection
505.432	4404.91	Before Injection		505.493	3076.17	Inside Cell		505.432	3267.21	After Injection		505.493	4338.99	Before Injection		505.615	3173.22	Inside Cell		505.371	4304.81	After Injection
505.615	4425.66	Before Injection		505.493	3081.67	Inside Cell		505.402	3273.32	After Injection		505.432	4333.5	Before Injection		505.585	3158.57	Inside Cell		505.28	4314.58	After Injection
505.493	4406.13	Before Injection		505.493	3081.67	Inside Cell		505.402	3266.6	After Injection		505.493	4337.77	Before Injection		505.524	3155.52	Inside Cell		505.341	4311.52	After Injection
505.463	4412.84	Before Injection		505.432	3069.46	Inside Cell		505.463	3275.15	After Injection		505.493	4340.82	Before Injection		505.371	3168.95	Inside Cell		505.402	4321.9	After Injection
505.585	4406.74	Before Injection		505.463	3079.22	Inside Cell		505.402	3269.04	After Injection		505.493	4338.99	Before Injection		505.402	3167.11	Inside Cell		505.371	4311.52	After Injection
505.463	4406.74	Before Injection		505.463	3079.22	Inside Cell		505.402	3275.76	After Injection		505.493	4336.55	Before Injection		505.341	3172.61	Inside Cell		505.432	4302.98	After Injection
505.524	4411.62	Before Injection		505.524	3087.16	Inside Cell		505.463	3277.59	After Injection		505.493	4346.31	Before Injection		505.432	3176.88	Inside Cell		505.463	4323.73	After Injection
505.615	4410.4	Before Injection		505.493	3078.61	Inside Cell		505.463	3276.37	After Injection		505.524	4337.16	Before Injection		505.432	3176.88	Inside Cell		505.463	4317.02	After Injection
505.585	4409.18	Before Injection		505.493	3067.02	Inside Cell		505.432	3274.54	After Injection		505.554	4334.11	Before Injection		505.432	3168.34	Inside Cell		505.463	4310.3	After Injection
505.646	4415.28	Before Injection		505.463	3052.98	Inside Cell		505.493	3277.59	After Injection		505.554	4338.99	Before Injection		505.402	3173.22	Inside Cell		505.402	4295.65	After Injection
505.585	4408.57	Before Injection		505.493	3062.13	Inside Cell		505.493	3276.98	After Injection		505.493	4342.65	Before Injection		505.402	3168.95	Inside Cell		505.432	4320.68	After Injection
505.585	4405.52	Before Injection		505.524	3074.34	Inside Cell		505.493	3264.16	After Injection		505.493	4335.94	Before Injection		505.371	3173.22	Inside Cell		505.432	4295.04	After Injection
505.554	4414.67	Before Injection		505.402	3083.5	Inside Cell		505.493	3273.93	After Injection		505.493	4331.67	Before Injection		505.432	3182.98	Inside Cell		505.463	4307.86	After Injection
505.554	4403.08	Before Injection		505.341	3076.17	Inside Cell		505.493	3273.93	After Injection		505.585	4323.12	Before Injection		505.493	3170.78	Inside Cell		505.432	4304.81	After Injection
505.585	4406.13	Before Injection		505.341	3069.46	Inside Cell		505.524	3272.71	After Injection		505.554	4335.33	Before Injection		505.493	3171.39	Inside Cell		505.493	4296.27	After Injection
505.554	4409.79	Before Injection		505.341	3080.44	Inside Cell		505.493	3273.32	After Injection		505.524	4332.89	Before Injection		505.524	3158.57	Inside Cell		505.402	4299.32	After Injection
505.585	4412.23	Before Injection		505.402	3080.44	Inside Cell		505.524	3262.33	After Injection		505.493	4338.99	Before Injection		505.524	3178.71	Inside Cell		505.463	4320.07	After Injection
505.585	4409.79	Before Injection		505.493	3080.44	Inside Cell		505.432	3266.6	After Injection		505.524	4334.11	Before Injection		505.493	3159.79	Inside Cell		505.493	4304.81	After Injection
505.493	4409.18	Before Injection		505.524	3076.78	Inside Cell		505.615	3279.42	After Injection		505.585	4329.83	Before Injection		505.554	3164.06	Inside Cell		505.554	4327.39	After Injection
505.493	4407.96	Before Injection		505.615	3079.83	Inside Cell		505.524	3261.72	After Injection		505.554	4337.16	Before Injection		505.615	3164.06	Inside Cell		505.524	4304.2	After Injection
505.524	4397.58	Before Injection		505.646	3072.51	Inside Cell		505.524	3270.87	After Injection		505.554	4328	Before Injection		505.493	3163.45	Inside Cell		505.524	4314.58	After Injection
505.554	4412.23	Before Injection		505.707	3074.34	Inside Cell		505.524	3273.32	After Injection		505.585	4332.28	Before Injection		505.554	3170.78	Inside Cell		505.554	4318.24	After Injection
505.646	4403.08	Before Injection		505.646	3076.17	Inside Cell		505.585	3265.38	After Injection		505.585	4338.38	Before Injection		505.493	3166.5	Inside Cell		505.463	4301.76	After Injection
505.615	4400.02	Before Injection		505.676	3076.17	Inside Cell		505.554	3273.93	After Injection		505.615	4338.38	Before Injection		505.554	3148.19	Inside Cell		505.524	4316.41	After Injection
505.676	4425.66	Before Injection		505.585	3079.83	Inside Cell		505.585	3268.43	After Injection		505.615	4339.6	Before Injection		505.554	3173.22	Inside Cell		505.493	4312.13	After Injection
505.646	4411.62	Before Injection		505.646	3084.72	Inside Cell		505.585	3264.77	After Injection		505.646	4326.78	Before Injection		505.585	3170.17	Inside Cell		505.585	4302.37	After Injection
505.707	4405.52	Before Injection		505.707	3081.05	Inside Cell		505.615	3263.55	After Injection		505.615	4334.11	Before Injection		505.554	3163.45	Inside Cell		505.524	4317.02	After Injection
505.615	4417.73	Before Injection		505.676	3079.83	Inside Cell		505.554	3269.04	After Injection		505.646	4329.22	Before Injection		505.554	3163.45	Inside Cell		505.585	4306.03	After Injection
505.646	4414.67	Before Injection		505.585	3070.68	Inside Cell		505.615	3266.6	After Injection		505.615	4332.28	Before Injection		505.554	3171.39	Inside Cell		505.585	4314.58	After Injection
505.646	4405.52	Before Injection		505.554	3083.5	Inside Cell		505.554	3269.04	After Injection		505.585	4347.53	Before Injection		505.554	3170.17	Inside Cell		505.615	4312.74	After Injection
505.707	4411.01	Before Injection		505.615	3086.55	Inside Cell		505.615	3271.48	After Injection		505.615	4338.38	Before Injection		505.585	3181.76	Inside Cell		505.554	4328	After Injection
505.615	4406.13	Before Injection		505.615	3073.12	Inside Cell		505.615	3267.21	After Injection		505.646	4322.51	Before Injection		505.615	3175.05	Inside Cell		505.585	4314.58	After Injection
505.676	4409.18	Before Injection		505.646	3089.6	Inside Cell		505.615	3260.5	After Injection		505.646	4335.94	Before Injection		505.646	3183.59	Inside Cell		505.554	4311.52	After Injection
505.554	4406.74	Before Injection		505.615	3074.34	Inside Cell		505.646	3272.71	After Injection		505.615	4332.28	Before Injection		505.646	3170.17	Inside Cell		505.676	4302.98	After Injection
505.646	4401.86	Before Injection		505.707	3073.73	Inside Cell		505.646	3272.09	After Injection		505.676	4329.83	Before Injection		505.585	3166.5	Inside Cell		505.585	4307.25	After Injection
505.646	4401.86	Before Injection		505.707	3083.5	Inside Cell		505.676	3272.09	After Injection		505.615	4340.82	Before Injection		505.585	3164.67	Inside Cell		505.585	4302.37	After Injection
505.615	4400.64	Before Injection		505.707	3084.11	Inside Cell		505.646	3276.37	After Injection		505.646	4337.77	Before Injection		505.646	3157.96	Inside Cell		505.585	4299.93	After Injection
505.676	4418.34	Before Injection		505.676	3090.82	Inside Cell		505.676	3281.86	After Injection		505.646	4332.89	Before Injection		505.676	3162.84	Inside Cell		505.676	4301.76	After Injection
505.707	4403.08	Before Injection		505.798	3085.94	Inside Cell		505.676	3275.76	After Injection		505.707	4332.28	Before Injection		505.615	3161.62	Inside Cell		505.646	4302.37	After Injection
505.707	4412.23	Before Injection		505.676	3092.04	Inside Cell		505.676	3270.87	After Injection		505.646	4334.72	Before Injection		505.585	3164.06	Inside Cell		505.615	4301.76	After Injection
505.707	4403.08	Before Injection		505.707	3080.44	Inside Cell		505.646	3277.59	After Injection		505.676	4324.34	Before Injection		505.707	3172.61	Inside Cell		505.615	4309.08	After Injection
505.646	4404.91	Before Injection		505.676	3088.38	Inside Cell		505.585	3270.26	After Injection		505.676	4332.89	Before Injection		505.707	3158.57	Inside Cell		505.615	4305.42	After Injection
505.676	4410.4	Before Injection		505.646	3075.56	Inside Cell		505.585	3270.87	After Injection		505.707	4331.06	Before Injection		505.646	3161.01	Inside Cell		505.646	4302.37	After Injection
505.707	4415.89	Before Injection		505.646	3086.55	Inside Cell		505.646	3268.43	After Injection		505.737	4337.77	Before Injection		505.737	3166.5	Inside Cell		505.615	4305.42	After Injection
505.737	4400.64	Before Injection		505.737	3088.38	Inside Cell		505.737	3268.43	After Injection		505.676	4330.44	Before Injection		505.646	3155.52	Inside Cell		505.646	4284.67	After Injection
505.707	4406.74	Before Injection		505.676	3088.99	Inside Cell		505.646	3273.93	After Injection		505.585	4331.06	Before Injection		505.707	3161.62	Inside Cell		505.646	4312.13	After Injection
505.707	4409.79	Before Injection		505.676	3090.21	Inside Cell		505.676	3264.77	After Injection		505.768	4328	Before Injection		505.676	3165.28	Inside Cell		505.615	4298.71	After Injection
505.646	4402.47	Before Injection		505.707	3093.87	Inside Cell		505.707	3265.38	After Injection		505.707	4333.5	Before Injection		505.646	3161.01	Inside Cell		505.615	4294.43	After Injection
505.676	4415.89	Before Injection		505.615	3102.42	Inside Cell		505.737	3263.55	After Injection		505.707	4333.5	Before Injection		505.646	3179.32	Inside Cell		505.646	4306.03	After Injection
505.737	4419.56	Before Injection		505.676	3103.64	Inside Cell		505.707	3270.87	After Injection		505.768	4335.33	Before Injection		505.707	3178.71	Inside Cell		505.676	4297.49	After Injection
505.737	4407.96	Before Injection		505.707	3099.37	Inside Cell		505.737	3262.33	After Injection		505.707	4322.51	Before Injection		505.737	3167.72	Inside Cell		505.646	4299.93	After Injection
505.737	4411.01	Before Injection		505.707	3093.87	Inside Cell		505.676	3269.04	After Injection		505.707	4334.11	Before Injection		505.707	3154.3	Inside Cell		505.676	4306.64	After Injection
505.768	4401.86	Before Injection		505.676	3095.7	Inside Cell		505.707	3279.42	After Injection		505.768	4331.06	Before Injection		505.707	3153.08	Inside Cell		505.676	4293.82	After Injection
505.737	4401.25	Before Injection		505.768	3087.16	Inside Cell		505.707	3270.87	After Injection		505.768	4340.21	Before Injection		505.676	3158.57	Inside Cell		505.676	4307.25	After Injection
505.707	4413.45	Before Injection		505.707	3092.65	Inside Cell		505.585	3258.67	After Injection		505.798	4338.38	Before Injection		505.737	3152.47	Inside Cell		505.646	4310.91	After Injection
505.798	4412.84	Before Injection		505.768	3111.57	Inside Cell		505.554	3281.86	After Injection		505.768	4334.11	Before Injection		505.707	3159.79	Inside Cell		505.646	4315.19	After Injection
505.768	4410.4	Before Injection		505.737	3093.87	Inside Cell		505.493	3270.87	After Injection		505.859	4331.06	Before Injection		505.707	3153.08	Inside Cell		505.737	4300.54	After Injection
505.829	4408.57	Before Injection		505.798	3091.43	Inside Cell		505.615	3279.42	After Injection		505.829	4332.89	Before Injection		505.707	3154.3	Inside Cell		505.707	4299.93	After Injection
505.798	4412.23	Before Injection		505.707	3099.37	Inside Cell		505.707	3272.71	After Injection		505.798	4326.78	Before Injection		505.737	3154.3	Inside Cell		505.707	4296.88	After Injection
505.768	4410.4	Before Injection		505.768	3101.81	Inside Cell		505.768	3271.48	After Injection		505.737	4345.7	Before Injection		505.737	3161.62	Inside Cell		505.676	4303.59	After Injection
505.737	4415.28	Before Injection		505.707	3107.3	Inside Cell		505.829	3282.47	After Injection		505.798	4331.67	Before Injection		505.737	3152.47	Inside Cell		505.707	4318.85	After Injection
505.829	4415.89	Before Injection		505.768	3109.13	Inside Cell		505.829	3281.25	After Injection		505.707	4340.21	Before Injection		505.798	3169.56	Inside Cell		505.707	4312.13	After Injection
505.859	4405.52	Before Injection		505.768	3101.2	Inside Cell		505.89	3276.37	After Injection		505.829	4330.44	Before Injection		505.737	3153.69	Inside Cell		505.737	4295.65	After Injection
505.89	4406.74	Before Injection		505.707	3109.13	Inside Cell		505.859	3276.37	After Injection		505.798	4335.94	Before Injection		505.707	3167.11	Inside Cell		505.676	4313.35	After Injection
505.859	4414.67	Before Injection		505.798	3109.74	Inside Cell		505.89	3283.08	After Injection		505.798	4331.67	Before Injection		505.737	3153.69	Inside Cell		505.676	4302.37	After Injection
505.859	4406.13	Before Injection		505.737	3091.43	Inside Cell		505.768	3267.21	After Injection		505.92	4337.16	Before Injection		505.798	3143.92	Inside Cell		505.676	4302.37	After Injection
505.798	4406.13	Before Injection		505.798	3108.52	Inside Cell		505.829	3269.04	After Injection		505.829	4334.11	Before Injection		505.768	3154.91	Inside Cell		505.646	4301.15	After Injection
505.859	4412.23	Before Injection		505.798	3099.98	Inside Cell		505.859	3273.93	After Injection		505.89	4337.16	Before Injection		505.829	3162.23	Inside Cell		505.737	4313.35	After Injection
505.829	4409.18	Before Injection		505.859	3088.99	Inside Cell		505.951	3281.25	After Injection		505.859	4338.99	Before Injection		505.768	3164.67	Inside Cell		505.859	4306.64	After Injection
505.859	4411.62	Before Injection		505.859	3104.86	Inside Cell		505.89	3271.48	After Injection		505.89	4329.83	Before Injection		505.768	3164.06	Inside Cell		505.768	4299.32	After Injection
505.829	4411.62	Before Injection		505.829	3108.52	Inside Cell		505.798	3265.99	After Injection		505.859	4332.28	Before Injection		505.798	3163.45	Inside Cell		505.829	4301.15	After Injection
505.798	4420.17	Before Injection		505.829	3109.74	Inside Cell		505.798	3273.32	After Injection		505.859	4332.28	Before Injection		505.829	3167.11	Inside Cell		505.829	4304.81	After Injection
505.829	4408.57	Before Injection		505.829	3099.98	Inside Cell		505.737	3269.65	After Injection		505.829	4331.06	Before Injection		505.829	3170.78	Inside Cell		505.829	4299.32	After Injection
505.92	4404.91	Before Injection		505.829	3118.9	Inside Cell		505.798	3270.87	After Injection		505.89	4347.53	Before Injection		505.859	3167.72	Inside Cell		505.798	4301.76	After Injection
505.89	4419.56	Before Injection		505.859	3096.31	Inside Cell		505.798	3282.47	After Injection		505.798	4332.89	Before Injection		505.829	3172.61	Inside Cell		505.768	4304.81	After Injection
505.859	4403.69	Before Injection		505.798	3110.35	Inside Cell		505.829	3271.48	After Injection		505.859	4330.44	Before Injection		505.829	3168.95	Inside Cell		505.89	4302.37	After Injection
505.92	4409.18	Before Injection		505.89	3106.69	Inside Cell		505.859	3265.99	After Injection		505.859	4337.77	Before Injection		505.798	3162.23	Inside Cell		505.737	4313.35	After Injection
505.89	4420.17	Before Injection		505.798	3103.03	Inside Cell		505.829	3270.26	After Injection		505.829	4334.72	Before Injection		505.798	3175.66	Inside Cell		505.737	4314.58	After Injection
505.92	4404.3	Before Injection		505.829	3099.37	Inside Cell		505.859	3279.42	After Injection		505.859	4341.43	Before Injection		505.798	3169.56	Inside Cell		505.829	4315.8	After Injection
505.89	4421.39	Before Injection		505.859	3109.74	Inside Cell		505.92	3276.98	After Injection		505.92	4346.31	Before Injection		505.859	3184.2	Inside Cell		505.829	4332.89	After Injection
505.859	4401.86	Before Injection		505.859	3089.6	Inside Cell		505.798	3264.16	After Injection		505.951	4344.48	Before Injection		505.859	3161.62	Inside Cell		505.859	4314.58	After Injection
505.92	4414.06	Before Injection		505.859	3104.25	Inside Cell		505.92	3272.09	After Injection		505.92	4331.67	Before Injection		505.859	3178.71	Inside Cell		505.768	4310.91	After Injection
506.012	4418.34	Before Injection		505.92	3088.99	Inside Cell		505.859	3278.81	After Injection		505.92	4332.28	Before Injection		505.859	3155.52	Inside Cell		505.798	4314.58	After Injection
506.134	4408.57	Before Injection		505.89	3097.53	Inside Cell		505.92	3269.04	After Injection		505.92	4340.82	Before Injection		505.859	3164.06	Inside Cell		505.798	4313.35	After Injection
506.104	4401.86	Before Injection		505.89	3088.38	Inside Cell		505.859	3267.21	After Injection		505.92	4346.92	Before Injection		505.859	3173.83	Inside Cell		505.798	4313.35	After Injection
506.073	4396.36	Before Injection		505.859	3097.53	Inside Cell		505.859	3277.59	After Injection		505.92	4335.33	Before Injection		505.859	3161.01	Inside Cell		505.829	4308.47	After Injection
506.042	4411.01	Before Injection		505.89	3090.82	Inside Cell		505.89	3276.98	After Injection		505.92	4342.04	Before Injection		505.89	3167.11	Inside Cell		505.859	4307.25	After Injection
505.981	4409.18	Before Injection		505.859	3099.37	Inside Cell		505.89	3273.93	After Injection		505.89	4348.15	Before Injection		505.829	3160.4	Inside Cell		505.89	4302.37	After Injection
505.951	4409.79	Before Injection		505.92	3105.47	Inside Cell		505.89	3271.48	After Injection		505.92	4348.76	Before Injection		505.859	3154.3	Inside Cell		505.859	4313.97	After Injection
505.737	4406.13	Before Injection		505.89	3084.11	Inside Cell		505.89	3272.09	After Injection		505.92	4340.21	Before Injection		505.89	3163.45	Inside Cell		505.829	4306.64	After Injection
505.798	4407.96	Before Injection		505.89	3112.18	Inside Cell		505.92	3273.32	After Injection		505.92	4335.94	Before Injection		505.92	3164.67	Inside Cell		505.859	4314.58	After Injection
505.829	4417.73	Before Injection		505.859	3092.65	Inside Cell		505.89	3272.09	After Injection		505.859	4328.61	Before Injection		505.92	3173.22	Inside Cell		505.859	4313.35	After Injection
505.859	4418.95	Before Injection		505.89	3095.09	Inside Cell		505.951	3278.2	After Injection		505.981	4342.04	Before Injection		505.92	3178.1	Inside Cell		505.92	4317.02	After Injection
505.92	4411.62	Before Injection		505.92	3112.18	Inside Cell		505.92	3278.81	After Injection		505.951	4338.38	Before Injection		505.92	3177.49	Inside Cell		505.859	4308.47	After Injection
505.92	4415.89	Before Injection		505.951	3108.52	Inside Cell		505.89	3275.15	After Injection		506.012	4338.99	Before Injection		505.951	3181.15	Inside Cell		505.92	4301.15	After Injection
505.829	4412.84	Before Injection		505.951	3103.03	Inside Cell		505.89	3278.2	After Injection		505.981	4332.28	Before Injection		505.92	3172	Inside Cell		505.89	4318.24	After Injection
505.859	4409.79	Before Injection		505.951	3100.59	Inside Cell		505.92	3275.15	After Injection		505.92	4346.31	Before Injection		505.89	3171.39	Inside Cell		505.859	4304.81	After Injection
505.951	4406.74	Before Injection		505.951	3106.08	Inside Cell		505.951	3281.86	After Injection		505.951	4333.5	Before Injection		505.89	3167.72	Inside Cell		505.89	4302.98	After Injection
506.042	4417.73	Before Injection		505.951	3098.76	Inside Cell		505.981	3275.15	After Injection		505.951	4338.38	Before Injection		505.951	3188.48	Inside Cell		505.89	4321.29	After Injection
505.951	4412.23	Before Injection		505.981	3094.48	Inside Cell		505.951	3279.42	After Injection		505.981	4347.53	Before Injection		505.951	3172	Inside Cell		505.89	4302.37	After Injection
505.92	4430.54	Before Injection		505.92	3089.6	Inside Cell		505.951	3277.59	After Injection		505.981	4343.26	Before Injection		505.951	3165.28	Inside Cell		505.981	4290.16	After Injection
505.951	4412.84	Before Injection		506.042	3098.76	Inside Cell		505.92	3291.63	After Injection		506.012	4332.28	Before Injection		505.951	3168.95	Inside Cell		505.951	4308.47	After Injection
505.981	4411.62	Before Injection		505.951	3090.82	Inside Cell		505.951	3272.71	After Injection		505.981	4328.61	Before Injection		505.951	3170.17	Inside Cell		505.951	4306.64	After Injection
505.951	4415.89	Before Injection		505.951	3085.33	Inside Cell		505.92	3273.93	After Injection		505.981	4335.33	Before Injection		505.951	3159.18	Inside Cell		505.89	4307.25	After Injection
505.981	4414.67	Before Injection		506.042	3113.4	Inside Cell		505.951	3269.65	After Injection		505.981	4340.82	Before Injection		505.981	3187.87	Inside Cell		505.92	4315.19	After Injection
505.951	4413.45	Before Injection		506.012	3092.65	Inside Cell		505.981	3276.37	After Injection		506.012	4340.82	Before Injection		506.012	3161.01	Inside Cell		505.951	4309.08	After Injection
505.92	4410.4	Before Injection		505.981	3095.09	Inside Cell		506.042	3280.03	After Injection		505.92	4340.82	Before Injection		505.951	3156.74	Inside Cell		505.951	4306.03	After Injection
505.981	4404.3	Before Injection		506.042	3091.43	Inside Cell		506.042	3273.93	After Injection		505.981	4337.77	Before Injection		505.951	3158.57	Inside Cell		505.92	4304.81	After Injection
505.981	4409.79	Before Injection		505.981	3093.26	Inside Cell		506.012	3283.08	After Injection		505.981	4338.38	Before Injection		505.981	3158.57	Inside Cell		505.92	4304.81	After Injection
505.981	4411.62	Before Injection		506.073	3091.43	Inside Cell		505.981	3273.32	After Injection		506.073	4349.37	Before Injection		505.92	3176.27	Inside Cell		505.951	4307.25	After Injection
506.012	4417.11	Before Injection		505.981	3109.13	Inside Cell		506.012	3289.18	After Injection		506.042	4340.82	Before Injection		505.981	3165.89	Inside Cell		505.981	4309.08	After Injection
506.073	4417.73	Before Injection		506.012	3111.57	Inside Cell		505.981	3274.54	After Injection		506.073	4337.16	Before Injection		505.981	3168.95	Inside Cell		505.981	4302.98	After Injection
506.042	4411.62	Before Injection		506.042	3108.52	Inside Cell		506.012	3276.98	After Injection		506.042	4332.28	Before Injection		506.012	3166.5	Inside Cell		506.012	4313.97	After Injection
505.981	4406.13	Before Injection		506.012	3107.3	Inside Cell		506.073	3272.71	After Injection		506.042	4343.26	Before Injection		506.104	3177.49	Inside Cell		505.981	4308.47	After Injection
506.012	4411.01	Before Injection		506.042	3108.52	Inside Cell		505.951	3278.2	After Injection		506.012	4337.16	Before Injection		505.981	3175.05	Inside Cell		505.951	4303.59	After Injection
506.042	4406.74	Before Injection		505.981	3104.86	Inside Cell		505.981	3276.98	After Injection		506.042	4340.82	Before Injection		506.042	3168.95	Inside Cell		506.104	4317.02	After Injection
506.073	4420.78	Before Injection		506.042	3105.47	Inside Cell		506.042	3282.47	After Injection		506.042	4347.53	Before Injection		506.012	3182.37	Inside Cell		506.012	4309.69	After Injection
506.134	4412.23	Before Injection		506.042	3093.26	Inside Cell		506.104	3283.08	After Injection		506.104	4336.55	Before Injection		506.042	3167.72	Inside Cell		505.981	4309.08	After Injection
506.134	4412.23	Before Injection		506.042	3106.08	Inside Cell		506.195	3278.81	After Injection		506.134	4337.77	Before Injection		505.981	3167.11	Inside Cell		505.981	4305.42	After Injection
506.012	4412.84	Before Injection		505.981	3098.14	Inside Cell		506.012	3277.59	After Injection		506.104	4350.59	Before Injection		506.012	3156.13	Inside Cell		505.981	4294.43	After Injection
506.073	4409.18	Before Injection		506.042	3092.65	Inside Cell		506.073	3273.93	After Injection		506.073	4334.11	Before Injection		505.981	3178.1	Inside Cell		505.951	4306.64	After Injection
506.073	4412.23	Before Injection		506.042	3101.2	Inside Cell		506.073	3284.3	After Injection		506.073	4346.31	Before Injection		506.012	3156.74	Inside Cell		506.012	4316.41	After Injection
506.134	4412.23	Before Injection		506.073	3108.52	Inside Cell		506.165	3282.47	After Injection		506.165	4337.77	Before Injection		505.951	3162.23	Inside Cell		506.042	4314.58	After Injection
506.134	4405.52	Before Injection		506.104	3112.18	Inside Cell		506.042	3284.91	After Injection		506.134	4342.65	Before Injection		506.012	3157.96	Inside Cell		506.012	4321.29	After Injection
506.165	4413.45	Before Injection		506.042	3104.25	Inside Cell		506.073	3284.91	After Injection		506.134	4342.04	Before Injection		505.981	3166.5	Inside Cell		505.981	4307.86	After Injection
506.104	4404.3	Before Injection		506.073	3095.09	Inside Cell		506.073	3278.2	After Injection		506.104	4343.87	Before Injection		506.042	3160.4	Inside Cell		506.073	4308.47	After Injection
506.134	4408.57	Before Injection		506.073	3102.42	Inside Cell		506.104	3272.71	After Injection		506.104	4343.26	Before Injection		505.981	3178.1	Inside Cell		506.073	4309.69	After Injection
506.104	4406.74	Before Injection		506.042	3096.31	Inside Cell		506.073	3273.32	After Injection		506.104	4345.7	Before Injection		506.042	3164.06	Inside Cell		506.073	4317.02	After Injection
506.104	4411.62	Before Injection		506.073	3095.7	Inside Cell		506.042	3269.04	After Injection		506.165	4331.67	Before Injection		506.042	3158.57	Inside Cell		506.073	4304.81	After Injection
506.134	4419.56	Before Injection		506.073	3108.52	Inside Cell		506.134	3278.81	After Injection		506.226	4342.65	Before Injection		506.042	3170.78	Inside Cell		506.104	4306.64	After Injection
506.165	4410.4	Before Injection		506.165	3109.74	Inside Cell		506.104	3273.93	After Injection		506.378	4348.76	Before Injection		506.042	3159.18	Inside Cell		506.104	4307.25	After Injection
506.165	4405.52	Before Injection		506.165	3115.23	Inside Cell		506.195	3271.48	After Injection		506.348	4336.55	Before Injection		506.073	3159.18	Inside Cell		506.042	4293.21	After Injection
506.165	4408.57	Before Injection		506.165	3107.3	Inside Cell		506.165	3284.91	After Injection		506.348	4340.21	Before Injection		506.073	3157.96	Inside Cell		506.104	4294.43	After Injection
506.134	4405.52	Before Injection		506.104	3114.62	Inside Cell		506.165	3271.48	After Injection		506.287	4337.16	Before Injection		506.073	3168.34	Inside Cell		506.042	4301.76	After Injection
506.165	4412.84	Before Injection		506.104	3100.59	Inside Cell		506.165	3286.13	After Injection		506.165	4345.7	Before Injection		506.042	3168.95	Inside Cell		506.104	4296.88	After Injection
506.195	4415.89	Before Injection		506.134	3093.26	Inside Cell		506.226	3281.25	After Injection		506.134	4327.39	Before Injection		506.073	3163.45	Inside Cell		506.073	4298.1	After Injection
506.165	4406.74	Before Injection		506.134	3120.12	Inside Cell		506.226	3280.03	After Injection		506.104	4331.06	Before Injection		506.012	3168.95	Inside Cell		506.012	4290.16	After Injection
506.134	4417.73	Before Injection		506.134	3121.34	Inside Cell		506.165	3286.74	After Injection		506.134	4328	Before Injection		506.073	3161.62	Inside Cell		506.042	4302.37	After Injection
506.134	4401.25	Before Injection		506.134	3129.88	Inside Cell		506.195	3280.03	After Injection		506.104	4342.04	Before Injection		506.073	3159.18	Inside Cell		506.073	4312.74	After Injection
506.195	4404.3	Before Injection		506.104	3132.32	Inside Cell		506.104	3280.64	After Injection		506.134	4336.55	Before Injection		506.073	3153.08	Inside Cell		506.104	4309.08	After Injection
506.165	4407.96	Before Injection		506.104	3145.14	Inside Cell		506.134	3270.26	After Injection		506.104	4348.15	Before Injection		506.165	3155.52	Inside Cell		506.104	4310.91	After Injection
506.195	4415.28	Before Injection		506.165	3145.14	Inside Cell		506.165	3287.35	After Injection		506.104	4342.04	Before Injection		506.104	3165.89	Inside Cell		506.134	4317.02	After Injection
506.226	4420.78	Before Injection		506.165	3143.92	Inside Cell		506.195	3275.15	After Injection		506.073	4342.65	Before Injection		506.134	3159.18	Inside Cell		506.134	4308.47	After Injection
506.226	4409.18	Before Injection		506.195	3155.52	Inside Cell		506.134	3280.64	After Injection		506.073	4334.11	Before Injection		506.165	3164.67	Inside Cell		506.165	4304.81	After Injection
506.195	4412.23	Before Injection		506.165	3135.99	Inside Cell		506.195	3281.25	After Injection		506.165	4344.48	Before Injection		506.134	3162.84	Inside Cell		506.104	4323.12	After Injection
506.195	4408.57	Before Injection		506.104	3146.36	Inside Cell		506.165	3276.37	After Injection		506.195	4332.28	Before Injection		506.073	3153.69	Inside Cell		506.226	4298.1	After Injection
506.165	4406.13	Before Injection		506.226	3143.92	Inside Cell		506.226	3279.42	After Injection		506.195	4336.55	Before Injection		506.104	3165.28	Inside Cell		506.134	4300.54	After Injection
506.287	4417.73	Before Injection		506.226	3155.52	Inside Cell		506.195	3277.59	After Injection		506.226	4345.7	Before Injection		506.134	3162.84	Inside Cell		506.165	4298.71	After Injection
506.195	4411.01	Before Injection		506.165	3146.97	Inside Cell		506.226	3269.04	After Injection		506.287	4334.11	Before Injection		506.134	3161.01	Inside Cell		506.165	4282.84	After Injection
506.226	4423.22	Before Injection		506.195	3145.75	Inside Cell		506.195	3273.32	After Injection		506.165	4337.77	Before Injection		506.165	3151.25	Inside Cell		506.287	4302.37	After Injection
506.195	4404.91	Before Injection		506.165	3143.31	Inside Cell		506.195	3287.35	After Injection		506.195	4334.11	Before Injection		506.134	3166.5	Inside Cell		506.287	4299.93	After Injection
506.195	4417.11	Before Injection		506.256	3154.3	Inside Cell		506.226	3272.09	After Injection		506.195	4339.6	Before Injection		506.073	3175.05	Inside Cell		506.348	4300.54	After Injection
506.226	4413.45	Before Injection		506.226	3152.47	Inside Cell		506.195	3273.32	After Injection		506.195	4336.55	Before Injection		506.195	3164.06	Inside Cell		506.317	4297.49	After Injection
506.317	4417.11	Before Injection		506.317	3160.4	Inside Cell		506.287	3289.8	After Injection		506.165	4348.76	Before Injection		506.165	3176.88	Inside Cell		506.317	4298.1	After Injection
506.195	4418.34	Before Injection		506.226	3149.41	Inside Cell		506.226	3275.76	After Injection		506.195	4332.28	Before Injection		506.165	3173.22	Inside Cell		506.195	4288.94	After Injection
506.256	4418.34	Before Injection		506.226	3157.96	Inside Cell		506.287	3278.81	After Injection		506.256	4350.59	Before Injection		506.195	3171.39	Inside Cell		506.165	4296.88	After Injection
506.317	4414.67	Before Injection		506.256	3158.57	Inside Cell		506.226	3277.59	After Injection		506.287	4338.99	Before Injection		506.226	3183.59	Inside Cell		506.134	4289.55	After Injection
506.287	4411.62	Before Injection		506.165	3158.57	Inside Cell		506.195	3283.08	After Injection		506.317	4341.43	Before Injection		506.226	3169.56	Inside Cell		506.134	4306.64	After Injection
506.317	4414.06	Before Injection		506.226	3152.47	Inside Cell		506.195	3280.64	After Injection		506.287	4343.87	Before Injection		506.195	3173.22	Inside Cell		506.073	4299.32	After Injection
506.287	4417.73	Before Injection		506.287	3163.45	Inside Cell		506.226	3287.35	After Injection		506.378	4347.53	Before Injection		506.226	3169.56	Inside Cell		506.134	4299.32	After Injection
506.256	4405.52	Before Injection		506.287	3162.84	Inside Cell		506.256	3273.93	After Injection		506.226	4326.78	Before Injection		506.195	3171.39	Inside Cell		506.165	4295.65	After Injection
506.287	4404.91	Before Injection		506.317	3161.62	Inside Cell		506.256	3281.25	After Injection		506.256	4346.92	Before Injection		506.287	3173.22	Inside Cell		506.165	4305.42	After Injection
506.226	4419.56	Before Injection		506.226	3160.4	Inside Cell		506.226	3278.81	After Injection		506.256	4346.31	Before Injection		506.226	3170.17	Inside Cell		506.165	4295.04	After Injection
506.317	4414.67	Before Injection		506.287	3156.13	Inside Cell		506.287	3272.09	After Injection		506.287	4339.6	Before Injection		506.256	3173.83	Inside Cell		506.226	4312.13	After Injection
506.287	4408.57	Before Injection		506.287	3159.18	Inside Cell		506.256	3273.93	After Injection		506.195	4344.48	Before Injection		506.195	3164.67	Inside Cell		506.165	4305.42	After Injection
506.317	4418.95	Before Injection		506.348	3157.96	Inside Cell		506.317	3272.71	After Injection		506.287	4352.42	Before Injection		506.226	3184.81	Inside Cell		506.287	4323.73	After Injection
506.348	4426.88	Before Injection		506.287	3156.74	Inside Cell		506.317	3278.81	After Injection		506.287	4338.99	Before Injection		506.287	3176.27	Inside Cell		506.256	4298.1	After Injection
506.439	4406.74	Before Injection		506.348	3161.01	Inside Cell		506.317	3278.81	After Injection		506.317	4341.43	Before Injection		506.287	3179.93	Inside Cell		506.256	4302.37	After Injection
506.409	4423.83	Before Injection		506.287	3154.91	Inside Cell		506.287	3275.15	After Injection		506.317	4338.99	Before Injection		506.226	3191.53	Inside Cell		506.287	4299.93	After Injection
506.256	4408.57	Before Injection		506.317	3154.91	Inside Cell		506.256	3272.09	After Injection		506.348	4332.28	Before Injection		506.226	3187.87	Inside Cell		506.226	4307.25	After Injection
506.317	4417.11	Before Injection		506.226	3172	Inside Cell		506.317	3272.71	After Injection		506.317	4359.13	Before Injection		506.226	3182.37	Inside Cell		506.226	4302.98	After Injection
506.317	4412.23	Before Injection		506.348	3163.45	Inside Cell		506.317	3283.08	After Injection		506.378	4339.6	Before Injection		506.226	3192.14	Inside Cell		506.226	4300.54	After Injection
506.348	4412.23	Before Injection		506.348	3156.74	Inside Cell		506.317	3268.43	After Injection		506.348	4342.65	Before Injection		506.348	3190.31	Inside Cell		506.317	4288.94	After Injection
506.348	4409.18	Before Injection		506.348	3167.72	Inside Cell		506.226	3278.2	After Injection		506.378	4342.04	Before Injection		506.287	3190.31	Inside Cell		506.195	4304.81	After Injection
506.317	4414.06	Before Injection		506.348	3160.4	Inside Cell		506.378	3273.93	After Injection		506.348	4334.11	Before Injection		506.317	3184.2	Inside Cell		506.287	4307.86	After Injection
506.256	4411.01	Before Injection		506.348	3167.72	Inside Cell		506.317	3267.21	After Injection		506.348	4345.7	Before Injection		506.287	3185.43	Inside Cell		506.256	4309.08	After Injection
506.317	4408.57	Before Injection		506.348	3156.74	Inside Cell		506.256	3265.99	After Injection		506.378	4348.15	Before Injection		506.256	3184.2	Inside Cell		506.287	4307.25	After Injection
506.317	4417.11	Before Injection		506.317	3171.39	Inside Cell		506.287	3275.76	After Injection		506.287	4337.77	Before Injection		506.287	3199.46	Inside Cell		506.256	4309.08	After Injection
506.256	4420.78	Before Injection		506.287	3154.3	Inside Cell		506.348	3271.48	After Injection		506.378	4343.26	Before Injection		506.195	3180.54	Inside Cell		506.287	4293.82	After Injection
506.287	4414.67	Before Injection		506.287	3160.4	Inside Cell		506.287	3293.46	After Injection		506.256	4349.37	Before Injection		506.226	3177.49	Inside Cell		506.226	4293.82	After Injection
506.348	4407.96	Before Injection		506.256	3165.28	Inside Cell		506.348	3280.03	After Injection		506.287	4338.99	Before Injection		506.226	3170.17	Inside Cell		506.256	4296.27	After Injection
506.317	4415.28	Before Injection		506.287	3162.84	Inside Cell		506.348	3277.59	After Injection		506.317	4346.92	Before Injection		506.317	3187.26	Inside Cell		506.226	4309.08	After Injection
506.348	4418.34	Before Injection		506.317	3159.18	Inside Cell		506.348	3284.91	After Injection		506.317	4332.89	Before Injection		506.256	3180.54	Inside Cell		506.226	4293.21	After Injection
506.317	4417.73	Before Injection		506.317	3151.86	Inside Cell		506.317	3284.91	After Injection		506.287	4339.6	Before Injection		506.287	3177.49	Inside Cell		506.287	4296.88	After Injection
506.226	4401.25	Before Injection		506.378	3142.7	Inside Cell		506.287	3267.21	After Injection		506.348	4332.89	Before Injection		506.195	3167.11	Inside Cell		506.195	4285.89	After Injection
506.226	4411.01	Before Injection		506.226	3154.91	Inside Cell		506.287	3280.03	After Injection		506.348	4336.55	Before Injection		506.226	3181.76	Inside Cell		506.195	4296.88	After Injection
506.256	4411.62	Before Injection		506.317	3148.8	Inside Cell		506.287	3272.71	After Injection		506.348	4348.76	Before Injection		506.195	3172	Inside Cell		506.134	4302.37	After Injection
506.256	4411.01	Before Injection		506.317	3152.47	Inside Cell		506.256	3280.64	After Injection		506.317	4337.77	Before Injection		506.165	3190.92	Inside Cell		506.195	4313.97	After Injection
506.287	4412.84	Before Injection		506.226	3158.57	Inside Cell		506.287	3277.59	After Injection		506.226	4347.53	Before Injection		506.195	3172.61	Inside Cell		506.195	4301.76	After Injection
506.226	4416.5	Before Injection		506.256	3153.69	Inside Cell		506.287	3269.04	After Injection		506.287	4343.87	Before Injection		506.165	3172.61	Inside Cell		506.165	4296.27	After Injection
506.287	4413.45	Before Injection		506.165	3153.69	Inside Cell		506.165	3282.47	After Injection		506.287	4342.65	Before Injection		506.195	3181.76	Inside Cell		506.165	4291.38	After Injection
506.226	4420.17	Before Injection		506.226	3153.69	Inside Cell		506.256	3286.13	After Injection		506.256	4343.87	Before Injection		506.165	3167.11	Inside Cell		506.195	4305.42	After Injection
506.226	4414.06	Before Injection		506.165	3159.18	Inside Cell		506.226	3280.03	After Injection		506.317	4329.83	Before Injection		506.165	3179.32	Inside Cell		506.165	4299.32	After Injection
506.226	4407.96	Before Injection		506.195	3156.74	Inside Cell		506.226	3278.2	After Injection		506.226	4341.43	Before Injection		506.134	3179.93	Inside Cell		506.195	4302.98	After Injection
506.226	4411.01	Before Injection		506.195	3161.62	Inside Cell		506.256	3270.87	After Injection		506.226	4340.82	Before Injection		506.165	3173.83	Inside Cell		506.226	4304.81	After Injection
506.226	4412.23	Before Injection		506.226	3169.56	Inside Cell		506.287	3280.03	After Injection		506.226	4339.6	Before Injection		506.165	3179.32	Inside Cell		506.195	4303.59	After Injection
506.256	4417.11	Before Injection		506.134	3148.19	Inside Cell		506.165	3264.77	After Injection		506.226	4330.44	Before Injection		506.165	3164.67	Inside Cell		506.165	4307.25	After Injection
506.226	4417.73	Before Injection		506.195	3154.91	Inside Cell		506.226	3275.76	After Injection		506.226	4336.55	Before Injection		506.104	3171.39	Inside Cell		506.195	4297.49	After Injection
506.256	4417.73	Before Injection		506.256	3159.18	Inside Cell		506.165	3276.37	After Injection		506.256	4345.7	Before Injection		506.012	3178.1	Inside Cell		506.195	4305.42	After Injection
506.226	4419.56	Before Injection		506.165	3157.96	Inside Cell		506.226	3277.59	After Injection		506.226	4331.67	Before Injection		505.951	3179.93	Inside Cell		506.195	4315.8	After Injection
506.378	4406.74	Before Injection		506.256	3152.47	Inside Cell		506.226	3276.37	After Injection		506.287	4340.82	Before Injection		505.981	3183.59	Inside Cell		506.195	4314.58	After Injection
506.287	4414.67	Before Injection		506.165	3171.39	Inside Cell		506.195	3270.26	After Injection		506.134	4338.38	Before Injection		506.042	3178.1	Inside Cell		506.226	4298.1	After Injection
506.134	4412.23	Before Injection		506.195	3164.67	Inside Cell		506.134	3281.86	After Injection		506.256	4346.31	Before Injection		506.073	3176.88	Inside Cell		506.165	4299.93	After Injection
506.226	4411.01	Before Injection		506.165	3168.95	Inside Cell		506.165	3281.25	After Injection		506.226	4331.06	Before Injection		506.195	3184.2	Inside Cell		506.165	4309.69	After Injection
506.195	4415.89	Before Injection		506.165	3161.01	Inside Cell		506.226	3272.71	After Injection		506.226	4348.15	Before Injection		506.317	3179.93	Inside Cell		506.073	4298.1	After Injection
506.195	4405.52	Before Injection		506.165	3152.47	Inside Cell		506.226	3280.03	After Injection		506.226	4339.6	Before Injection		506.317	3185.43	Inside Cell		506.165	4306.64	After Injection
506.165	4404.3	Before Injection		506.134	3157.96	Inside Cell		506.195	3282.47	After Injection		506.195	4338.99	Before Injection		506.165	3176.27	Inside Cell		506.165	4310.91	After Injection
506.165	4415.28	Before Injection		506.104	3166.5	Inside Cell		506.195	3278.81	After Injection		506.226	4338.99	Before Injection		506.195	3183.59	Inside Cell		506.165	4296.88	After Injection
506.073	4405.52	Before Injection		506.165	3159.79	Inside Cell		506.134	3270.87	After Injection		506.165	4335.94	Before Injection		506.042	3183.59	Inside Cell		506.073	4290.77	After Injection
506.165	4416.5	Before Injection		506.104	3162.23	Inside Cell		506.134	3273.32	After Injection		506.195	4335.94	Before Injection		506.042	3178.1	Inside Cell		506.104	4299.93	After Injection
506.134	4415.89	Before Injection		506.134	3161.01	Inside Cell		506.165	3274.54	After Injection		506.165	4337.16	Before Injection		506.104	3187.87	Inside Cell		506.073	4302.37	After Injection
506.165	4411.01	Before Injection		506.134	3165.89	Inside Cell		506.134	3275.76	After Injection		506.165	4338.38	Before Injection		506.104	3189.7	Inside Cell		506.104	4309.08	After Injection
506.165	4408.57	Before Injection		506.165	3167.72	Inside Cell		506.134	3278.81	After Injection		506.134	4336.55	Before Injection		506.104	3181.76	Inside Cell		506.104	4298.1	After Injection
506.195	4419.56	Before Injection		506.226	3173.22	Inside Cell		506.134	3281.86	After Injection		506.165	4335.94	Before Injection		506.042	3172	Inside Cell		506.104	4313.35	After Injection
506.104	4405.52	Before Injection		506.348	3154.91	Inside Cell		506.104	3265.99	After Injection		506.195	4343.26	Before Injection		506.073	3164.67	Inside Cell		506.073	4295.65	After Injection
506.165	4410.4	Before Injection		506.409	3169.56	Inside Cell		506.073	3270.26	After Injection		506.134	4335.94	Before Injection		506.042	3173.22	Inside Cell		506.073	4294.43	After Injection
506.165	4407.96	Before Injection		506.256	3160.4	Inside Cell		506.104	3282.47	After Injection		506.134	4342.04	Before Injection		506.073	3171.39	Inside Cell		506.104	4290.16	After Injection
506.165	4417.73	Before Injection		506.226	3167.72	Inside Cell		506.104	3272.09	After Injection		506.104	4342.65	Before Injection		506.042	3171.39	Inside Cell		506.042	4301.76	After Injection
506.134	4422	Before Injection		506.134	3161.62	Inside Cell		506.073	3283.08	After Injection		506.195	4335.94	Before Injection		505.981	3176.88	Inside Cell		506.073	4301.15	After Injection
506.104	4403.69	Before Injection		506.042	3171.39	Inside Cell		506.134	3276.37	After Injection		506.104	4335.33	Before Injection		506.073	3156.13	Inside Cell		506.042	4297.49	After Injection
506.134	4398.8	Before Injection		505.89	3145.14	Inside Cell		506.104	3269.04	After Injection		506.134	4323.12	Before Injection		506.042	3161.62	Inside Cell		505.92	4291.38	After Injection
506.104	4406.74	Before Injection		505.92	3159.79	Inside Cell		506.042	3278.2	After Injection		506.073	4337.77	Before Injection		506.042	3167.72	Inside Cell		505.951	4296.88	After Injection
506.134	4411.62	Before Injection		505.92	3162.23	Inside Cell		506.042	3272.09	After Injection		506.104	4334.11	Before Injection		506.073	3172.61	Inside Cell		505.981	4303.59	After Injection
506.104	4409.79	Before Injection		505.92	3164.06	Inside Cell		506.073	3275.15	After Injection		506.042	4339.6	Before Injection		506.042	3167.72	Inside Cell		505.951	4288.33	After Injection
506.104	4404.91	Before Injection		506.042	3156.74	Inside Cell		506.073	3274.54	After Injection		506.104	4346.92	Before Injection		506.012	3178.71	Inside Cell		505.981	4296.27	After Injection
506.104	4406.13	Before Injection		505.981	3159.18	Inside Cell		506.073	3264.16	After Injection		506.073	4337.77	Before Injection		506.012	3173.83	Inside Cell		505.981	4304.81	After Injection
506.104	4413.45	Before Injection		506.042	3172	Inside Cell		506.042	3269.04	After Injection		506.042	4333.5	Before Injection		506.104	3175.66	Inside Cell		505.981	4298.1	After Injection
506.042	4409.18	Before Injection		505.951	3159.18	Inside Cell		506.042	3281.86	After Injection		506.042	4332.28	Before Injection		506.042	3164.67	Inside Cell		506.042	4298.1	After Injection
506.042	4416.5	Before Injection		506.042	3179.32	Inside Cell		506.042	3278.81	After Injection		506.042	4323.73	Before Injection		505.981	3184.2	Inside Cell		506.042	4296.27	After Injection
506.042	4414.67	Before Injection		506.104	3151.25	Inside Cell		506.073	3281.25	After Injection		506.073	4340.21	Before Injection		506.042	3178.1	Inside Cell		506.012	4302.98	After Injection
506.042	4422.61	Before Injection		506.104	3161.01	Inside Cell		506.042	3278.81	After Injection		506.042	4338.38	Before Injection		506.042	3181.76	Inside Cell		505.981	4301.15	After Injection
506.134	4411.01	Before Injection		506.042	3154.91	Inside Cell		506.073	3267.82	After Injection		506.042	4340.21	Before Injection		506.012	3166.5	Inside Cell		506.042	4288.94	After Injection
506.042	4411.01	Before Injection		506.073	3158.57	Inside Cell		506.042	3280.64	After Injection		506.042	4345.7	Before Injection		506.012	3178.71	Inside Cell		506.042	4306.03	After Injection
506.042	4401.25	Before Injection		506.012	3164.67	Inside Cell		505.981	3267.21	After Injection		506.042	4331.67	Before Injection		505.981	3162.23	Inside Cell		505.92	4296.27	After Injection
506.012	4410.4	Before Injection		505.981	3160.4	Inside Cell		506.042	3280.03	After Injection		506.042	4343.26	Before Injection		505.981	3170.17	Inside Cell		505.92	4309.08	After Injection
506.073	4403.08	Before Injection		506.012	3157.96	Inside Cell		505.981	3280.64	After Injection		506.042	4345.7	Before Injection		505.981	3178.71	Inside Cell		505.951	4304.2	After Injection
506.042	4418.34	Before Injection		505.951	3166.5	Inside Cell		505.951	3280.03	After Injection		505.981	4340.82	Before Injection		505.951	3180.54	Inside Cell		505.89	4299.93	After Injection
506.073	4405.52	Before Injection		505.981	3162.23	Inside Cell		506.042	3282.47	After Injection		506.042	4340.21	Before Injection		505.951	3165.28	Inside Cell		505.92	4311.52	After Injection
505.981	4401.86	Before Injection		505.981	3159.79	Inside Cell		506.042	3277.59	After Injection		506.073	4337.16	Before Injection		505.981	3173.83	Inside Cell		505.92	4308.47	After Injection
505.981	4410.4	Before Injection		506.012	3152.47	Inside Cell		506.012	3267.82	After Injection		506.042	4337.77	Before Injection		505.92	3164.67	Inside Cell		505.89	4290.16	After Injection
505.981	4420.17	Before Injection		505.951	3156.13	Inside Cell		505.981	3280.64	After Injection		506.012	4346.92	Before Injection		505.951	3181.15	Inside Cell		505.829	4308.47	After Injection
506.042	4406.13	Before Injection		505.951	3154.3	Inside Cell		505.981	3272.71	After Injection		506.042	4332.89	Before Injection		505.89	3164.06	Inside Cell		505.92	4297.49	After Injection
506.042	4416.5	Before Injection		505.981	3175.66	Inside Cell		505.951	3289.8	After Injection		506.042	4348.15	Before Injection		505.92	3172.61	Inside Cell		505.981	4312.74	After Injection
505.951	4404.3	Before Injection		505.981	3164.67	Inside Cell		505.951	3278.2	After Injection		506.073	4337.16	Before Injection		505.92	3161.62	Inside Cell		505.89	4296.27	After Injection
505.981	4402.47	Before Injection		505.981	3154.91	Inside Cell		505.951	3277.59	After Injection		505.92	4335.94	Before Injection		505.89	3173.22	Inside Cell		505.92	4301.15	After Injection
505.951	4405.52	Before Injection		505.89	3162.23	Inside Cell		505.92	3272.09	After Injection		505.89	4326.78	Before Injection		505.89	3157.35	Inside Cell		505.92	4304.2	After Injection
505.951	4413.45	Before Injection		505.92	3165.28	Inside Cell		505.92	3279.42	After Injection		505.92	4339.6	Before Injection		505.92	3173.22	Inside Cell		505.92	4311.52	After Injection
505.981	4409.79	Before Injection		505.859	3156.74	Inside Cell		505.92	3273.93	After Injection		505.981	4342.04	Before Injection		505.89	3155.52	Inside Cell		505.92	4306.03	After Injection
505.951	4412.23	Before Injection		505.951	3163.45	Inside Cell		505.951	3269.04	After Injection		505.981	4338.99	Before Injection		505.859	3167.72	Inside Cell		505.951	4310.91	After Injection
505.92	4411.62	Before Injection		505.92	3168.95	Inside Cell		505.92	3276.37	After Injection		505.951	4343.87	Before Injection		505.92	3150.02	Inside Cell		505.92	4317.63	After Injection
505.951	4414.67	Before Injection		505.89	3171.39	Inside Cell		505.951	3282.47	After Injection		505.981	4343.87	Before Injection		505.92	3169.56	Inside Cell		505.951	4315.19	After Injection
505.981	4412.23	Before Injection		505.89	3168.34	Inside Cell		505.951	3272.09	After Injection		505.89	4345.7	Before Injection		505.92	3159.79	Inside Cell		505.89	4307.86	After Injection
505.89	4408.57	Before Injection		505.89	3167.72	Inside Cell		505.951	3273.32	After Injection		506.012	4332.28	Before Injection		505.89	3178.71	Inside Cell		505.89	4321.29	After Injection
505.92	4406.74	Before Injection		505.951	3167.72	Inside Cell		505.951	3273.93	After Injection		505.92	4335.33	Before Injection		505.951	3159.79	Inside Cell		505.89	4312.13	After Injection
505.89	4412.23	Before Injection		505.981	3156.74	Inside Cell		506.104	3281.25	After Injection		505.951	4343.26	Before Injection		505.89	3159.18	Inside Cell		505.859	4307.25	After Injection
505.92	4420.17	Before Injection		505.92	3167.11	Inside Cell		506.134	3267.82	After Injection		505.92	4342.65	Before Injection		505.92	3156.74	Inside Cell		505.859	4301.15	After Injection
505.92	4417.11	Before Injection		505.951	3162.84	Inside Cell		506.195	3277.59	After Injection		505.92	4332.28	Before Injection		505.92	3161.01	Inside Cell		505.92	4311.52	After Injection
505.89	4411.01	Before Injection		505.89	3164.67	Inside Cell		506.104	3263.55	After Injection		505.92	4340.82	Before Injection		505.859	3142.7	Inside Cell		505.829	4296.88	After Injection
505.92	4412.84	Before Injection		505.92	3162.84	Inside Cell		506.042	3276.98	After Injection		505.89	4338.99	Before Injection		505.859	3157.96	Inside Cell		505.829	4299.32	After Injection
505.859	4405.52	Before Injection		505.92	3162.84	Inside Cell		505.92	3274.54	After Injection		505.92	4344.48	Before Injection		505.859	3160.4	Inside Cell		505.829	4302.37	After Injection
505.951	4424.44	Before Injection		505.89	3173.83	Inside Cell		505.89	3273.93	After Injection		505.89	4339.6	Before Injection		505.859	3173.83	Inside Cell		505.89	4297.49	After Injection
505.92	4405.52	Before Injection		505.89	3170.78	Inside Cell		505.798	3267.21	After Injection		505.92	4343.26	Before Injection		505.859	3162.23	Inside Cell		505.89	4307.86	After Injection
505.92	4414.67	Before Injection		505.92	3154.3	Inside Cell		505.829	3266.6	After Injection		505.981	4340.21	Before Injection		505.829	3155.52	Inside Cell		505.859	4308.47	After Injection
505.859	4398.19	Before Injection		505.89	3154.3	Inside Cell		505.707	3270.26	After Injection		505.92	4332.89	Before Injection		505.859	3165.28	Inside Cell		505.859	4301.15	After Injection
505.92	4414.67	Before Injection		505.859	3163.45	Inside Cell		505.798	3275.76	After Injection		505.89	4336.55	Before Injection		505.737	3168.95	Inside Cell		505.859	4310.3	After Injection
505.89	4409.18	Before Injection		505.89	3157.35	Inside Cell		505.737	3272.09	After Injection		505.89	4348.76	Before Injection		505.829	3165.89	Inside Cell		505.89	4310.91	After Injection
505.89	4405.52	Before Injection		505.829	3164.06	Inside Cell		505.92	3278.81	After Injection		505.89	4336.55	Before Injection		505.798	3168.95	Inside Cell		505.859	4320.68	After Injection
505.89	4404.3	Before Injection		505.859	3156.74	Inside Cell		505.737	3260.5	After Injection		505.92	4338.38	Before Injection		505.798	3164.06	Inside Cell		505.981	4322.51	After Injection
505.92	4417.11	Before Injection		505.859	3154.3	Inside Cell		505.798	3277.59	After Injection		505.951	4342.65	Before Injection		505.859	3157.35	Inside Cell		505.768	4310.91	After Injection
505.859	4401.86	Before Injection		505.859	3168.95	Inside Cell		505.737	3283.08	After Injection		505.951	4339.6	Before Injection		505.829	3161.62	Inside Cell		505.859	4301.15	After Injection
505.829	4407.96	Before Injection		505.798	3142.7	Inside Cell		505.859	3271.48	After Injection		505.89	4326.17	Before Injection		505.829	3153.08	Inside Cell		505.707	4302.98	After Injection
505.859	4416.5	Before Injection		505.829	3168.34	Inside Cell		505.829	3285.52	After Injection		505.859	4329.83	Before Injection		505.798	3153.69	Inside Cell		505.768	4313.97	After Injection
505.798	4409.18	Before Injection		505.768	3165.89	Inside Cell		505.859	3271.48	After Injection		505.92	4338.38	Before Injection		505.829	3146.97	Inside Cell		505.737	4302.37	After Injection
505.859	4400.64	Before Injection		505.829	3155.52	Inside Cell		505.89	3262.33	After Injection		505.92	4340.82	Before Injection		505.829	3143.92	Inside Cell		505.737	4309.08	After Injection
505.829	4409.79	Before Injection		505.829	3152.47	Inside Cell		505.829	3283.69	After Injection		505.859	4335.94	Before Injection		505.859	3134.16	Inside Cell		505.768	4324.34	After Injection
505.829	4415.28	Before Injection		505.798	3157.96	Inside Cell		505.859	3269.65	After Injection		505.89	4337.16	Before Injection		505.798	3137.82	Inside Cell		505.798	4319.46	After Injection
505.829	4416.5	Before Injection		505.829	3150.02	Inside Cell		505.829	3269.04	After Injection		505.829	4320.68	Before Injection		505.737	3152.47	Inside Cell		505.829	4301.76	After Injection
505.92	4411.62	Before Injection		505.798	3150.64	Inside Cell		505.798	3261.11	After Injection		505.829	4337.16	Before Injection		505.798	3144.53	Inside Cell		505.737	4308.47	After Injection
505.798	4403.08	Before Injection		505.737	3159.18	Inside Cell		505.829	3287.35	After Injection		505.829	4332.89	Before Injection		505.737	3148.8	Inside Cell		505.829	4305.42	After Injection
505.829	4410.4	Before Injection		505.798	3159.18	Inside Cell		505.798	3282.47	After Injection		505.768	4335.33	Before Injection		505.737	3164.06	Inside Cell		505.798	4313.35	After Injection
505.829	4411.01	Before Injection		505.798	3157.35	Inside Cell		505.829	3273.32	After Injection		505.829	4331.06	Before Injection		505.707	3172	Inside Cell		505.768	4306.03	After Injection
505.798	4413.45	Before Injection		505.798	3159.79	Inside Cell		505.798	3275.76	After Injection		505.829	4335.94	Before Injection		505.707	3168.95	Inside Cell		505.737	4309.08	After Injection
505.737	4401.86	Before Injection		505.737	3145.75	Inside Cell		505.829	3269.04	After Injection		505.798	4328.61	Before Injection		505.707	3159.18	Inside Cell		505.676	4303.59	After Injection
505.615	4414.67	Before Injection		505.737	3170.17	Inside Cell		505.737	3268.43	After Injection		505.737	4336.55	Before Injection		505.707	3176.27	Inside Cell		505.707	4299.32	After Injection
505.615	4410.4	Before Injection		505.768	3156.13	Inside Cell		505.798	3273.93	After Injection		505.737	4341.43	Before Injection		505.707	3178.1	Inside Cell		505.707	4306.03	After Injection
505.646	4422.61	Before Injection		505.707	3159.79	Inside Cell		505.737	3275.76	After Injection		505.737	4328.61	Before Injection		505.737	3168.95	Inside Cell		505.676	4299.93	After Injection
505.737	4407.96	Before Injection		505.737	3165.28	Inside Cell		505.737	3270.26	After Injection		505.768	4328	Before Injection		505.737	3169.56	Inside Cell		505.676	4306.64	After Injection
505.707	4411.01	Before Injection		505.798	3153.69	Inside Cell		505.737	3275.76	After Injection		505.768	4340.21	Before Injection		505.798	3164.67	Inside Cell		505.676	4301.15	After Injection
505.798	4405.52	Before Injection		505.737	3158.57	Inside Cell		505.768	3276.37	After Injection		505.798	4341.43	Before Injection		505.707	3152.47	Inside Cell		505.646	4301.15	After Injection
505.859	4415.28	Before Injection		505.737	3162.23	Inside Cell		505.707	3277.59	After Injection		505.798	4331.06	Before Injection		505.737	3158.57	Inside Cell		505.707	4311.52	After Injection
505.89	4407.96	Before Injection		505.707	3159.18	Inside Cell		505.676	3276.98	After Injection		505.768	4329.22	Before Injection		505.737	3164.67	Inside Cell		505.737	4299.32	After Injection
505.89	4404.3	Before Injection		505.737	3156.74	Inside Cell		505.737	3275.15	After Injection		505.798	4331.67	Before Injection		505.676	3167.11	Inside Cell		505.676	4312.13	After Injection
505.89	4408.57	Before Injection		505.798	3171.39	Inside Cell		505.768	3282.47	After Injection		505.829	4337.16	Before Injection		505.676	3167.11	Inside Cell		505.676	4316.41	After Injection
505.829	4401.25	Before Injection		505.798	3159.18	Inside Cell		505.798	3278.2	After Injection		505.798	4331.67	Before Injection		505.676	3168.34	Inside Cell		505.707	4294.43	After Injection
505.798	4404.91	Before Injection		505.707	3153.69	Inside Cell		505.737	3275.15	After Injection		505.707	4327.39	Before Injection		505.676	3149.41	Inside Cell		505.676	4307.25	After Injection
505.798	4415.89	Before Injection		505.707	3148.8	Inside Cell		505.707	3273.32	After Injection		505.707	4336.55	Before Injection		505.615	3166.5	Inside Cell		505.676	4309.08	After Injection
505.859	4419.56	Before Injection		505.676	3147.58	Inside Cell		505.707	3280.03	After Injection		505.737	4331.67	Before Injection		505.615	3165.28	Inside Cell		505.676	4307.25	After Injection
505.707	4406.13	Before Injection		505.829	3160.4	Inside Cell		505.768	3272.09	After Injection		505.707	4332.89	Before Injection		505.646	3167.72	Inside Cell		505.646	4307.86	After Injection
505.737	4401.25	Before Injection		505.707	3154.91	Inside Cell		505.737	3268.43	After Injection		505.707	4337.16	Before Injection		505.615	3172	Inside Cell		505.646	4310.91	After Injection
505.707	4415.28	Before Injection		505.707	3167.72	Inside Cell		505.737	3276.98	After Injection		505.707	4335.33	Before Injection		505.646	3179.32	Inside Cell		505.615	4315.8	After Injection
505.676	4401.25	Before Injection		505.676	3150.02	Inside Cell		505.676	3280.64	After Injection		505.676	4332.28	Before Injection		505.646	3179.93	Inside Cell		505.646	4297.49	After Injection
505.707	4404.91	Before Injection		505.676	3157.96	Inside Cell		505.676	3258.06	After Injection		505.737	4337.77	Before Injection		505.676	3182.37	Inside Cell		505.615	4307.25	After Injection
505.676	4415.28	Before Injection		505.676	3149.41	Inside Cell		505.707	3277.59	After Injection		505.707	4336.55	Before Injection		505.646	3171.39	Inside Cell		505.585	4295.65	After Injection
505.615	4410.4	Before Injection		505.676	3142.7	Inside Cell		505.707	3285.52	After Injection		505.676	4338.38	Before Injection		505.707	3171.39	Inside Cell		505.676	4308.47	After Injection
505.737	4412.23	Before Injection		505.646	3139.65	Inside Cell		505.615	3282.47	After Injection		505.707	4339.6	Before Injection		505.676	3169.56	Inside Cell		505.646	4310.91	After Injection
505.707	4413.45	Before Injection		505.646	3154.91	Inside Cell		505.646	3269.04	After Injection		505.646	4346.31	Before Injection		505.676	3180.54	Inside Cell		505.646	4307.25	After Injection
505.707	4392.7	Before Injection		505.554	3148.8	Inside Cell		505.615	3265.38	After Injection		505.676	4331.67	Before Injection		505.615	3168.34	Inside Cell		505.615	4296.88	After Injection
505.707	4411.62	Before Injection		505.646	3159.79	Inside Cell		505.646	3277.59	After Injection		505.646	4338.99	Before Injection		505.585	3170.17	Inside Cell		505.585	4302.37	After Injection
505.676	4404.3	Before Injection		505.646	3154.3	Inside Cell		505.585	3281.86	After Injection		505.646	4335.94	Before Injection		505.615	3164.67	Inside Cell		505.585	4296.88	After Injection
505.585	4403.08	Before Injection		505.554	3151.86	Inside Cell		505.646	3269.04	After Injection		505.646	4339.6	Before Injection		505.615	3171.39	Inside Cell		505.615	4303.59	After Injection
505.646	4410.4	Before Injection		505.585	3143.92	Inside Cell		505.646	3285.52	After Injection		505.676	4334.11	Before Injection		505.615	3167.11	Inside Cell		505.585	4288.94	After Injection
505.615	4409.18	Before Injection		505.676	3144.53	Inside Cell		505.676	3275.15	After Injection		505.646	4335.33	Before Injection		505.554	3164.67	Inside Cell		505.615	4295.04	After Injection
505.615	4399.41	Before Injection		505.615	3137.82	Inside Cell		505.707	3266.6	After Injection		505.646	4331.06	Before Injection		505.585	3172.61	Inside Cell		505.615	4298.1	After Injection
505.585	4422.61	Before Injection		505.646	3131.71	Inside Cell		505.676	3275.15	After Injection		505.646	4332.89	Before Injection		505.554	3172	Inside Cell		505.676	4299.93	After Injection
505.615	4407.96	Before Injection		505.646	3135.99	Inside Cell		505.646	3270.26	After Injection		505.646	4327.39	Before Injection		505.676	3186.04	Inside Cell		505.585	4303.59	After Injection
505.676	4414.67	Before Injection		505.676	3146.97	Inside Cell		505.646	3278.81	After Injection		505.646	4337.77	Before Injection		505.737	3186.04	Inside Cell		505.585	4292.6	After Injection
505.615	4407.96	Before Injection		505.676	3134.77	Inside Cell		505.615	3280.64	After Injection		505.676	4322.51	Before Injection		505.585	3179.32	Inside Cell		505.554	4290.16	After Injection
505.615	4410.4	Before Injection		505.585	3128.66	Inside Cell		505.646	3271.48	After Injection		505.676	4327.39	Before Injection		505.646	3172.61	Inside Cell		505.615	4303.59	After Injection
505.646	4411.62	Before Injection		505.676	3143.31	Inside Cell		505.615	3267.21	After Injection		505.646	4329.22	Before Injection		505.615	3168.95	Inside Cell		505.554	4291.99	After Injection
505.615	4405.52	Before Injection		505.615	3123.17	Inside Cell		505.585	3267.82	After Injection		505.615	4332.89	Before Injection		505.615	3175.05	Inside Cell		505.585	4281.01	After Injection
505.554	4406.13	Before Injection		505.646	3143.31	Inside Cell		505.524	3275.76	After Injection		505.615	4326.78	Before Injection		505.585	3170.78	Inside Cell		505.493	4291.38	After Injection
505.615	4417.11	Before Injection		505.585	3133.55	Inside Cell		505.524	3267.21	After Injection		505.676	4340.21	Before Injection		505.554	3179.32	Inside Cell		505.554	4292.6	After Injection
505.585	4408.57	Before Injection		505.585	3144.53	Inside Cell		505.554	3272.71	After Injection		505.585	4330.44	Before Injection		505.554	3168.34	Inside Cell		505.493	4304.2	After Injection
505.615	4413.45	Before Injection		505.585	3138.43	Inside Cell		505.585	3280.03	After Injection		505.615	4333.5	Before Injection		505.585	3178.71	Inside Cell		505.524	4282.84	After Injection
505.585	4413.45	Before Injection		505.585	3145.75	Inside Cell		505.615	3278.2	After Injection		505.585	4337.16	Before Injection		505.493	3167.11	Inside Cell		505.554	4298.71	After Injection
505.646	4406.13	Before Injection		505.554	3153.69	Inside Cell		505.554	3278.2	After Injection		505.585	4335.94	Before Injection		505.585	3171.39	Inside Cell		505.585	4288.33	After Injection
505.554	4412.84	Before Injection		505.554	3132.32	Inside Cell		505.585	3274.54	After Injection		505.585	4338.38	Before Injection		505.585	3158.57	Inside Cell		505.524	4291.38	After Injection
505.585	4412.23	Before Injection		505.554	3145.75	Inside Cell		505.585	3278.81	After Injection		505.615	4334.11	Before Injection		505.585	3164.06	Inside Cell		505.554	4296.88	After Injection
505.554	4415.28	Before Injection		505.585	3140.87	Inside Cell		505.585	3280.03	After Injection		505.554	4340.21	Before Injection		505.585	3170.17	Inside Cell		505.554	4298.1	After Injection
505.554	4400.64	Before Injection		505.585	3135.38	Inside Cell		505.585	3280.03	After Injection		505.524	4329.22	Before Injection		505.615	3152.47	Inside Cell		505.493	4285.28	After Injection
505.585	4400.64	Before Injection		505.615	3145.14	Inside Cell		505.463	3279.42	After Injection		505.402	4330.44	Before Injection		505.615	3164.67	Inside Cell		505.524	4286.5	After Injection
505.493	4398.8	Before Injection		505.585	3131.1	Inside Cell		505.493	3273.32	After Injection		505.341	4324.95	Before Injection		505.463	3161.01	Inside Cell		505.493	4283.45	After Injection
505.493	4414.06	Before Injection		505.463	3120.73	Inside Cell		505.463	3276.37	After Injection		505.371	4328	Before Injection		505.554	3162.23	Inside Cell		505.432	4290.16	After Injection
505.554	4405.52	Before Injection		505.554	3135.99	Inside Cell		505.493	3275.76	After Injection		505.402	4335.94	Before Injection		505.463	3162.84	Inside Cell		505.463	4284.67	After Injection
505.554	4411.01	Before Injection		505.554	3139.65	Inside Cell		505.463	3269.65	After Injection		505.463	4330.44	Before Injection		505.493	3155.52	Inside Cell		505.463	4289.55	After Injection
505.493	4404.3	Before Injection		505.554	3130.49	Inside Cell		505.463	3278.81	After Injection		505.676	4342.04	Before Injection		505.463	3145.14	Inside Cell		505.463	4284.67	After Injection
505.554	4408.57	Before Injection		505.585	3129.88	Inside Cell		505.524	3276.98	After Injection		505.707	4322.51	Before Injection		505.493	3150.02	Inside Cell		505.524	4285.28	After Injection
505.463	4403.69	Before Injection		505.554	3137.21	Inside Cell		505.463	3283.08	After Injection		505.615	4323.73	Before Injection		505.524	3148.8	Inside Cell		505.493	4268.19	After Injection
505.524	4412.23	Before Injection		505.585	3156.13	Inside Cell		505.432	3280.03	After Injection		505.615	4332.89	Before Injection		505.554	3143.31	Inside Cell		505.463	4273.68	After Injection
505.585	4407.96	Before Injection		505.554	3146.97	Inside Cell		505.493	3269.04	After Injection		505.493	4325.56	Before Injection		505.493	3154.91	Inside Cell		505.463	4280.4	After Injection
505.493	4411.62	Before Injection		505.493	3157.96	Inside Cell		505.493	3281.86	After Injection		505.493	4337.77	Before Injection		505.493	3163.45	Inside Cell		505.432	4298.71	After Injection
505.524	4396.36	Before Injection		505.493	3148.19	Inside Cell		505.493	3263.55	After Injection		505.493	4334.72	Before Injection		505.493	3147.58	Inside Cell		505.463	4283.45	After Injection
505.524	4407.96	Before Injection		505.463	3139.04	Inside Cell		505.493	3269.04	After Injection		505.524	4346.92	Before Injection		505.524	3150.64	Inside Cell		505.432	4298.1	After Injection
505.493	4399.41	Before Injection		505.432	3135.38	Inside Cell		505.524	3267.82	After Injection		505.585	4321.9	Before Injection		505.432	3145.75	Inside Cell		505.463	4274.29	After Injection
505.463	4406.74	Before Injection		505.432	3145.75	Inside Cell		505.432	3274.54	After Injection		505.524	4331.67	Before Injection		505.463	3150.02	Inside Cell		505.402	4291.99	After Injection
505.524	4404.91	Before Injection		505.493	3139.04	Inside Cell		505.463	3258.06	After Injection		505.554	4327.39	Before Injection		505.432	3151.25	Inside Cell		505.432	4283.45	After Injection
505.524	4403.08	Before Injection		505.432	3133.55	Inside Cell		505.432	3272.71	After Injection		505.493	4335.33	Before Injection		505.432	3146.97	Inside Cell		505.371	4276.73	After Injection
505.585	4403.69	Before Injection		505.432	3144.53	Inside Cell		505.432	3273.32	After Injection		505.493	4335.94	Before Injection		505.463	3150.64	Inside Cell		505.402	4285.89	After Injection
505.463	4410.4	Before Injection		505.463	3143.92	Inside Cell		505.371	3270.26	After Injection		505.554	4324.34	Before Injection		505.493	3153.69	Inside Cell		505.402	4285.28	After Injection
505.463	4400.02	Before Injection		505.463	3132.93	Inside Cell		505.402	3268.43	After Injection		505.463	4327.39	Before Injection		505.463	3153.08	Inside Cell		505.341	4279.18	After Injection
505.402	4411.62	Before Injection		505.463	3130.49	Inside Cell		505.371	3260.5	After Injection		505.524	4317.63	Before Injection		505.493	3163.45	Inside Cell		505.28	4285.89	After Injection
505.432	4411.01	Before Injection		505.463	3128.66	Inside Cell		505.402	3273.32	After Injection		505.524	4338.99	Before Injection		505.463	3151.25	Inside Cell		505.219	4287.11	After Injection
505.432	4400.64	Before Injection		505.432	3129.88	Inside Cell		505.432	3275.76	After Injection		505.524	4334.11	Before Injection		505.432	3151.86	Inside Cell		505.219	4284.67	After Injection
505.493	4412.23	Before Injection		505.432	3143.92	Inside Cell		505.402	3275.15	After Injection		505.585	4337.77	Before Injection		505.463	3155.52	Inside Cell		505.28	4288.33	After Injection
505.493	4408.57	Before Injection		505.463	3137.82	Inside Cell		505.463	3267.21	After Injection		505.493	4323.12	Before Injection		505.402	3160.4	Inside Cell		505.341	4290.16	After Injection
505.432	4400.02	Before Injection		505.402	3141.48	Inside Cell		505.371	3261.11	After Injection		505.432	4326.17	Before Injection		505.341	3147.58	Inside Cell		505.341	4280.4	After Injection
505.432	4402.47	Before Injection		505.463	3146.97	Inside Cell		505.402	3272.09	After Injection		505.432	4332.28	Before Injection		505.402	3151.86	Inside Cell		505.402	4287.72	After Injection
505.371	4400.02	Before Injection		505.371	3148.19	Inside Cell		505.371	3274.54	After Injection		505.402	4337.16	Before Injection		505.432	3140.26	Inside Cell		505.432	4288.33	After Injection
505.402	4402.47	Before Injection		505.402	3147.58	Inside Cell		505.341	3265.38	After Injection		505.432	4331.06	Before Injection		505.402	3141.48	Inside Cell		505.463	4294.43	After Injection
505.463	4412.84	Before Injection		505.371	3145.75	Inside Cell		505.371	3271.48	After Injection		505.432	4337.16	Before Injection		505.402	3154.3	Inside Cell		505.463	4283.45	After Injection
505.432	4396.97	Before Injection		505.402	3146.36	Inside Cell		505.341	3273.93	After Injection		505.432	4328	Before Injection		505.371	3160.4	Inside Cell		505.463	4295.04	After Injection
505.371	4410.4	Before Injection		505.432	3151.86	Inside Cell		505.402	3273.32	After Injection		505.432	4332.28	Before Injection		505.371	3157.96	Inside Cell		505.402	4293.82	After Injection
505.371	4393.31	Before Injection		505.402	3156.13	Inside Cell		505.371	3267.82	After Injection		505.432	4336.55	Before Injection		505.341	3152.47	Inside Cell		505.432	4295.04	After Injection
505.371	4399.41	Before Injection		505.371	3150.64	Inside Cell		505.341	3275.15	After Injection		505.432	4332.89	Before Injection		505.371	3162.84	Inside Cell		505.402	4292.6	After Injection
505.402	4406.13	Before Injection		505.432	3155.52	Inside Cell		505.341	3270.26	After Injection		505.493	4320.07	Before Injection		505.402	3163.45	Inside Cell		505.432	4288.94	After Injection
505.432	4415.89	Before Injection		505.432	3130.49	Inside Cell		505.341	3270.87	After Injection		505.402	4342.04	Before Injection		505.371	3153.08	Inside Cell		505.463	4276.73	After Injection
505.432	4405.52	Before Injection		505.402	3153.08	Inside Cell		505.371	3277.59	After Injection		505.402	4330.44	Before Injection		505.402	3165.28	Inside Cell		505.341	4284.67	After Injection
505.432	4400.02	Before Injection		505.463	3145.14	Inside Cell		505.341	3265.38	After Injection		505.371	4326.78	Before Injection		505.341	3158.57	Inside Cell		505.371	4283.45	After Injection
505.432	4410.4	Before Injection		505.371	3125.61	Inside Cell		505.432	3265.38	After Injection		505.371	4329.22	Before Injection		505.432	3150.64	Inside Cell		505.28	4287.72	After Injection
505.371	4410.4	Before Injection		505.371	3134.77	Inside Cell		505.341	3263.55	After Injection		505.341	4321.9	Before Injection		505.341	3164.67	Inside Cell		505.249	4283.45	After Injection
505.432	4404.3	Before Injection		505.371	3137.21	Inside Cell		505.28	3276.37	After Injection		505.341	4330.44	Before Injection		505.341	3169.56	Inside Cell		505.249	4285.28	After Injection
505.371	4408.57	Before Injection		505.341	3135.38	Inside Cell		505.402	3263.55	After Injection		505.402	4330.44	Before Injection		505.341	3179.32	Inside Cell		505.28	4291.38	After Injection
505.402	4406.13	Before Injection		505.371	3132.93	Inside Cell		505.188	3272.09	After Injection		505.28	4334.72	Before Injection		505.341	3162.84	Inside Cell		505.341	4288.94	After Injection
505.371	4406.74	Before Injection		505.28	3129.88	Inside Cell		505.371	3275.76	After Injection		505.371	4335.33	Before Injection		505.28	3177.49	Inside Cell		505.341	4279.79	After Injection
505.341	4409.18	Before Injection		505.341	3139.65	Inside Cell		505.188	3266.6	After Injection		505.28	4337.16	Before Injection		505.28	3161.01	Inside Cell		505.28	4285.28	After Injection
505.341	4405.52	Before Injection		505.341	3145.75	Inside Cell		505.341	3273.93	After Injection		505.371	4337.77	Before Injection		505.219	3162.84	Inside Cell		505.28	4289.55	After Injection
505.371	4410.4	Before Injection		505.341	3140.26	Inside Cell		505.341	3264.16	After Injection		505.341	4325.56	Before Injection		505.28	3162.84	Inside Cell		505.341	4281.01	After Injection
505.371	4404.3	Before Injection		505.341	3139.65	Inside Cell		505.249	3282.47	After Injection		505.432	4332.89	Before Injection		505.249	3172	Inside Cell		505.219	4293.21	After Injection
505.402	4411.01	Before Injection		505.371	3142.09	Inside Cell		505.28	3267.21	After Injection		505.341	4337.16	Before Injection		505.341	3163.45	Inside Cell		505.188	4296.88	After Injection
505.371	4403.69	Before Injection		505.432	3132.93	Inside Cell		505.219	3279.42	After Injection		505.371	4333.5	Before Injection		505.341	3165.28	Inside Cell		505.219	4295.04	After Injection
505.28	4413.45	Before Injection		505.341	3134.16	Inside Cell		505.188	3276.37	After Injection		505.249	4318.24	Before Injection		505.28	3159.79	Inside Cell		505.249	4287.72	After Injection
505.341	4403.08	Before Injection		505.249	3154.3	Inside Cell		505.219	3274.54	After Injection		505.341	4338.99	Before Injection		505.219	3167.11	Inside Cell		505.219	4299.93	After Injection
505.28	4411.01	Before Injection		505.28	3134.16	Inside Cell		505.249	3268.43	After Injection		505.28	4326.17	Before Injection		505.219	3170.17	Inside Cell		505.28	4293.82	After Injection
505.371	4393.31	Before Injection		505.28	3128.05	Inside Cell		505.432	3267.21	After Injection		505.28	4328.61	Before Injection		505.28	3159.79	Inside Cell		505.219	4294.43	After Injection
505.28	4400.64	Before Injection		505.28	3139.65	Inside Cell		505.188	3273.32	After Injection		505.219	4327.39	Before Injection		505.28	3159.18	Inside Cell		505.219	4289.55	After Injection
505.28	4400.64	Before Injection		505.341	3143.92	Inside Cell		505.219	3278.2	After Injection		505.219	4335.33	Before Injection		505.341	3151.25	Inside Cell		505.188	4299.93	After Injection
505.249	4405.52	Before Injection		505.219	3145.14	Inside Cell		505.219	3268.43	After Injection		505.219	4330.44	Before Injection		505.249	3155.52	Inside Cell		505.188	4295.04	After Injection
505.341	4402.47	Before Injection		505.219	3140.87	Inside Cell		505.157	3270.26	After Injection		505.28	4321.29	Before Injection		505.341	3148.8	Inside Cell		505.219	4292.6	After Injection
505.28	4415.28	Before Injection		505.219	3147.58	Inside Cell		505.249	3278.2	After Injection		505.28	4329.22	Before Injection		505.219	3160.4	Inside Cell		505.157	4289.55	After Injection
505.341	4406.13	Before Injection		505.28	3134.77	Inside Cell		505.28	3276.98	After Injection		505.28	4337.77	Before Injection		505.219	3167.72	Inside Cell		505.188	4279.18	After Injection
505.28	4412.84	Before Injection		505.28	3137.21	Inside Cell		505.249	3281.25	After Injection		505.28	4332.89	Before Injection		505.219	3163.45	Inside Cell		505.219	4295.04	After Injection
505.219	4398.8	Before Injection		505.28	3137.21	Inside Cell		505.249	3288.57	After Injection		505.28	4332.89	Before Injection		505.188	3164.06	Inside Cell		505.188	4289.55	After Injection
505.188	4392.7	Before Injection		505.219	3120.73	Inside Cell		505.188	3274.54	After Injection		505.28	4318.85	Before Injection		505.188	3162.23	Inside Cell		505.188	4290.77	After Injection
505.28	4400.64	Before Injection		505.219	3124.39	Inside Cell		505.127	3273.32	After Injection		505.219	4333.5	Before Injection		505.249	3157.96	Inside Cell		505.188	4285.89	After Injection
505.219	4411.62	Before Injection		505.249	3134.77	Inside Cell		505.157	3281.25	After Injection		505.219	4327.39	Before Injection		505.188	3152.47	Inside Cell		505.157	4279.79	After Injection
505.188	4402.47	Before Injection		505.219	3134.77	Inside Cell		505.188	3276.98	After Injection		505.157	4328.61	Before Injection		505.188	3166.5	Inside Cell		505.188	4271.85	After Injection
505.188	4406.13	Before Injection		505.249	3131.1	Inside Cell		505.157	3270.26	After Injection		505.219	4331.06	Before Injection		505.188	3149.41	Inside Cell		505.188	4281.01	After Injection
505.219	4410.4	Before Injection		505.188	3138.43	Inside Cell		505.188	3273.32	After Injection		505.188	4339.6	Before Injection		505.219	3154.91	Inside Cell		505.157	4285.28	After Injection
505.157	4401.25	Before Injection		505.28	3135.38	Inside Cell		505.157	3269.04	After Injection		505.188	4325.56	Before Injection		505.249	3156.13	Inside Cell		505.096	4290.16	After Injection
505.188	4403.08	Before Injection		505.157	3143.92	Inside Cell		505.188	3267.82	After Injection		505.219	4334.11	Before Injection		505.28	3162.84	Inside Cell		505.127	4289.55	After Injection
505.219	4411.62	Before Injection		505.188	3137.82	Inside Cell		505.127	3272.09	After Injection		505.219	4336.55	Before Injection		505.371	3161.62	Inside Cell		505.066	4290.16	After Injection
505.28	4395.75	Before Injection		505.188	3133.55	Inside Cell		505.127	3270.26	After Injection		505.219	4326.78	Before Injection		505.341	3162.84	Inside Cell		505.096	4284.67	After Injection
505.219	4398.19	Before Injection		505.188	3135.38	Inside Cell		505.188	3280.03	After Injection		505.28	4334.11	Before Injection		505.28	3168.95	Inside Cell		505.157	4289.55	After Injection
505.188	4401.86	Before Injection		505.219	3128.05	Inside Cell		505.188	3272.09	After Injection		505.219	4336.55	Before Injection		505.249	3151.25	Inside Cell		505.127	4288.33	After Injection
505.219	4403.08	Before Injection		505.157	3120.12	Inside Cell		505.157	3266.6	After Injection		505.157	4318.85	Before Injection		505.188	3150.02	Inside Cell		505.066	4281.62	After Injection
505.157	4404.91	Before Injection		505.157	3131.1	Inside Cell		505.127	3270.87	After Injection		505.157	4323.12	Before Injection		505.035	3153.08	Inside Cell		505.157	4297.49	After Injection
505.096	4398.19	Before Injection		505.127	3143.31	Inside Cell		505.127	3285.52	After Injection		505.127	4337.16	Before Injection		505.127	3157.96	Inside Cell		505.157	4278.56	After Injection
505.157	4412.23	Before Injection		505.157	3140.26	Inside Cell		505.066	3280.64	After Injection		505.127	4332.89	Before Injection		505.035	3162.84	Inside Cell		505.096	4298.1	After Injection
505.157	4403.69	Before Injection		505.188	3139.04	Inside Cell		505.096	3270.87	After Injection		505.219	4326.78	Before Injection		505.035	3139.04	Inside Cell		505.127	4292.6	After Injection
505.219	4400.02	Before Injection		505.188	3148.19	Inside Cell		505.127	3285.52	After Injection		505.188	4331.06	Before Injection		504.974	3155.52	Inside Cell		505.096	4294.43	After Injection
505.157	4411.01	Before Injection		505.096	3139.65	Inside Cell		505.127	3276.98	After Injection		505.188	4338.38	Before Injection		505.035	3141.48	Inside Cell		505.127	4296.27	After Injection
505.188	4398.19	Before Injection		505.096	3132.93	Inside Cell		505.188	3264.16	After Injection		505.188	4329.22	Before Injection		505.035	3149.41	Inside Cell		505.096	4281.62	After Injection
505.188	4403.08	Before Injection		505.127	3150.64	Inside Cell		505.066	3272.09	After Injection		505.127	4333.5	Before Injection		505.096	3157.96	Inside Cell		505.066	4278.56	After Injection
505.157	4399.41	Before Injection		505.096	3144.53	Inside Cell		505.096	3267.82	After Injection		505.157	4335.94	Before Injection		505.127	3160.4	Inside Cell		505.066	4298.1	After Injection
505.157	4412.23	Before Injection		505.005	3140.87	Inside Cell		505.127	3283.08	After Injection		505.157	4342.04	Before Injection		505.127	3163.45	Inside Cell		504.974	4281.62	After Injection
505.127	4400.02	Before Injection		504.944	3143.92	Inside Cell		505.096	3273.93	After Injection		505.127	4320.68	Before Injection		505.157	3167.11	Inside Cell		505.005	4277.34	After Injection
505.096	4404.91	Before Injection		505.005	3141.48	Inside Cell		505.066	3271.48	After Injection		505.188	4337.77	Before Injection		505.157	3145.75	Inside Cell		505.035	4288.33	After Injection
505.096	4403.08	Before Injection		505.035	3140.26	Inside Cell		505.066	3267.82	After Injection		505.096	4310.91	Before Injection		505.096	3137.21	Inside Cell		505.066	4286.5	After Injection
505.127	4399.41	Before Injection		505.066	3157.96	Inside Cell		505.066	3270.26	After Injection		505.096	4327.39	Before Injection		505.035	3159.79	Inside Cell		505.005	4288.33	After Injection
505.096	4398.19	Before Injection		505.157	3157.35	Inside Cell		505.066	3283.08	After Injection		505.066	4333.5	Before Injection		505.096	3162.84	Inside Cell		505.035	4282.84	After Injection
505.157	4409.79	Before Injection		505.127	3148.19	Inside Cell		505.096	3271.48	After Injection		505.096	4321.29	Before Injection		505.035	3146.97	Inside Cell		505.035	4290.77	After Injection
505.157	4396.36	Before Injection		505.157	3162.23	Inside Cell		505.066	3286.74	After Injection		505.127	4328.61	Before Injection		505.035	3142.09	Inside Cell		504.974	4294.43	After Injection
505.127	4399.41	Before Injection		505.219	3150.02	Inside Cell		505.127	3275.15	After Injection		505.157	4330.44	Before Injection		504.974	3142.7	Inside Cell		505.066	4284.67	After Injection
505.066	4403.08	Before Injection		505.219	3135.99	Inside Cell		505.066	3273.32	After Injection		505.096	4324.34	Before Injection		505.005	3134.16	Inside Cell		505.005	4275.51	After Injection
505.096	4407.96	Before Injection		505.188	3145.14	Inside Cell		505.066	3278.81	After Injection		505.066	4328.61	Before Injection		505.035	3154.91	Inside Cell		505.035	4298.1	After Injection
505.127	4396.97	Before Injection		505.096	3134.16	Inside Cell		505.066	3273.93	After Injection		505.096	4343.26	Before Injection		505.066	3140.26	Inside Cell		504.974	4295.04	After Injection
505.096	4399.41	Before Injection		505.066	3140.87	Inside Cell		505.005	3273.32	After Injection		505.035	4331.06	Before Injection		505.066	3154.91	Inside Cell		505.035	4283.45	After Injection
505.096	4409.79	Before Injection		505.157	3146.97	Inside Cell		505.035	3281.25	After Injection		505.096	4341.43	Before Injection		505.096	3150.64	Inside Cell		504.944	4285.28	After Injection
505.096	4395.75	Before Injection		505.066	3146.97	Inside Cell		505.005	3275.76	After Injection		505.127	4338.99	Before Injection		505.096	3143.31	Inside Cell		504.944	4287.11	After Injection
505.096	4396.36	Before Injection		505.035	3139.65	Inside Cell		505.005	3262.94	After Injection		505.066	4317.63	Before Injection		505.035	3142.7	Inside Cell		504.944	4288.94	After Injection
505.035	4404.3	Before Injection		505.035	3148.8	Inside Cell		505.035	3271.48	After Injection		505.096	4329.22	Before Injection		505.035	3152.47	Inside Cell		504.913	4278.56	After Injection
505.035	4392.7	Before Injection		505.035	3140.87	Inside Cell		505.066	3273.93	After Injection		505.035	4325.56	Before Injection		505.035	3138.43	Inside Cell		504.944	4299.32	After Injection
505.035	4401.86	Before Injection		505.127	3140.87	Inside Cell		505.035	3276.37	After Injection		505.035	4318.24	Before Injection		504.974	3137.21	Inside Cell		504.974	4303.59	After Injection
505.035	4406.74	Before Injection		505.096	3145.75	Inside Cell		504.974	3283.08	After Injection		505.035	4325.56	Before Injection		504.974	3132.32	Inside Cell		504.944	4300.54	After Injection
505.035	4404.91	Before Injection		505.157	3144.53	Inside Cell		505.035	3276.98	After Injection		505.035	4329.22	Before Injection		505.005	3136.6	Inside Cell		504.974	4295.04	After Injection
504.974	4389.04	Before Injection		505.066	3135.38	Inside Cell		504.974	3260.5	After Injection		505.005	4332.89	Before Injection		504.974	3140.87	Inside Cell		504.944	4292.6	After Injection
505.035	4407.96	Before Injection		505.035	3137.21	Inside Cell		504.944	3265.38	After Injection		505.035	4334.72	Before Injection		504.974	3145.75	Inside Cell		504.974	4281.62	After Injection
505.035	4410.4	Before Injection		505.066	3143.92	Inside Cell		504.974	3265.99	After Injection		505.005	4331.67	Before Injection		504.913	3159.79	Inside Cell		504.974	4287.72	After Injection
505.035	4400.64	Before Injection		505.035	3151.25	Inside Cell		505.005	3269.65	After Injection		505.035	4333.5	Before Injection		504.913	3149.41	Inside Cell		504.944	4287.11	After Injection
505.096	4409.79	Before Injection		505.035	3143.92	Inside Cell		504.944	3276.37	After Injection		504.974	4324.95	Before Injection		504.944	3152.47	Inside Cell		504.974	4290.77	After Injection
505.035	4401.25	Before Injection		505.035	3148.8	Inside Cell		504.944	3266.6	After Injection		504.944	4335.33	Before Injection		505.005	3159.18	Inside Cell		504.944	4279.79	After Injection
505.035	4402.47	Before Injection		504.974	3118.9	Inside Cell		504.913	3262.94	After Injection		504.974	4318.85	Before Injection		504.944	3147.58	Inside Cell		504.883	4278.56	After Injection
504.944	4398.19	Before Injection		504.974	3136.6	Inside Cell		504.913	3268.43	After Injection		504.974	4335.33	Before Injection		504.944	3133.55	Inside Cell		504.883	4284.67	After Injection
505.005	4404.3	Before Injection		504.974	3142.09	Inside Cell		504.944	3286.13	After Injection		504.974	4326.78	Before Injection		504.944	3134.77	Inside Cell		504.913	4293.82	After Injection
505.005	4404.3	Before Injection		504.974	3135.38	Inside Cell		504.974	3266.6	After Injection		505.035	4326.17	Before Injection		504.944	3145.14	Inside Cell		504.913	4293.21	After Injection
504.974	4404.91	Before Injection		504.944	3145.75	Inside Cell		504.944	3275.76	After Injection		504.944	4329.22	Before Injection		504.974	3141.48	Inside Cell		504.913	4312.13	After Injection
504.974	4395.14	Before Injection		504.974	3139.65	Inside Cell		504.944	3272.71	After Injection		504.974	4329.22	Before Injection		504.944	3156.74	Inside Cell		504.944	4287.11	After Injection
505.066	4403.08	Before Injection		504.974	3131.71	Inside Cell		504.913	3270.87	After Injection		505.035	4324.34	Before Injection		504.944	3145.75	Inside Cell		504.883	4288.33	After Injection
504.974	4400.64	Before Injection		504.974	3132.32	Inside Cell		504.944	3280.64	After Injection		504.974	4331.67	Before Injection		504.913	3148.19	Inside Cell		504.822	4307.25	After Injection
505.005	4403.08	Before Injection		504.974	3132.93	Inside Cell		504.913	3275.76	After Injection		504.974	4323.12	Before Injection		504.913	3149.41	Inside Cell		504.852	4298.71	After Injection
504.944	4400.64	Before Injection		504.913	3135.38	Inside Cell		504.852	3272.09	After Injection		504.974	4330.44	Before Injection		504.913	3157.96	Inside Cell		504.852	4299.32	After Injection
505.035	4401.25	Before Injection		504.944	3143.31	Inside Cell		504.913	3278.2	After Injection		504.974	4324.34	Before Injection		504.974	3169.56	Inside Cell		504.883	4285.89	After Injection
504.974	4397.58	Before Injection		504.974	3128.66	Inside Cell		504.852	3273.32	After Injection		504.944	4325.56	Before Injection		504.913	3155.52	Inside Cell		504.883	4287.72	After Injection
504.913	4397.58	Before Injection		504.974	3141.48	Inside Cell		504.883	3265.99	After Injection		504.974	4324.34	Before Injection		504.913	3157.96	Inside Cell		504.883	4290.16	After Injection
504.944	4396.36	Before Injection		504.913	3145.14	Inside Cell		504.822	3278.2	After Injection		504.974	4330.44	Before Injection		504.852	3157.35	Inside Cell		504.852	4282.84	After Injection
504.944	4401.86	Before Injection		504.944	3129.27	Inside Cell		504.7	3267.82	After Injection		504.883	4335.94	Before Injection		504.883	3155.52	Inside Cell		504.883	4285.28	After Injection
504.974	4405.52	Before Injection		504.974	3134.16	Inside Cell		504.669	3279.42	After Injection		504.913	4328	Before Injection		504.791	3162.23	Inside Cell		504.913	4276.73	After Injection
504.974	4407.96	Before Injection		504.944	3139.65	Inside Cell		504.7	3273.32	After Injection		504.822	4331.67	Before Injection		504.913	3162.84	Inside Cell		504.852	4277.34	After Injection
504.974	4399.41	Before Injection		504.944	3127.44	Inside Cell		504.822	3285.52	After Injection		504.974	4341.43	Before Injection		504.883	3156.13	Inside Cell		504.852	4282.84	After Injection
504.913	4402.47	Before Injection		504.913	3144.53	Inside Cell		504.852	3280.64	After Injection		504.944	4328	Before Injection		504.913	3154.91	Inside Cell		504.883	4277.34	After Injection
504.944	4383.55	Before Injection		504.883	3150.64	Inside Cell		504.883	3277.59	After Injection		505.005	4328	Before Injection		504.822	3157.35	Inside Cell		504.822	4282.84	After Injection
504.944	4395.14	Before Injection		504.913	3132.93	Inside Cell		504.913	3278.81	After Injection		504.913	4342.65	Before Injection		504.913	3154.3	Inside Cell		504.852	4294.43	After Injection
504.944	4403.08	Before Injection		504.944	3139.65	Inside Cell		504.852	3273.93	After Injection		504.944	4318.24	Before Injection		504.822	3161.62	Inside Cell		504.822	4285.28	After Injection
504.883	4404.3	Before Injection		504.944	3134.77	Inside Cell		504.974	3288.57	After Injection		504.883	4323.73	Before Injection		504.913	3153.69	Inside Cell		504.822	4290.16	After Injection
504.913	4396.36	Before Injection		504.883	3129.27	Inside Cell		504.913	3270.87	After Injection		504.974	4318.85	Before Injection		504.883	3150.64	Inside Cell		504.791	4293.82	After Injection
504.883	4410.4	Before Injection		504.883	3134.16	Inside Cell		504.913	3263.55	After Injection		504.913	4327.39	Before Injection		504.883	3156.13	Inside Cell		504.791	4289.55	After Injection
504.883	4392.09	Before Injection		504.852	3118.29	Inside Cell		504.822	3272.71	After Injection		504.852	4322.51	Before Injection		504.883	3141.48	Inside Cell		504.73	4268.8	After Injection
504.852	4401.86	Before Injection		504.852	3136.6	Inside Cell		504.791	3284.91	After Injection		504.791	4336.55	Before Injection		504.822	3160.4	Inside Cell		504.7	4287.11	After Injection
504.822	4398.19	Before Injection		504.791	3137.82	Inside Cell		504.913	3270.26	After Injection		504.822	4323.73	Before Injection		504.852	3158.57	Inside Cell		504.822	4277.95	After Injection
504.852	4395.14	Before Injection		504.852	3137.82	Inside Cell		504.852	3275.76	After Injection		504.852	4323.73	Before Injection		504.822	3157.96	Inside Cell		504.852	4289.55	After Injection
504.883	4401.86	Before Injection		504.822	3129.88	Inside Cell		504.852	3278.2	After Injection		504.883	4324.34	Before Injection		504.883	3164.06	Inside Cell		504.822	4281.62	After Injection
504.913	4401.86	Before Injection		504.852	3135.38	Inside Cell		504.852	3272.09	After Injection		504.822	4323.73	Before Injection		504.822	3162.23	Inside Cell		504.791	4273.68	After Injection
504.883	4409.79	Before Injection		504.822	3131.71	Inside Cell		504.791	3278.81	After Injection		504.822	4321.9	Before Injection		504.791	3144.53	Inside Cell		504.761	4291.38	After Injection
504.822	4396.36	Before Injection		504.822	3137.21	Inside Cell		504.822	3277.59	After Injection		504.852	4325.56	Before Injection		504.761	3170.17	Inside Cell		504.822	4284.67	After Injection
504.791	4403.08	Before Injection		504.822	3134.77	Inside Cell		504.883	3270.87	After Injection		504.852	4329.83	Before Injection		504.791	3164.67	Inside Cell		504.791	4282.84	After Injection
504.883	4398.19	Before Injection		504.852	3128.66	Inside Cell		504.852	3270.87	After Injection		504.822	4325.56	Before Injection		504.791	3163.45	Inside Cell		504.822	4287.72	After Injection
504.822	4403.08	Before Injection		504.852	3128.66	Inside Cell		504.791	3275.15	After Injection		504.822	4334.11	Before Injection		504.822	3154.3	Inside Cell		504.791	4293.21	After Injection
504.822	4404.91	Before Injection		504.822	3129.27	Inside Cell		504.852	3273.32	After Injection		504.852	4332.89	Before Injection		504.852	3150.02	Inside Cell		504.791	4295.04	After Injection
504.791	4393.92	Before Injection		504.822	3123.17	Inside Cell		504.791	3272.09	After Injection		504.822	4321.29	Before Injection		504.761	3153.08	Inside Cell		504.73	4278.56	After Injection
504.852	4400.02	Before Injection		504.761	3128.66	Inside Cell		504.822	3276.37	After Injection		504.822	4328	Before Injection		504.791	3154.3	Inside Cell		504.73	4302.98	After Injection
505.066	4405.52	Before Injection		504.761	3134.77	Inside Cell		504.73	3275.15	After Injection		504.791	4324.34	Before Injection		504.852	3150.64	Inside Cell		504.73	4282.84	After Injection
505.188	4408.57	Before Injection		504.791	3134.77	Inside Cell		504.761	3278.81	After Injection		504.852	4323.73	Before Injection		504.791	3143.92	Inside Cell		504.73	4288.33	After Injection
505.157	4395.14	Before Injection		504.822	3134.77	Inside Cell		504.7	3271.48	After Injection		504.852	4333.5	Before Injection		504.73	3145.75	Inside Cell		504.761	4292.6	After Injection
504.974	4395.75	Before Injection		504.761	3145.75	Inside Cell		504.852	3278.81	After Injection		504.883	4326.17	Before Injection		504.791	3153.08	Inside Cell		504.761	4295.04	After Injection
504.791	4387.21	Before Injection		504.73	3139.04	Inside Cell		504.73	3255.62	After Injection		504.822	4321.9	Before Injection		504.669	3136.6	Inside Cell		504.73	4282.84	After Injection
504.669	4398.19	Before Injection		504.791	3137.82	Inside Cell		504.7	3278.81	After Injection		504.822	4332.28	Before Injection		504.791	3152.47	Inside Cell		504.669	4292.6	After Injection
504.7	4401.86	Before Injection		504.822	3133.55	Inside Cell		504.7	3270.87	After Injection		504.761	4328	Before Injection		504.791	3154.3	Inside Cell		504.7	4303.59	After Injection
504.639	4392.09	Before Injection		504.791	3145.75	Inside Cell		504.7	3273.93	After Injection		504.791	4326.78	Before Injection		504.73	3151.25	Inside Cell		504.7	4304.81	After Injection
504.578	4391.48	Before Injection		504.822	3137.21	Inside Cell		504.7	3275.15	After Injection		504.822	4323.12	Before Injection		504.791	3145.75	Inside Cell		504.73	4296.27	After Injection
504.669	4412.23	Before Injection		504.7	3144.53	Inside Cell		504.7	3277.59	After Injection		504.791	4333.5	Before Injection		504.73	3148.19	Inside Cell		504.7	4301.15	After Injection
504.73	4390.87	Before Injection		504.761	3128.66	Inside Cell		504.7	3267.21	After Injection		504.791	4328.61	Before Injection		504.669	3145.14	Inside Cell		504.608	4296.27	After Injection
504.761	4404.3	Before Injection		504.73	3125	Inside Cell		504.7	3272.09	After Injection		504.669	4328.61	Before Injection		504.7	3146.36	Inside Cell		504.608	4310.3	After Injection
504.7	4400.64	Before Injection		504.73	3127.44	Inside Cell		504.791	3278.2	After Injection		504.761	4331.67	Before Injection		504.7	3143.92	Inside Cell		504.669	4304.81	After Injection
504.73	4400.64	Before Injection		504.7	3137.82	Inside Cell		504.73	3270.87	After Injection		504.791	4323.12	Before Injection		504.7	3147.58	Inside Cell		504.73	4311.52	After Injection
504.761	4402.47	Before Injection		504.73	3133.55	Inside Cell		504.73	3277.59	After Injection		504.791	4330.44	Before Injection		504.669	3151.86	Inside Cell		504.669	4308.47	After Injection
504.761	4404.91	Before Injection		504.7	3136.6	Inside Cell		504.73	3269.65	After Injection		504.7	4322.51	Before Injection		504.669	3155.52	Inside Cell		504.639	4298.71	After Injection
504.73	4408.57	Before Injection		504.7	3127.44	Inside Cell		504.7	3267.21	After Injection		504.73	4329.22	Before Injection		504.669	3134.16	Inside Cell		504.639	4282.23	After Injection
504.791	4403.08	Before Injection		504.791	3140.87	Inside Cell		504.7	3280.64	After Injection		504.73	4334.72	Before Injection		504.669	3129.27	Inside Cell		504.639	4290.16	After Injection
504.73	4397.58	Before Injection		504.7	3126.22	Inside Cell		504.7	3273.93	After Injection		504.7	4327.39	Before Injection		504.669	3146.36	Inside Cell		504.669	4282.23	After Injection
504.761	4409.18	Before Injection		504.761	3129.27	Inside Cell		504.73	3274.54	After Injection		504.761	4328.61	Before Injection		504.639	3149.41	Inside Cell		504.639	4291.99	After Injection
504.791	4399.41	Before Injection		504.7	3117.68	Inside Cell		504.669	3280.64	After Injection		504.669	4317.02	Before Injection		504.7	3140.87	Inside Cell		504.7	4282.23	After Injection
504.761	4403.08	Before Injection		504.73	3120.12	Inside Cell		504.669	3265.99	After Injection		504.669	4336.55	Before Injection		504.669	3148.8	Inside Cell		504.669	4278.56	After Injection
504.7	4399.41	Before Injection		504.7	3110.96	Inside Cell		504.639	3264.16	After Injection		504.669	4333.5	Before Injection		504.669	3126.22	Inside Cell		504.639	4266.97	After Injection
504.639	4396.97	Before Injection		504.669	3115.84	Inside Cell		504.608	3267.82	After Injection		504.669	4328	Before Injection		504.669	3125.61	Inside Cell		504.669	4273.07	After Injection
504.669	4394.53	Before Injection		504.669	3123.17	Inside Cell		504.639	3279.42	After Injection		504.669	4329.22	Before Injection		504.669	3132.93	Inside Cell		504.639	4286.5	After Injection
504.669	4404.91	Before Injection		504.669	3117.68	Inside Cell		504.578	3270.26	After Injection		504.669	4322.51	Before Injection		504.669	3131.1	Inside Cell		504.639	4292.6	After Injection
504.608	4398.8	Before Injection		504.639	3109.13	Inside Cell		504.669	3264.77	After Injection		504.73	4330.44	Before Injection		504.669	3132.93	Inside Cell		504.639	4289.55	After Injection
504.639	4404.3	Before Injection		504.669	3103.64	Inside Cell		504.608	3273.32	After Injection		504.7	4331.06	Before Injection		504.669	3137.82	Inside Cell		504.578	4271.85	After Injection
504.7	4402.47	Before Injection		504.608	3126.22	Inside Cell		504.639	3281.86	After Injection		504.73	4321.9	Before Injection		504.639	3145.75	Inside Cell		504.608	4293.21	After Injection
504.639	4386.6	Before Injection		504.639	3116.46	Inside Cell		504.608	3262.94	After Injection		504.7	4325.56	Before Injection		504.639	3133.55	Inside Cell		504.547	4277.95	After Injection
504.7	4399.41	Before Injection		504.639	3103.64	Inside Cell		504.608	3279.42	After Injection		504.669	4327.39	Before Injection		504.639	3131.71	Inside Cell		504.578	4300.54	After Injection
504.669	4401.25	Before Injection		504.639	3117.68	Inside Cell		504.639	3267.21	After Injection		504.608	4324.95	Before Injection		504.639	3135.99	Inside Cell		504.547	4282.84	After Injection
504.7	4401.25	Before Injection		504.639	3106.69	Inside Cell		504.578	3276.37	After Injection		504.7	4316.41	Before Injection		504.578	3134.16	Inside Cell		504.608	4294.43	After Injection
504.7	4404.91	Before Injection		504.639	3118.29	Inside Cell		504.608	3275.15	After Injection		504.669	4333.5	Before Injection		504.639	3135.99	Inside Cell		504.547	4294.43	After Injection
504.73	4399.41	Before Injection		504.669	3127.44	Inside Cell		504.608	3264.16	After Injection		504.7	4328	Before Injection		504.7	3142.09	Inside Cell		504.547	4293.82	After Injection
504.669	4384.16	Before Injection		504.639	3101.2	Inside Cell		504.547	3263.55	After Injection		504.608	4321.9	Before Injection		504.578	3136.6	Inside Cell		504.486	4280.4	After Injection
504.639	4400.02	Before Injection		504.669	3124.39	Inside Cell		504.578	3276.37	After Injection		504.608	4328.61	Before Injection		504.608	3157.35	Inside Cell		504.517	4293.82	After Injection
504.669	4394.53	Before Injection		504.578	3123.78	Inside Cell		504.578	3259.89	After Injection		504.608	4326.17	Before Injection		504.517	3143.92	Inside Cell		504.517	4282.23	After Injection
504.639	4398.8	Before Injection		504.639	3117.07	Inside Cell		504.669	3266.6	After Injection		504.608	4322.51	Before Injection		504.547	3146.36	Inside Cell		504.547	4296.88	After Injection
504.7	4399.41	Before Injection		504.669	3118.9	Inside Cell		504.608	3269.04	After Injection		504.669	4333.5	Before Injection		504.578	3137.21	Inside Cell		504.486	4296.27	After Injection
504.639	4404.3	Before Injection		504.608	3104.86	Inside Cell		504.547	3261.72	After Injection		504.608	4327.39	Before Injection		504.547	3146.97	Inside Cell		504.517	4293.21	After Injection
504.639	4393.92	Before Injection		504.578	3109.13	Inside Cell		504.608	3269.04	After Injection		504.73	4324.34	Before Injection		504.517	3146.36	Inside Cell		504.517	4291.38	After Injection
504.578	4393.31	Before Injection		504.578	3120.12	Inside Cell		504.578	3265.99	After Injection		504.608	4329.22	Before Injection		504.578	3148.8	Inside Cell		504.486	4298.1	After Injection
504.608	4400.64	Before Injection		504.547	3118.9	Inside Cell		504.608	3278.81	After Injection		504.669	4329.22	Before Injection		504.517	3150.02	Inside Cell		504.547	4281.62	After Injection
504.639	4400.64	Before Injection		504.547	3107.3	Inside Cell		504.608	3272.71	After Injection		504.608	4321.9	Before Injection		504.608	3161.62	Inside Cell		504.547	4297.49	After Injection
504.547	4396.36	Before Injection		504.608	3121.34	Inside Cell		504.578	3276.37	After Injection		504.639	4327.39	Before Injection		504.547	3154.3	Inside Cell		504.547	4290.16	After Injection
504.608	4393.31	Before Injection		504.547	3120.73	Inside Cell		504.608	3272.09	After Injection		504.608	4323.73	Before Injection		504.517	3155.52	Inside Cell		504.547	4298.71	After Injection
504.547	4392.7	Before Injection		504.547	3109.13	Inside Cell		504.578	3263.55	After Injection		504.578	4323.73	Before Injection		504.578	3157.96	Inside Cell		504.456	4298.1	After Injection
504.486	4393.31	Before Injection		504.517	3121.34	Inside Cell		504.608	3269.04	After Injection		504.578	4326.17	Before Injection		504.547	3158.57	Inside Cell		504.547	4281.01	After Injection
504.486	4389.65	Before Injection		504.517	3117.07	Inside Cell		504.547	3275.76	After Injection		504.669	4326.17	Before Injection		504.578	3157.96	Inside Cell		504.456	4288.94	After Injection
504.547	4392.09	Before Injection		504.578	3140.87	Inside Cell		504.517	3275.15	After Injection		504.761	4320.68	Before Injection		504.547	3149.41	Inside Cell		504.517	4291.99	After Injection
504.486	4395.75	Before Injection		504.547	3125.61	Inside Cell		504.486	3269.65	After Injection		504.761	4321.9	Before Injection		504.578	3162.23	Inside Cell		504.456	4295.04	After Injection
504.578	4401.86	Before Injection		504.608	3121.34	Inside Cell		504.547	3265.38	After Injection		504.73	4314.58	Before Injection		504.517	3140.87	Inside Cell		504.486	4291.38	After Injection
504.517	4394.53	Before Injection		504.547	3128.05	Inside Cell		504.486	3267.21	After Injection		504.639	4322.51	Before Injection		504.486	3145.14	Inside Cell		504.486	4289.55	After Injection
504.578	4404.91	Before Injection		504.608	3118.29	Inside Cell		504.547	3262.33	After Injection		504.608	4321.29	Before Injection		504.547	3151.25	Inside Cell		504.456	4298.71	After Injection
504.578	4395.75	Before Injection		504.486	3126.22	Inside Cell		504.486	3273.32	After Injection		504.608	4330.44	Before Injection		504.486	3140.87	Inside Cell		504.486	4282.23	After Injection
504.547	4384.77	Before Injection		504.608	3120.12	Inside Cell		504.517	3266.6	After Injection		504.517	4324.34	Before Injection		504.486	3152.47	Inside Cell		504.456	4288.94	After Injection
504.578	4392.09	Before Injection		504.547	3109.13	Inside Cell		504.456	3274.54	After Injection		504.456	4317.63	Before Injection		504.486	3157.96	Inside Cell		504.456	4291.38	After Injection
504.608	4408.57	Before Injection		504.547	3110.96	Inside Cell		504.517	3273.32	After Injection		504.486	4323.73	Before Injection		504.486	3155.52	Inside Cell		504.456	4285.89	After Injection
504.578	4382.94	Before Injection		504.425	3107.91	Inside Cell		504.425	3255.01	After Injection		504.456	4315.19	Before Injection		504.456	3137.21	Inside Cell		504.395	4287.11	After Injection
504.486	4401.25	Before Injection		504.547	3116.46	Inside Cell		504.486	3272.71	After Injection		504.486	4332.89	Before Injection		504.456	3141.48	Inside Cell		504.395	4284.67	After Injection
504.517	4400.64	Before Injection		504.486	3127.44	Inside Cell		504.425	3275.15	After Injection		504.456	4329.83	Before Injection		504.486	3150.02	Inside Cell		504.395	4287.72	After Injection
504.547	4400.02	Before Injection		504.486	3116.46	Inside Cell		504.425	3278.81	After Injection		504.456	4328.61	Before Injection		504.456	3143.92	Inside Cell		504.456	4291.38	After Injection
504.547	4393.92	Before Injection		504.425	3125.61	Inside Cell		504.456	3270.26	After Injection		504.425	4326.17	Before Injection		504.456	3140.26	Inside Cell		504.425	4297.49	After Injection
504.547	4400.64	Before Injection		504.456	3123.78	Inside Cell		504.425	3276.37	After Injection		504.425	4334.11	Before Injection		504.456	3140.26	Inside Cell		504.425	4290.16	After Injection
504.486	4387.82	Before Injection		504.456	3123.78	Inside Cell		504.456	3265.38	After Injection		504.456	4328.61	Before Injection		504.425	3132.93	Inside Cell		504.486	4279.18	After Injection
504.456	4392.7	Before Injection		504.456	3131.71	Inside Cell		504.425	3271.48	After Injection		504.547	4326.78	Before Injection		504.425	3156.74	Inside Cell		504.456	4293.82	After Injection
504.517	4393.31	Before Injection		504.425	3135.99	Inside Cell		504.456	3265.99	After Injection		504.486	4324.34	Before Injection		504.486	3139.04	Inside Cell		504.456	4288.33	After Injection
504.486	4392.7	Before Injection		504.486	3125.61	Inside Cell		504.456	3270.26	After Injection		504.517	4328.61	Before Injection		504.486	3137.82	Inside Cell		504.456	4288.33	After Injection
504.486	4385.38	Before Injection		504.547	3121.34	Inside Cell		504.486	3260.5	After Injection		504.425	4322.51	Before Injection		504.425	3145.14	Inside Cell		504.456	4283.45	After Injection
504.486	4398.19	Before Injection		504.517	3130.49	Inside Cell		504.425	3270.87	After Injection		504.486	4326.78	Before Injection		504.456	3140.87	Inside Cell		504.517	4287.11	After Injection
504.395	4395.75	Before Injection		504.456	3128.05	Inside Cell		504.486	3273.93	After Injection		504.425	4324.34	Before Injection		504.425	3134.77	Inside Cell		504.608	4290.77	After Injection
504.456	4379.88	Before Injection		504.364	3118.29	Inside Cell		504.456	3270.87	After Injection		504.425	4309.69	Before Injection		504.517	3130.49	Inside Cell		504.608	4274.9	After Injection
504.456	4398.8	Before Injection		504.425	3134.16	Inside Cell		504.456	3270.26	After Injection		504.395	4331.06	Before Injection		504.425	3130.49	Inside Cell		504.547	4289.55	After Injection
504.486	4398.19	Before Injection		504.486	3130.49	Inside Cell		504.425	3267.21	After Injection		504.395	4331.06	Before Injection		504.395	3140.26	Inside Cell		504.456	4282.84	After Injection
504.456	4389.04	Before Injection		504.517	3143.31	Inside Cell		504.456	3267.21	After Injection		504.395	4328	Before Injection		504.425	3146.97	Inside Cell		504.395	4284.67	After Injection
504.425	4397.58	Before Injection		504.425	3119.51	Inside Cell		504.456	3266.6	After Injection		504.364	4326.78	Before Injection		504.395	3133.55	Inside Cell		504.364	4286.5	After Injection
504.395	4387.21	Before Injection		504.456	3129.27	Inside Cell		504.456	3261.72	After Injection		504.425	4330.44	Before Injection		504.425	3142.7	Inside Cell		504.272	4277.34	After Injection
504.456	4389.04	Before Injection		504.425	3128.05	Inside Cell		504.395	3259.28	After Injection		504.364	4319.46	Before Injection		504.395	3146.36	Inside Cell		504.333	4287.72	After Injection
504.395	4404.3	Before Injection		504.456	3128.66	Inside Cell		504.456	3275.76	After Injection		504.425	4329.22	Before Injection		504.395	3137.21	Inside Cell		504.211	4281.01	After Injection
504.425	4383.55	Before Injection		504.425	3120.12	Inside Cell		504.395	3268.43	After Injection		504.395	4326.17	Before Injection		504.395	3145.14	Inside Cell		504.272	4291.99	After Injection
[truncated: 313,043+ more rows]
