# Supplementary material for: Single molecule delivery into living cells
Source: Nat Commun. 2024 May 23;15:4403. doi: 10.1038/s41467-024-48608-3 (PMC11116494; doi:10.1038/s41467-024-48608-3)
Supplement: Supplementary file 11 — Source Data [file 41467_2024_48608_MOESM11_ESM.zip › 487030_2_related_ms_8948126_sc4sb6.xlsx]

## Sheet: S.Figure 18A
Excitation				Emission
Wavelength (nm)	Excitation, with beta-galactosidase	Excitation, without beta-galactosidase		Wavelength (nm)	Emission, with beta-galactosidase	Emission, without beta-galactosidase
405	3703	2445		504	5567	5852
405.5	2954	2454		505	3774	5200
406	2831	2072		506	3478	3616
406.5	3973	1212		507	4340	2837
407	3553	1586		508	4726	2702
407.5	3900	2493		509	4443	3030
408	3586	1875		510	4879	2644
408.5	2376	1369		511	4738	2075
409	3580	2078		512	5405	1492
409.5	4545	1709		513	4770	1976
410	4155	2441		514	5962	2111
410.5	4467	1359		515	6901	2148
411	3039	1907		516	6017	1955
411.5	3024	2137		517	6149	1692
412	4035	2305		518	7594	1752
412.5	3687	2454		519	7870	1874
413	3808	1581		520	9211	1350
413.5	2717	1814		521	11125	1484
414	4196	2116		522	11687	1066
414.5	3799	1863		523	12489	2147
415	3286	2321		524	14153	1758
415.5	4226	2246		525	16552	1877
416	4449	2104		526	17504	2003
416.5	3808	2935		527	19403	1904
417	3919	2002		528	22303	2162
417.5	3576	1258		529	26684	2281
418	3956	2419		530	28316	2124
418.5	3578	2706		531	34443	2637
419	3787	2351		532	37659	1780
419.5	3403	2389		533	42345	1955
420	4530	3090		534	40833	1787
420.5	3245	2563		535	47099	2084
421	3788	2279		536	50213	2348
421.5	4508	2051		537	52116	2102
422	3287	1691		538	55263	1915
422.5	4095	1811		539	57489	1374
423	4855	2085		540	62556	2298
423.5	3252	2011		541	61365	1136
424	4459	3194		542	67796	1381
424.5	2882	3136		543	63696	1966
425	3378	2013		544	70010	2223
425.5	3999	1889		545	68918	2671
426	4453	2301		546	74871	1023
426.5	4561	2570		547	76966	1917
427	3419	2572		548	80897	2500
427.5	4426	1811		549	79211	2317
428	4055	1715		550	77764	2103
428.5	3445	2333		551	75728	1414
429	3951	2670		552	76453	3037
429.5	3189	1692		553	77885	1363
430	2476	2717		554	78607	2053
430.5	3952	2700		555	75932	2083
431	3743	1643		556	78346	1825
431.5	3938	2137		557	72237	1623
432	4467	2053		558	69173	1386
432.5	4047	2043		559	67931	1152
433	3304	2360		560	65969	1507
433.5	3403	2307		561	63935	1374
434	4296	2502		562	60382	1320
434.5	4374	1651		563	61253	1618
435	3649	1563		564	58464	1635
435.5	3729	2265		565	51938	2185
436	3842	2684		566	50289	1504
436.5	3496	2421		567	51308	993
437	4792	2931		568	41999	1290
437.5	5348	2620		569	42700	1559
438	4641	2206		570	36769	2268
438.5	4697	1856		571	33985	1984
439	6441	2391		572	36446	646
439.5	5224	1695		573	33742	1524
440	4630	1935		574	32192	1306
440.5	4245	2087		575	31773	1120
441	5731	2501		576	34512	706
441.5	5257	2516		577	28696	1587
442	4824	2114		578	29096	2005
442.5	5853	2533		579	27407	1788
443	5710	2181		580	30566	1009
443.5	4480	2481		581	28160	1593
444	6045	2191		582	29249	2870
444.5	4044	2594		583	24869	1220
445	5883	1729		584	26749	1620
445.5	5916	2647		585	25940	1063
446	5091	2762		586	30002	1469
446.5	6359	932		587	25149	336
447	7428	2062		588	23167	1593
447.5	6169	2931		589	27289	1271
448	5423	1947		590	22994	688
448.5	7024	1608		591	24343	1472
449	6592	1614		592	23280	921
449.5	6496	1635		593	26426	842
450	7265	1923		594	24272	1840
450.5	6675	1802		595	23925	725
451	9988	1557		596	22474	973
451.5	7810	2264		597	22109	1653
452	7226	2714		598	23002	1113
452.5	6559	1697		599	21385	1432
453	7514	1554		600	22074	1265
453.5	8042	2215		601	19666	412
454	7915	2220		602	18112	1080
454.5	8421	2809		603	19677	1645
455	9462	1885		604	18504	1347
455.5	8189	1970		605	22079	1229
456	10277	2551		606	16822	826
456.5	6986	2107		607	17980	1203
457	9373	3052		608	15802	760
457.5	11157	2116		609	17749	905
458	8661	2515		610	15543	1529
458.5	8985	1627		611	13945	1167
459	10049	2164		612	16154	1019
459.5	12661	2452		613	13327	1307
460	10915	2543		614	13746	767
460.5	11394	2634		615	15027	1497
461	11367	2915		616	17958	805
461.5	12109	2415		617	16493	880
462	12463	2401		618	9948	455
462.5	11014	2809		619	12314	1014
463	13553	2767		620	12168	475
463.5	11458	1845		621	11830	752
464	14568	2825		622	10510	959
464.5	13466	1921		623	8600	412
465	12087	2856		624	9157	811
465.5	14267	2257		625	10973	553
466	14845	2123		626	8150	638
466.5	12211	2182		627	8033	574
467	11970	1992		628	8334	1119
467.5	15056	1930		629	7485	508
468	16052	2528		630	8425	881
468.5	16390	1822		631	7433	708
469	19675	1832		632	6268	612
469.5	17426	2316		633	6138	870
470	17993	2276		634	8875	841
470.5	16934	2249		635	5992	627
471	17253	2540		636	4309	608
471.5	18081	2032		637	6226	617
472	19006	1649		638	5331	665
472.5	16685	2506		639	4043	522
473	20734	1746		640	4868	454
473.5	21189	2234		641	6198	525
474	20363	1945		642	5608	657
474.5	21340	2419		643	4760	1782
475	24064	1892		644	5461	625
475.5	26011	1514		645	5775	124
476	21932	3029		646	5088	755
476.5	23904	2317		647	2729	587
477	26529	2111		648	4795	374
477.5	27090	1820		649	5671	570
478	25582	2519		650	2934	252
478.5	29013	2218		651	3699	117
479	27874	2225		652	5456	708
479.5	29827	3702		653	3136	405
480	30214	2080		654	2805	279
480.5	33187	2641		655	4486	129
481	33766	2067		656	3989	1416
481.5	32496	2919		657	4950	118
482	32225	2244		658	1308	957
482.5	34891	2751		659	2846	130
483	35567	3168		660	1146	134
483.5	39619	1610		661	2210	602
484	38437	2842		662	1193	831
484.5	37065	2473		663	3657	203
485	38768	2614		664	2457	166
485.5	39141	3037		665	4053	468
486	41275	1921		666	3980	542
486.5	40943	2514		667	1447	181
487	42139	1846		668	2606	1530
487.5	41358	2542		669	1977	184
488	40766	3314		670	1284	190
488.5	44102	2962		671	3427	188
489	42368	2360		672	1071	185
489.5	45665	2769		673	1938	936
490	46550	2534		674	3220	1422
490.5	42547	2667		675	2583	255
491	47971	2990		676	243	243
491.5	50418	2173		677	807	273
492	46400	2163		678	2383	994
492.5	49019	2062		679	2035	257
493	47744	3085		680	292	316
493.5	47970	1743		681	2287	291
494	49584	2100		682	3345	810
494.5	49814	2385		683	2030	1015
495	51172	2878		684	1700	674
495.5	52928	3262		685	1342	1824
496	49496	2590		686	2738	348
496.5	50183	2159		687	1412	377
497	54456	1923		688	1043	342
497.5	52848	2370		689	1185	356
498	50294	2741		690	388	476
498.5	56753	2512		691	735	441
499	52589	2178		692	1833	401
499.5	53956	3693		693	2100	416
500	57272	1923		694	433	474
500.5	56655	2970		695	1670	642
501	56804	2222
501.5	56713	2082
502	60873	2461
502.5	58830	2630
503	58710	1616
503.5	59810	3577
504	64326	2664
504.5	64815	2660
505	70020	2749
505.5	61514	2475
506	67309	1998
506.5	69828	2273
507	67217	2985
507.5	70392	2811
508	73843	2582
508.5	71337	2813
509	75218	2464
509.5	75789	2835
510	74045	2099
510.5	78542	2141
511	79488	2974
511.5	85851	2253
512	86581	3347
512.5	95092	2293
513	93128	2524
513.5	97164	1807
514	99454	2708
514.5	99444	2799
515	106032	1652
515.5	102486	2529
516	99304	2750
516.5	105946	2791
517	106864	2491
517.5	111142	3256
518	114801	1611
518.5	114396	2672
519	120245	3604
519.5	125701	2410
520	128542	3248
520.5	130123	3051
521	134252	3999
521.5	129092	3256
522	132899	2491
522.5	131481	3401
523	136494	3161
523.5	136532	3722
524	145351	2991
524.5	145744	2283
525	148898	2576
525.5	153122	2704
526	145258	3229
526.5	150981	2517
527	157449	2994
527.5	155948	3142
528	153493	2585
528.5	157916	2013
529	158358	2958
529.5	150732	3168
530	155009	2074
530.5	158260	2972
531	153590	2595
531.5	154535	1989
532	148681	2192
532.5	146285	2439
533	145925	2887
533.5	141886	1482
534	149508	2417
534.5	143135	2205
535	138654	2310
535.5	137438	2609
536	130928	3189
536.5	126624	2078
537	131223	3026
537.5	122434	2412
538	121206	2806
538.5	118520	2356
539	111703	2038
539.5	108784	1758
540	98279	2497
540.5	104177	3068
541	93367	1993
541.5	96018	2297
542	92061	2032
542.5	83974	1983
543	81427	2181
543.5	73742	1692
544	74131	1610
544.5	73060	1643
545	68083	1457
545.5	74723	2164
546	63480	2076
546.5	62386	1421
547	56447	2431
547.5	55507	1365
548	49740	1932
548.5	46015	1116
549	41979	1655
549.5	39306	1082
550	36298	574
550.5	33960	983
551	31350	2090
551.5	36898	1179
552	25277	1411
552.5	29376	831
553	24970	895
553.5	24161	649
554	24558	745
554.5	20843	1595
555	18378	902
555.5	17162	1271
556	20449	1229
556.5	14940	997
557	15809	1735
557.5	13951	935
558	12212	1519
558.5	11747	1161
559	11216	852
559.5	9550	817
560	10061	1177
560.5	6890	1358
561	9368	1476
561.5	6965	904
562	7952	1086
562.5	6444	772
563	3528	1101
563.5	4994	1739
564	4457	1145
564.5	3239	245
565	3053	463
565.5	4156	1103
566	3471	697
566.5	4295	576
567	2261	929
567.5	3281	529
568	2797	890
568.5	2903	1139
569	1756	639
569.5	2606	1033
570	1929	720
570.5	2258	1109
571	1920	851
571.5	1404	1058
572	3006	876
572.5	1394	585
573	1558	425
573.5	1724	1107
574	1826	1212
574.5	945	723
575	1103	1334
575.5	1404	1546
576	1554	1048
576.5	1819	783
577	1175	492
577.5	681	590
578	740	1516
578.5	1240	536
579	1211	375
579.5	1532	697
580	945	273
580.5	879	434
581	1148	672
581.5	1348	719
582	1357	2821
582.5	917	757
583	1427	1662
583.5	558	643
584	1135	786
584.5	1222	726
585	922	752
585.5	535	157
586	1384	677
586.5	566	742
587	1290	507
587.5	715	842
588	1613	1884
588.5	1042	1472
589	933	908
589.5	821	792
590	503	1172

## Sheet: S.Figure 18B
β-galactosidase (nM)	Normalised Fluorescence
500	0.979376
250	0.976687
125	0.980796
62.5	1.00777
31.25	0.993525
15.625	1.00309
7.8125	0.925127
3.90625	0.983841
1.95312	0.873845
0.976562	0.898344
0.488281	0.802625
0.244141	0.616602
0.12207	0.347512
0.0610352	0.200334
0.0305176	0.110474
0.0152588	0.052946
0.00762939	0.0281616
0.0038147	0.0107401
0.00190735	-0.00209602
