# Supplementary material for: Single molecule delivery into living cells
Source: Nat Commun. 2024 May 23;15:4403. doi: 10.1038/s41467-024-48608-3 (PMC11116494; doi:10.1038/s41467-024-48608-3)
Supplement: Supplementary file 11 — Source Data [file 41467_2024_48608_MOESM11_ESM.zip › 487030_2_related_ms_8948127_sc4s96.xlsx]

## Sheet: S.Figure 1A
Voltage (mV)	Current (nA)	Standard Error of the Means
500.061	3.48236	0.21881
500.031	3.47778	0.21057
500.031	3.47443	0.223085
500.031	3.47626	0.21759
500.122	3.47778	0.20996
500.031	3.48389	0.22827
500.061	3.4903	0.212705
500	3.48267	0.20874
499.969	3.47778	0.20935
500.061	3.4787	0.22247
500.061	3.47748	0.21271
500.092	3.47961	0.214845
500.031	3.48359	0.210265
500.122	3.49304	0.21301
500.061	3.4848	0.21637
500.061	3.48358	0.21637
500.122	3.47961	0.213015
500.061	3.48633	0.21118
500.031	3.48754	0.215455
500.153	3.48327	0.215455
500.122	3.48053	0.21515
500.031	3.48236	0.21637
500.092	3.48175	0.2066
500.092	3.48206	0.219725
500.153	3.48816	0.21912
500.183	3.48572	0.217285
500.183	3.48297	0.21454
500.153	3.47595	0.20996
500.183	3.48327	0.219115
500.153	3.47778	0.219725
500.122	3.48816	0.224
500.153	3.4848	0.21332
500.153	3.48023	0.214845
500.214	3.48847	0.209045
500.214	3.48327	0.217285
500.183	3.48602	0.21576
500.214	3.48236	0.226745
500.214	3.48816	0.20813
500.366	3.48236	0.21576
500.427	3.47992	0.21454
500.458	3.48724	0.21515
500.366	3.47626	0.21881
500.305	3.48481	0.221865
500.275	3.48267	0.20935
500.275	3.48053	0.21576
500.275	3.48053	0.2182
500.183	3.4848	0.22003
500.153	3.48297	0.21881
500.153	3.48541	0.21942
500.244	3.48694	0.214845
500.183	3.47382	0.211485
500.153	3.47535	0.218505
500.214	3.47778	0.218505
500.153	3.48144	0.219115
500.244	3.48023	0.223385
500.275	3.48144	0.219725
500.305	3.47473	0.219725
500.305	3.48449	0.215455
500.366	3.47778	0.222165
500.427	3.48786	0.221255
500.305	3.48632	0.214235
500.305	3.48541	0.21881
500.275	3.48327	0.212405
500.305	3.48969	0.219425
500.336	3.47931	0.225525
500.244	3.48145	0.220335
500.275	3.47809	0.21637
500.305	3.48633	0.22461
500.275	3.48633	0.20996
500.305	3.47992	0.2182
500.336	3.48145	0.216065
500.366	3.49396	0.21515
500.366	3.47931	0.21515
500.427	3.48907	0.218815
500.366	3.48145	0.217895
500.427	3.48389	0.214845
500.366	3.47809	0.21454
500.427	3.48603	0.221255
500.397	3.48144	0.215455
500.366	3.48389	0.216675
500.427	3.4903	0.218815
500.366	3.47718	0.214235
500.427	3.48602	0.2182
500.458	3.48999	0.22034
500.397	3.48877	0.22156
500.366	3.48754	0.217895
500.458	3.49274	0.21759
500.427	3.4845	0.21179
500.458	3.48511	0.2124
500.427	3.48602	0.22003
500.427	3.48236	0.21637
500.427	3.4842	0.227355
500.519	3.4906	0.21057
500.519	3.48815	0.216065
500.519	3.4848	0.21271
500.488	3.48327	0.216675
500.458	3.48755	0.21301
500.488	3.48266	0.221555
500.488	3.48053	0.21454
500.427	3.4848	0.21759
500.488	3.47565	0.212705
500.488	3.48175	0.21637
500.458	3.47778	0.221555
500.488	3.4851	0.216065
500.519	3.48327	0.213625
500.519	3.48541	0.21454
500.519	3.48022	0.216065
500.549	3.48602	0.224305
500.549	3.48359	0.210265
500.549	3.48327	0.214235
500.549	3.48877	0.22034
500.549	3.47992	0.21515
500.58	3.47778	0.216675
500.58	3.48602	0.212095
500.549	3.48785	0.21637
500.549	3.48755	0.21484
500.549	3.48541	0.21942
500.58	3.49487	0.217285
500.641	3.48236	0.21881
500.671	3.48786	0.213925
500.61	3.48266	0.217285
500.549	3.48877	0.21423
500.58	3.48816	0.224
500.61	3.48114	0.21576
500.61	3.48664	0.209045
500.61	3.48724	0.221255
500.641	3.4851	0.220945
500.549	3.48847	0.210875
500.61	3.48785	0.221865
500.61	3.48572	0.20874
500.641	3.48328	0.20813
500.61	3.49731	0.217285
500.671	3.48206	0.211795
500.671	3.48816	0.20996
500.641	3.48236	0.22186
500.702	3.48633	0.2124
500.671	3.48419	0.21576
500.671	3.48236	0.21454
500.702	3.48786	0.212095
500.671	3.48541	0.21759
500.702	3.48542	0.225525
500.732	3.49304	0.20813
500.732	3.48664	0.210875
500.702	3.48907	0.219425
500.732	3.48449	0.218505
500.702	3.48815	0.216675
500.732	3.49213	0.21454
500.732	3.48327	0.205075
500.763	3.48449	0.213015
500.763	3.49243	0.22034
500.671	3.49182	0.2124
500.732	3.48664	0.213925
500.702	3.48969	0.215755
500.854	3.48297	0.2182
500.732	3.49152	0.214535
500.793	3.48632	0.216065
500.824	3.47687	0.21454
500.702	3.48602	0.2182
500.793	3.48298	0.226135
500.824	3.48602	0.21576
500.763	3.48542	0.210875
500.793	3.48786	0.213925
500.824	3.48297	0.21637
500.732	3.48816	0.22156
500.793	3.4848	0.21454
500.854	3.48999	0.22522
500.824	3.48755	0.21912
500.793	3.47718	0.220335
500.824	3.48358	0.22186
500.854	3.48236	0.21942
500.854	3.47931	0.21393
500.885	3.49091	0.2182
500.854	3.48541	0.21393
500.885	3.48786	0.222475
500.885	3.48053	0.21942
500.916	3.47931	0.22125
500.854	3.48541	0.21698
500.854	3.49152	0.227965
500.854	3.48297	0.21637
500.885	3.47961	0.216675
500.824	3.48542	0.211485
500.885	3.47961	0.22522
500.854	3.48877	0.21545
500.854	3.48542	0.229795
500.885	3.48053	0.21515
500.946	3.48786	0.220035
500.916	3.48114	0.21698
500.885	3.48572	0.217895
500.946	3.4851	0.217895
500.916	3.4903	0.224915
501.007	3.49244	0.216675
500.946	3.48969	0.214535
500.977	3.48664	0.220035
500.946	3.48755	0.21362
500.946	3.48999	0.20935
501.007	3.4903	0.224305
500.977	3.4906	0.22034
500.977	3.48389	0.213625
500.977	3.48572	0.215455
500.946	3.47809	0.21515
500.946	3.48389	0.222165
500.977	3.48114	0.21942
500.946	3.49151	0.212705
500.977	3.49274	0.21515
501.007	3.49121	0.21484
500.977	3.4851	0.219725
501.007	3.48053	0.21515
501.007	3.49182	0.22095
501.007	3.48297	0.22003
501.038	3.49182	0.219115
501.007	3.48724	0.213925
501.038	3.49244	0.219115
500.977	3.48175	0.22003
501.099	3.48999	0.21606
501.007	3.48632	0.234375
501.129	3.49793	0.211185
501.129	3.48175	0.22003
501.038	3.48603	0.223085
501.099	3.48022	0.216065
501.099	3.4906	0.21179
501.129	3.48389	0.212405
501.038	3.48542	0.210265
501.099	3.49793	0.208745
501.099	3.4964	0.21149
501.129	3.48786	0.219425
501.16	3.49335	0.210265
501.099	3.49396	0.21332
501.129	3.4906	0.21179
501.099	3.49487	0.218505
501.19	3.49518	0.21271
501.129	3.47809	0.21454
501.099	3.48877	0.20935
501.068	3.48419	0.2182
501.129	3.49243	0.214235
501.129	3.49243	0.219725
501.16	3.48297	0.21271
501.16	3.49243	0.22034
501.099	3.4903	0.218815
501.038	3.49579	0.21881
501.038	3.48359	0.208435
501.038	3.4848	0.21454
501.038	3.48664	0.223695
501.19	3.48572	0.219725
501.16	3.49518	0.21454
501.251	3.48724	0.221865
501.221	3.49304	0.21301
501.251	3.4906	0.21301
501.282	3.48632	0.215455
501.312	3.479	0.221555
501.312	3.48877	0.21606
501.282	3.48327	0.214845
501.343	3.49701	0.21881
501.343	3.48755	0.21179
501.312	3.48786	0.219425
501.251	3.48693	0.217895
501.221	3.48999	0.21851
501.221	3.49426	0.213625
501.312	3.49396	0.221865
501.251	3.48693	0.216065
501.282	3.48602	0.21576
501.282	3.49121	0.21484
501.282	3.49151	0.225525
501.373	3.49518	0.21637
501.282	3.49335	0.212095
501.373	3.4909	0.209655
501.343	3.48664	0.220035
501.343	3.48633	0.22217
501.312	3.49487	0.21118
501.434	3.48602	0.21454
501.373	3.49396	0.2182
501.343	3.49366	0.217895
501.373	3.47961	0.216065
501.312	3.48419	0.222475
501.343	3.48022	0.220335
501.282	3.4903	0.21759
501.373	3.48542	0.225525
501.343	3.49335	0.21332
501.404	3.48938	0.22278
501.434	3.48541	0.21698
501.434	3.49396	0.21637
501.404	3.48969	0.216365
501.373	3.49091	0.21698
501.434	3.49701	0.21332
501.465	3.49457	0.21271
501.404	3.48449	0.219725
501.434	3.49182	0.21973
501.434	3.48511	0.22339
501.404	3.49609	0.213625
501.434	3.48785	0.21759
501.465	3.48969	0.218205
501.434	3.4903	0.219425
501.465	3.48847	0.215755
501.465	3.48449	0.221555
501.465	3.48694	0.22156
501.434	3.49213	0.223085
501.404	3.48693	0.216065
501.465	3.49701	0.22369
501.465	3.48297	0.21515
501.434	3.48389	0.217895
501.465	3.48877	0.20874
501.465	3.49457	0.227965
501.495	3.49213	0.223085
501.465	3.47748	0.21698
501.495	3.49365	0.22156
501.465	3.4848	0.21454
501.526	3.49182	0.218505
501.465	3.4906	0.21973
501.556	3.49152	0.2182
501.587	3.48541	0.21759
501.495	3.48999	0.22217
501.495	3.48694	0.22156
501.495	3.49396	0.2182
501.526	3.4851	0.217895
501.587	3.49793	0.215455
501.587	3.48542	0.223695
501.556	3.48602	0.212095
501.587	3.48542	0.221255
501.526	3.48145	0.213625
501.556	3.49518	0.224915
501.526	3.49121	0.22217
501.587	3.48846	0.21698
501.526	3.48266	0.220945
501.617	3.48785	0.2182
501.587	3.48602	0.221865
501.526	3.49365	0.220335
501.648	3.48938	0.2179
501.617	3.4906	0.21973
501.648	3.48877	0.22461
501.617	3.48327	0.217895
501.648	3.49182	0.22644
501.617	3.48816	0.22522
501.74	3.48755	0.21973
501.648	3.48938	0.22217
501.617	3.48144	0.219115
501.587	3.49396	0.209045
501.587	3.49304	0.213625
501.678	3.49213	0.21698
501.617	3.49701	0.22064
501.709	3.4964	0.21576
501.678	3.48481	0.212095
501.709	3.48236	0.22186
501.648	3.4909	0.219425
501.709	3.48938	0.22278
501.678	3.49182	0.216065
501.648	3.48938	0.2179
501.678	3.48724	0.220035
501.709	3.49548	0.219115
501.709	3.49182	0.22217
501.709	3.48938	0.21484
501.709	3.4967	0.219725
501.77	3.48786	0.213925
501.77	3.49304	0.22095
501.801	3.48693	0.217895
501.709	3.48847	0.224305
501.77	3.4906	0.21912
501.77	3.49579	0.22064
501.77	3.4903	0.212705
501.77	3.49365	0.22461
501.77	3.4848	0.22125
501.77	3.48114	0.21576
501.709	3.48816	0.22217
501.801	3.49396	0.223695
501.831	3.49884	0.21332
501.831	3.50036	0.215455
501.862	3.4906	0.21118
501.831	3.49823	0.21942
501.892	3.4906	0.21851
501.77	3.49274	0.222475
501.831	3.49213	0.213925
501.74	3.49152	0.21759
501.831	3.49152	0.21881
501.862	3.48999	0.22644
501.862	3.49548	0.219115
501.831	3.49304	0.22766
501.892	3.49243	0.218505
501.892	3.4967	0.219115
501.862	3.49579	0.21698
501.892	3.48815	0.217285
501.892	3.48907	0.216365
501.862	3.49731	0.216675
501.892	3.49914	0.216675
501.862	3.48999	0.22461
501.862	3.49579	0.21515
501.862	3.48449	0.217285
501.862	3.48542	0.221865
501.892	3.4848	0.21759
501.831	3.4906	0.22156
501.892	3.48724	0.205385
501.953	3.48847	0.218815
501.892	3.48175	0.22736
501.953	3.48907	0.216365
501.984	3.4845	0.22278
501.953	3.49304	0.22156
501.953	3.48907	0.213925
501.953	3.4903	0.218815
501.953	3.49426	0.215455
501.984	3.48359	0.226745
501.892	3.48664	0.222475
501.953	3.48542	0.221865
501.953	3.4964	0.21271
501.984	3.49487	0.222165
501.984	3.48907	0.223695
501.984	3.48816	0.22278
501.984	3.48815	0.217285
502.014	3.49457	0.222475
502.075	3.49396	0.221865
502.075	3.4909	0.223085
502.075	3.49152	0.21881
502.014	3.49366	0.217895
502.106	3.48785	0.21637
501.984	3.48786	0.224305
502.045	3.49213	0.21637
501.984	3.49274	0.220645
502.075	3.49244	0.219115
502.075	3.4906	0.21912
502.075	3.48969	0.223085
502.075	3.49487	0.224
502.014	3.48816	0.21301
502.106	3.48969	0.221865
502.075	3.49121	0.21973
502.136	3.49151	0.229795
502.075	3.48297	0.21454
502.106	3.50067	0.21637
502.167	3.48754	0.218505
502.136	3.49182	0.219115
502.197	3.49151	0.222475
502.075	3.4906	0.22034
502.136	3.48816	0.21912
502.075	3.48816	0.21362
502.167	3.49121	0.22339
502.106	3.48938	0.21729
502.136	3.48816	0.224
502.167	3.4967	0.223385
502.106	3.49335	0.21698
502.136	3.48999	0.21362
502.136	3.49335	0.223085
502.167	3.49793	0.214845
502.258	3.49396	0.2182
502.35	3.48969	0.216365
502.38	3.48877	0.2179
502.35	3.49578	0.224305
502.38	3.4906	0.23254
502.289	3.4967	0.217895
502.258	3.49152	0.21637
502.197	3.49182	0.214845
502.136	3.4909	0.222475
502.106	3.4909	0.221255
502.136	3.49457	0.22125
502.167	3.49213	0.213925
502.289	3.4964	0.21637
502.197	3.48999	0.216675
502.167	3.4909	0.222475
502.197	3.48938	0.21729
502.258	3.49945	0.21637
502.289	3.49151	0.222475
502.289	3.49365	0.214235
502.258	3.48907	0.218205
502.289	3.48755	0.20996
502.258	3.49731	0.219725
502.289	3.5025	0.21881
502.289	3.50098	0.212405
502.289	3.50036	0.219725
502.289	3.49579	0.21942
502.258	3.49335	0.223085
502.258	3.49243	0.22034
502.289	3.49853	0.221555
502.289	3.49884	0.21515
502.289	3.48541	0.22003
502.319	3.4964	0.21393
502.35	3.49243	0.217895
502.258	3.49975	0.221555
502.289	3.48786	0.220035
502.35	3.50769	0.21301
502.35	3.4964	0.2182
502.38	3.49182	0.21973
502.35	3.49548	0.22339
502.289	3.49213	0.221865
502.35	3.49213	0.2182
502.411	3.49731	0.22522
502.38	3.49151	0.220645
502.411	3.49975	0.220945
502.35	3.48755	0.21301
502.441	3.49487	0.217895
502.38	3.49853	0.223385
502.472	3.49914	0.222165
502.472	3.49273	0.212095
502.472	3.50006	0.21881
502.441	3.48816	0.21545
502.38	3.49396	0.22003
502.472	3.49151	0.224915
502.411	3.49243	0.22217
502.441	3.4964	0.2182
502.411	3.4906	0.217285
502.472	3.49396	0.222475
502.502	3.48572	0.220335
502.441	3.49274	0.2182
502.502	3.49884	0.21881
502.502	3.50586	0.21301
502.533	3.49121	0.21362
502.472	3.4964	0.21942
502.502	3.49396	0.21881
502.472	3.49548	0.217285
502.502	3.49762	0.22369
502.533	3.49487	0.214845
502.533	3.49152	0.221255
502.533	3.48877	0.22095
502.533	3.4903	0.21637
502.502	3.48847	0.221255
502.502	3.4964	0.2298
502.533	3.48877	0.21301
502.533	3.49762	0.21759
502.533	3.4903	0.220035
502.563	3.4964	0.22125
502.502	3.49731	0.217285
502.563	3.49579	0.22125
502.625	3.50037	0.224
502.533	3.49579	0.2182
502.533	3.49182	0.22339
502.594	3.50281	0.22949
502.563	3.49426	0.22217
502.472	3.4964	0.22308
502.594	3.50036	0.220335
502.594	3.49823	0.21698
502.655	3.4964	0.22308
502.625	3.49762	0.21088
502.594	3.4967	0.216065
502.625	3.49793	0.214845
502.655	3.49731	0.220335
502.655	3.49579	0.2182
502.594	3.49426	0.22217
502.625	3.4967	0.223385
502.655	3.48816	0.217895
502.655	3.4961	0.218505
502.625	3.49793	0.222775
502.625	3.49457	0.223695
502.686	3.49213	0.21698
502.655	3.49945	0.22308
502.686	3.49243	0.22583
502.655	3.49457	0.21942
502.655	3.50007	0.224305
502.686	3.49518	0.2182
502.747	3.49731	0.219725
502.716	3.49731	0.222165
502.716	3.49182	0.22339
502.686	3.49518	0.21637
502.716	3.50739	0.222475
502.716	3.50128	0.21759
502.747	3.49518	0.21454
502.747	3.49274	0.222475
502.686	3.48359	0.227965
502.716	3.49396	0.21881
502.747	3.49579	0.22919
502.777	3.49457	0.21698
502.747	3.49731	0.219725
502.655	3.49579	0.21332
502.747	3.49914	0.221555
502.686	3.49182	0.22156
502.777	3.50311	0.226745
502.869	3.49976	0.20996
502.747	3.50006	0.22003
502.838	3.49243	0.22644
502.777	3.49304	0.22278
502.777	3.49365	0.216065
502.777	3.50007	0.224915
502.777	3.49853	0.211795
502.838	3.49426	0.22339
502.777	3.49518	0.21881
502.869	3.4961	0.223385
502.838	3.48572	0.217895
502.808	3.48755	0.23132
502.838	3.49731	0.229495
502.838	3.49396	0.21698
502.869	3.49243	0.219725
502.838	3.48816	0.22705
502.869	3.48938	0.22217
502.869	3.49304	0.22156
502.838	3.50158	0.221555
502.899	3.4964	0.22369
502.838	3.49579	0.21393
502.869	3.49579	0.22003
502.869	3.49701	0.21698
502.869	3.4903	0.214535
502.899	3.50128	0.22125
502.93	3.50158	0.217895
502.96	3.49487	0.217285
502.96	3.49396	0.21759
502.96	3.4909	0.224305
502.899	3.49579	0.2182
502.869	3.4967	0.221555
502.93	3.50036	0.213625
502.93	3.48907	0.218815
502.93	3.49884	0.22125
502.93	3.50067	0.2182
502.869	3.49427	0.216675
502.869	3.50464	0.22644
502.991	3.50067	0.21576
502.96	3.49304	0.22156
502.991	3.49945	0.21576
502.991	3.49457	0.223085
502.93	3.49365	0.219725
503.021	3.49823	0.2182
502.96	3.49823	0.21942
502.991	3.49793	0.212405
502.93	3.4961	0.217285
503.021	3.49945	0.21942
502.991	3.49701	0.21515
503.052	3.50037	0.22339
502.991	3.49975	0.216065
503.052	3.48907	0.215755
503.052	3.49518	0.224305
503.021	3.50068	0.225525
503.052	3.49304	0.219115
503.021	3.49426	0.22888
503.082	3.5025	0.21942
503.113	3.49701	0.21637
503.113	3.49914	0.223995
503.021	3.49365	0.220335
503.021	3.4906	0.22583
503.021	3.49548	0.222165
503.052	3.49793	0.222775
503.082	3.4964	0.21576
503.113	3.49823	0.22308
503.082	3.49701	0.225525
503.082	3.50525	0.21973
503.082	3.49518	0.21881
503.082	3.49548	0.224
503.113	3.49121	0.216065
503.113	3.48999	0.217285
503.113	3.49885	0.225525
503.143	3.49823	0.22003
503.143	3.49731	0.22522
503.082	3.49335	0.223695
503.143	3.50098	0.219115
503.204	3.49762	0.2298
503.174	3.50434	0.222475
503.235	3.49335	0.221865
503.143	3.49518	0.21881
503.082	3.49853	0.221555
502.991	3.49121	0.22461
503.021	3.49975	0.228275
503.052	3.49853	0.220945
503.082	3.50311	0.222475
503.235	3.49975	0.222775
503.235	3.50067	0.22186
503.296	3.50189	0.21942
503.265	3.50159	0.21057
503.326	3.50007	0.224915
503.418	3.49975	0.213015
503.387	3.4961	0.222775
503.326	3.50128	0.22125
503.357	3.49793	0.219115
503.357	3.49701	0.22369
503.326	3.49853	0.213625
503.326	3.50464	0.224
503.326	3.49182	0.22156
503.204	3.5019	0.226745
503.296	3.50373	0.213925
503.204	3.50098	0.221555
503.235	3.50433	0.21576
503.265	3.49182	0.21973
503.235	3.49853	0.221555
503.326	3.49701	0.21942
503.326	3.49975	0.216065
503.326	3.49701	0.21698
503.357	3.49945	0.22125
503.357	3.49823	0.21454
503.357	3.50006	0.22064
503.357	3.50311	0.225525
503.357	3.50586	0.21545
503.387	3.50373	0.223695
503.326	3.50464	0.23193
503.357	3.50158	0.220945
503.357	3.50372	0.21942
503.326	3.50708	0.224
503.326	3.50281	0.22522
503.387	3.50647	0.22095
503.387	3.50067	0.22003
503.51	3.50922	0.21637
503.387	3.50769	0.21179
503.357	3.49884	0.21881
503.357	3.51166	0.21698
503.448	3.50495	0.218815
503.387	3.49731	0.219115
503.418	3.4967	0.22461
503.357	3.50403	0.21118
503.387	3.50158	0.216065
503.357	3.50861	0.225525
503.418	3.49975	0.216065
503.387	3.49975	0.219115
503.418	3.4967	0.213015
503.418	3.50342	0.22034
503.448	3.50128	0.21576
503.479	3.50159	0.22827
503.479	3.50861	0.214535
503.479	3.50159	0.22339
503.448	3.50311	0.220645
503.479	3.50067	0.21393
503.448	3.50952	0.219115
503.479	3.50708	0.22827
503.479	3.49518	0.21637
503.479	3.50616	0.220035
503.479	3.50739	0.21698
503.479	3.50892	0.216675
503.51	3.50251	0.221255
503.51	3.51258	0.221555
503.51	3.50891	0.20508
503.51	3.50647	0.20569
503.51	3.50434	0.214535
503.571	3.50372	0.220645
503.571	3.50464	0.21362
503.601	3.50128	0.21515
503.571	3.51075	0.219115
503.601	3.51166	0.21454
503.51	3.50128	0.22003
503.51	3.49731	0.212405
503.571	3.50677	0.219425
503.571	3.50952	0.214845
503.723	3.50494	0.226745
503.571	3.50891	0.21423
503.571	3.50739	0.222475
503.571	3.50067	0.21759
503.571	3.5083	0.21423
503.632	3.50677	0.219425
503.571	3.51288	0.21881
503.632	3.50982	0.223085
503.632	3.50647	0.21851
503.632	3.50311	0.22003
503.662	3.50739	0.212095
503.632	3.50616	0.220645
503.632	3.49609	0.22583
503.662	3.51074	0.20935
503.723	3.50616	0.21698
503.662	3.49518	0.22247
503.693	3.50402	0.219115
503.693	3.50158	0.220335
503.693	3.50372	0.220645
503.693	3.50556	0.210265
503.662	3.50647	0.21362
503.662	3.50434	0.226745
503.662	3.50556	0.221865
503.693	3.49731	0.223995
503.601	3.50159	0.22461
503.723	3.50586	0.21973
503.662	3.50586	0.21973
503.723	3.49335	0.2182
503.693	3.4964	0.224305
503.723	3.51166	0.21515
503.662	3.50403	0.224
503.693	3.50769	0.20874
503.754	3.50739	0.21698
503.723	3.50036	0.216675
503.693	3.50281	0.218505
503.723	3.50647	0.21484
503.723	3.50556	0.231015
503.754	3.50677	0.220035
503.754	3.50068	0.223695
503.815	3.50373	0.213925
503.876	3.50068	0.223085
503.784	3.50189	0.23041
503.815	3.50678	0.225525
503.815	3.50647	0.21851
503.784	3.50251	0.224915
503.815	3.50251	0.226135
503.815	3.50403	0.22095
503.876	3.50159	0.22522
503.815	3.50403	0.22156
503.845	3.50128	0.23407
503.815	3.50434	0.223695
503.845	3.49731	0.222775
503.845	3.50067	0.22186
503.845	3.50281	0.219115
503.815	3.50311	0.21759
503.815	3.51196	0.22339
503.815	3.50525	0.21851
503.876	3.50006	0.2182
503.876	3.50464	0.22827
503.876	3.50068	0.224915
503.815	3.50128	0.222475
503.845	3.5083	0.22278
503.937	3.50616	0.211485
503.906	3.50494	0.220035
503.906	3.51105	0.228575
503.906	3.50494	0.222475
503.906	3.49548	0.220335
503.906	3.50342	0.22461
503.967	3.50861	0.219425
503.906	3.50068	0.223085
503.937	3.508	0.21576
503.937	3.50281	0.219115
503.967	3.49914	0.219725
503.967	3.51715	0.225525
503.937	3.50861	0.21637
503.937	3.50556	0.224305
503.876	3.49793	0.223385
503.967	3.50434	0.221865
503.967	3.50769	0.217285
503.967	3.50128	0.222475
504.028	3.51166	0.22064
503.937	3.51013	0.22461
503.998	3.50799	0.213315
503.998	3.51105	0.21942
503.998	3.4967	0.219115
503.967	3.50097	0.220335
504.028	3.50769	0.2301
503.998	3.51165	0.224305
504.059	3.50739	0.219425
504.059	3.50678	0.223085
503.967	3.50311	0.21759
504.089	3.50952	0.22278
503.998	3.50403	0.22095
504.059	3.50739	0.222475
504.059	3.5083	0.21362
504.059	3.50494	0.21759
504.059	3.5025	0.21942
504.059	3.50068	0.224305
504.059	3.50739	0.222475
504.028	3.51013	0.22278
504.089	3.50036	0.220945
504.059	3.51044	0.21698
504.089	3.50219	0.219725
504.059	3.51349	0.22308
504.089	3.5144	0.227055
504.15	3.50616	0.218205
504.12	3.50586	0.22278
504.12	3.51654	0.21698
504.15	3.50556	0.221865
504.089	3.50128	0.21332
504.12	3.50555	0.229185
504.181	3.51166	0.22064
504.12	3.50525	0.21973
504.15	3.50036	0.219115
504.12	3.49975	0.220335
504.15	3.50068	0.225525
504.089	3.50799	0.214535
504.12	3.51715	0.21454
504.15	3.50067	0.21881
504.211	3.50128	0.21759
504.181	3.5019	0.224915
504.364	3.50739	0.213925
504.364	3.50464	0.22827
504.425	3.51258	0.214235
504.364	3.51075	0.219725
504.333	3.51135	0.20996
504.303	3.50922	0.21576
504.181	3.51136	0.219725
504.15	3.51136	0.215455
504.12	3.50769	0.22217
504.12	3.50555	0.215145
504.089	3.50464	0.21912
504.12	3.5028	0.217895
504.12	3.50464	0.216065
504.089	3.50158	0.220945
504.15	3.51471	0.2182
504.242	3.50831	0.215455
504.272	3.50769	0.22278
504.242	3.51288	0.21881
504.272	3.50709	0.217285
504.272	3.4967	0.216675
504.303	3.50556	0.220035
504.242	3.5138	0.219725
504.303	3.50341	0.218505
504.242	3.51013	0.20813
504.211	3.50555	0.21698
504.242	3.50342	0.22095
504.242	3.50341	0.219115
504.303	3.51471	0.21759
504.303	3.51562	0.219115
504.333	3.51288	0.22003
504.303	3.50433	0.21759
504.333	3.51044	0.21637
504.333	3.51166	0.21515
504.364	3.50494	0.21759
504.425	3.51318	0.22461
504.364	3.50616	0.218815
504.333	3.50982	0.221255
504.333	3.50158	0.219115
504.364	3.5144	0.216065
504.425	3.51319	0.214235
504.333	3.50678	0.224915
504.486	3.51044	0.21515
504.395	3.51136	0.218505
504.364	3.50556	0.222475
504.395	3.5144	0.221555
504.395	3.50555	0.21759
504.425	3.50219	0.215455
504.425	3.50678	0.221255
504.425	3.50861	0.227355
504.395	3.51014	0.220335
504.456	3.50616	0.227355
504.425	3.51135	0.22278
504.456	3.50402	0.216675
504.456	3.50495	0.220645
504.425	3.51075	0.216675
504.364	3.50892	0.217285
504.425	3.50006	0.21698
504.395	3.50251	0.223085
504.425	3.50861	0.21881
504.517	3.50311	0.227355
504.456	3.51135	0.22827
504.486	3.49914	0.221555
504.486	3.5083	0.22217
504.486	3.50739	0.221255
504.486	3.51685	0.220945
504.547	3.51196	0.20996
504.395	3.50799	0.219425
504.456	3.50892	0.219115
504.517	3.51044	0.21942
504.456	3.51715	0.23041
504.547	3.5083	0.21973
504.486	3.50799	0.221865
504.547	3.50678	0.220645
504.547	3.50525	0.22339
504.547	3.50739	0.21698
504.456	3.50677	0.224305
504.547	3.51105	0.21393
504.547	3.50952	0.22217
504.517	3.51348	0.226745
504.578	3.50952	0.22339
504.578	3.50616	0.224305
504.578	3.5144	0.22644
504.608	3.50922	0.220645
504.608	3.51349	0.22369
504.578	3.5022	0.22339
504.639	3.5083	0.21912
504.608	3.49853	0.219725
504.578	3.5144	0.22583
504.639	3.51166	0.21271
504.639	3.49762	0.22247
504.578	3.50402	0.218505
504.608	3.50647	0.22339
504.578	3.50311	0.224305
504.547	3.50677	0.224305
504.639	3.50831	0.218505
504.578	3.50434	0.229185
504.608	3.50495	0.223085
504.608	3.50556	0.225525
504.669	3.50891	0.22522
504.7	3.51319	0.228275
504.639	3.51227	0.21637
504.7	3.51043	0.224305
504.73	3.49914	0.211795
504.73	3.51166	0.22125
504.669	3.50922	0.226745
504.669	3.50525	0.21973
504.822	3.50616	0.226745
504.669	3.50952	0.22217
504.7	3.51258	0.221555
504.7	3.50739	0.223695
504.7	3.50861	0.228575
504.761	3.51197	0.229495
504.7	3.51288	0.21759
504.73	3.51928	0.218505
504.73	3.50769	0.22705
504.73	3.50769	0.22339
504.73	3.50861	0.224915
504.73	3.50891	0.21301
504.852	3.51226	0.223085
504.791	3.50586	0.21484
504.791	3.51562	0.219115
504.791	3.51288	0.22064
504.791	3.50983	0.21454
504.7	3.5141	0.22186
504.73	3.5083	0.22156
504.852	3.51166	0.210875
504.822	3.52111	0.217895
504.791	3.5138	0.217895
504.791	3.51166	0.22186
504.822	3.51502	0.216675
504.822	3.5144	0.219725
504.883	3.52081	0.21515
504.822	3.5141	0.21698
504.822	3.5025	0.2182
504.73	3.51319	0.222165
504.852	3.51074	0.20874
504.791	3.51288	0.227965
504.852	3.51745	0.220945
504.822	3.50891	0.22217
504.852	3.51349	0.22064
504.852	3.51013	0.224
504.852	3.51196	0.22461
504.883	3.51165	0.226135
504.852	3.5138	0.217895
504.974	3.51227	0.21576
504.883	3.51532	0.22003
504.883	3.50251	0.223695
504.852	3.50861	0.224915
504.852	3.51502	0.231935
504.883	3.50861	0.21637
504.913	3.50372	0.21881
504.944	3.5138	0.220335
504.913	3.50953	0.214235
504.913	3.50678	0.221255
504.944	3.50586	0.21362
504.974	3.51105	0.221865
504.944	3.51044	0.2182
504.944	3.50799	0.220645
504.852	3.50891	0.224
504.944	3.50739	0.223085
504.974	3.51288	0.226135
504.913	3.51899	0.222475
504.974	3.51044	0.21332
504.974	3.51165	0.222475
504.974	3.51166	0.21332
505.005	3.5196	0.222475
505.005	3.51685	0.216065
505.005	3.51165	0.223085
505.035	3.51959	0.2182
505.035	3.51868	0.20935
505.035	3.51105	0.222475
505.066	3.50678	0.223085
504.974	3.51013	0.22095
505.035	3.5199	0.224
505.035	3.51745	0.220945
505.096	3.5138	0.218505
505.035	3.51806	0.217285
505.035	3.51654	0.22003
505.035	3.51105	0.22003
505.035	3.51928	0.217895
505.066	3.51837	0.2182
505.066	3.50647	0.21729
505.066	3.51227	0.21332
505.127	3.51532	0.22125
505.066	3.50982	0.210875
505.127	3.51257	0.22644
505.096	3.51227	0.21881
505.157	3.51074	0.22217
505.066	3.50037	0.22522
505.066	3.51502	0.220335
505.157	3.50799	0.214535
505.096	3.5141	0.22308
505.127	3.51715	0.22308
505.096	3.51654	0.22125
505.127	3.50922	0.220645
505.066	3.50952	0.22522
505.035	3.50983	0.22003
504.913	3.51471	0.22003
504.852	3.51562	0.227665
504.883	3.51165	0.222475
505.035	3.51471	0.21759
505.219	3.51136	0.218505
505.28	3.51776	0.2182
505.28	3.5083	0.22339
505.341	3.5138	0.223385
505.341	3.51532	0.22003
505.341	3.51013	0.21301
505.28	3.50983	0.21698
505.341	3.50464	0.22095
505.341	3.51014	0.216675
505.219	3.51136	0.230715
505.28	3.51837	0.208435
505.219	3.51197	0.222165
505.28	3.51258	0.217895
505.249	3.51319	0.213015
505.188	3.52234	0.21912
505.188	3.51898	0.223695
505.219	3.51623	0.219115
505.219	3.51654	0.22125
505.28	3.51166	0.22064
505.28	3.51837	0.21759
505.341	3.51715	0.22186
505.249	3.51319	0.231935
505.28	3.51349	0.22858
505.249	3.5205	0.216675
505.249	3.51685	0.228275
505.28	3.5202	0.21881
505.341	3.51623	0.219115
505.341	3.51898	0.22003
505.341	3.51532	0.22247
505.371	3.51746	0.22461
505.28	3.50708	0.22583
505.341	3.50495	0.224915
505.341	3.51135	0.219115
505.341	3.52112	0.22461
505.371	3.5138	0.214845
505.402	3.52203	0.21637
505.432	3.51898	0.21698
505.402	3.51898	0.226745
505.432	3.51867	0.216675
505.402	3.5144	0.22644
505.432	3.5141	0.21759
505.432	3.51288	0.22003
505.402	3.52081	0.21698
505.402	3.51745	0.217895
505.402	3.50952	0.22339
505.402	3.51532	0.2243
505.402	3.51716	0.227355
505.432	3.52112	0.22034
505.402	3.51685	0.214235
505.402	3.5144	0.22583
505.493	3.51532	0.21332
505.432	3.50678	0.220645
505.463	3.52264	0.223695
505.493	3.52112	0.21423
505.432	3.51685	0.22644
505.402	3.50922	0.225525
505.432	3.5202	0.21698
505.463	3.51593	0.21698
505.432	3.52265	0.221865
505.463	3.51654	0.21637
505.463	3.52203	0.2182
505.493	3.51562	0.219725
505.463	3.51166	0.21881
505.463	3.5086	0.226135
505.463	3.5202	0.228575
505.524	3.51562	0.212405
505.554	3.5138	0.214845
505.524	3.5141	0.22064
505.554	3.51593	0.21576
505.493	3.51623	0.222775
505.524	3.52295	0.21973
505.585	3.52783	0.20813
505.585	3.51532	0.22308
505.524	3.51257	0.22339
505.585	3.51928	0.219115
505.585	3.52601	0.218505
505.554	3.51867	0.221555
505.615	3.51745	0.214845
505.554	3.52142	0.21637
505.554	3.52173	0.22583
505.554	3.51776	0.22125
505.554	3.51806	0.219115
505.585	3.52539	0.22278
505.554	3.51898	0.21881
505.554	3.51562	0.220335
505.554	3.52265	0.226135
505.615	3.51929	0.22888
505.585	3.5141	0.21759
505.615	3.51868	0.22583
505.585	3.51715	0.226135
505.615	3.5138	0.227665
505.646	3.50982	0.224305
505.615	3.51715	0.21881
505.615	3.51014	0.218505
505.676	3.52112	0.22278
505.646	3.51959	0.23163
505.707	3.51655	0.208435
505.676	3.5141	0.225525
505.676	3.5083	0.224
505.615	3.51807	0.22339
505.676	3.51776	0.22247
505.646	3.51654	0.22797
505.646	3.5202	0.22064
505.676	3.51227	0.22064
505.676	3.51837	0.227965
505.676	3.5141	0.22247
505.676	3.51471	0.22003
505.646	3.5196	0.223085
505.707	3.51989	0.216675
505.798	3.51258	0.217895
505.737	3.51685	0.213015
505.798	3.51562	0.215455
505.737	3.51227	0.226745
505.859	3.51898	0.21881
505.737	3.52723	0.215455
505.768	3.51623	0.217285
505.89	3.5144	0.221555
505.737	3.51258	0.222165
505.737	3.51806	0.219725
505.829	3.52234	0.22644
505.829	3.5205	0.220335
505.768	3.51928	0.214845
505.737	3.5205	0.219115
505.798	3.51959	0.22125
505.798	3.5199	0.224
505.859	3.52203	0.219425
505.798	3.51745	0.219115
505.829	3.51715	0.22186
505.798	3.51685	0.214845
505.768	3.51502	0.213015
505.829	3.51867	0.217895
505.829	3.51745	0.234375
505.859	3.5196	0.210265
505.89	3.5202	0.22064
505.829	3.51685	0.215455
505.829	3.51959	0.2182
505.859	3.52082	0.231015
505.829	3.51807	0.22339
505.859	3.52082	0.221255
505.859	3.51593	0.21698
505.89	3.51806	0.219115
505.89	3.52447	0.223085
505.859	3.50769	0.216675
505.92	3.52234	0.22156
505.92	3.52386	0.218205
505.92	3.52356	0.21606
505.859	3.52569	0.226135
505.92	3.51319	0.217895
505.92	3.52906	0.217895
505.92	3.51685	0.218505
505.859	3.51715	0.224915
505.951	3.52723	0.219115
505.951	3.51899	0.210875
505.92	3.51898	0.21515
505.981	3.51745	0.220335
505.981	3.51196	0.22461
505.951	3.52691	0.224305
505.981	3.52478	0.22156
506.012	3.526	0.21423
506.042	3.51928	0.217895
506.042	3.52173	0.22034
505.92	3.52295	0.22034
505.981	3.526	0.22583
505.951	3.52417	0.21362
506.012	3.52295	0.22705
506.042	3.51777	0.209655
506.042	3.52935	0.210875
505.951	3.5205	0.215455
506.042	3.526	0.22766
506.012	3.51745	0.220945
506.073	3.52326	0.227355
506.042	3.51898	0.2182
506.042	3.51989	0.216675
506.042	3.52143	0.220035
506.073	3.52356	0.22705
506.042	3.51837	0.2121
506.073	3.51288	0.21759
506.073	3.5202	0.2182
506.104	3.51715	0.21515
506.104	3.51623	0.220335
506.104	3.52172	0.218505
506.073	3.52234	0.22583
506.073	3.52661	0.214845
506.165	3.51502	0.223995
506.042	3.51502	0.221555
506.104	3.52936	0.2182
506.104	3.51959	0.22003
506.104	3.52447	0.215755
506.073	3.52448	0.221865
506.134	3.5254	0.216065
506.195	3.51196	0.22339
506.104	3.51685	0.217285
506.134	3.5257	0.21881
506.104	3.53149	0.22522
506.134	3.51898	0.22064
506.165	3.52906	0.221555
506.195	3.51867	0.220335
506.134	3.52722	0.20996
506.256	3.53272	0.223995
506.317	3.52112	0.22034
506.317	3.52967	0.219725
506.348	3.52326	0.218205
506.287	3.51258	0.220335
506.287	3.51899	0.208435
506.226	3.52753	0.21698
506.195	3.52509	0.224915
506.165	3.52294	0.216675
506.165	3.5199	0.22766
506.165	3.51257	0.224
506.165	3.52875	0.22064
506.134	3.52264	0.220645
506.104	3.52051	0.22583
506.134	3.51928	0.215455
506.165	3.52356	0.21179
506.195	3.51898	0.21881
506.226	3.51562	0.215455
506.226	3.51593	0.2243
506.287	3.51715	0.226135
506.287	3.51989	0.214235
506.317	3.51715	0.21759
506.256	3.51197	0.220945
506.317	3.5202	0.223695
506.226	3.52112	0.22034
506.256	3.5144	0.214235
506.287	3.52081	0.213925
506.287	3.51806	0.222165
506.317	3.52722	0.22156
506.348	3.51959	0.2182
506.348	3.52051	0.22461
506.256	3.51318	0.22461
506.317	3.51623	0.223385
506.317	3.52234	0.22156
506.317	3.52326	0.222475
506.287	3.52111	0.219725
506.256	3.51745	0.215455
506.226	3.51898	0.21942
506.317	3.51593	0.22308
506.287	3.51806	0.216675
506.287	3.52111	0.219115
506.226	3.51807	0.22705
506.226	3.5138	0.228885
506.195	3.5205	0.219725
506.226	3.51715	0.22064
506.226	3.51685	0.219725
506.165	3.5202	0.213315
506.256	3.52326	0.220645
506.195	3.51867	0.219115
506.165	3.52264	0.219425
506.195	3.50616	0.224915
506.165	3.51288	0.22186
506.165	3.51623	0.223995
506.226	3.51898	0.224305
506.195	3.51593	0.22308
506.226	3.51623	0.217285
506.073	3.52661	0.22705
506.134	3.51379	0.22522
506.165	3.51745	0.220335
506.165	3.52172	0.215455
506.165	3.51074	0.22522
506.134	3.5141	0.2243
506.165	3.51837	0.22125
506.104	3.5138	0.223995
506.104	3.51959	0.22064
506.073	3.52203	0.220645
506.104	3.5138	0.228275
506.165	3.5141	0.21881
506.165	3.52264	0.21698
506.134	3.5202	0.224305
506.134	3.52294	0.216675
506.104	3.51715	0.225525
506.073	3.52448	0.216365
506.104	3.51562	0.223995
506.073	3.50952	0.22461
506.012	3.51532	0.22797
506.042	3.51777	0.226135
506.073	3.51013	0.22705
506.073	3.51471	0.21942
506.073	3.51257	0.22705
506.073	3.52295	0.22583
506.104	3.51806	0.222775
506.042	3.51898	0.228575
506.073	3.51898	0.22064
506.042	3.51928	0.217285
506.042	3.51745	0.213015
506.073	3.51868	0.22766
506.042	3.51257	0.22644
506.012	3.5205	0.233765
505.981	3.50739	0.226135
505.951	3.51593	0.21271
505.92	3.51502	0.231325
505.951	3.50769	0.22217
505.981	3.51562	0.219115
505.951	3.5144	0.231325
505.981	3.52051	0.22339
505.951	3.52081	0.22003
505.951	3.52234	0.22095
505.981	3.51349	0.22369
505.981	3.51867	0.215455
505.951	3.51654	0.22369
505.89	3.50861	0.223085
505.981	3.51928	0.217895
505.981	3.51715	0.22247
505.981	3.50952	0.22095
505.92	3.51593	0.22491
505.92	3.51044	0.23285
505.92	3.5138	0.221555
505.951	3.51227	0.2182
505.89	3.52172	0.215455
505.89	3.5138	0.221555
505.859	3.51288	0.22186
505.89	3.5141	0.22736
505.89	3.51867	0.219115
505.89	3.50677	0.221865
505.89	3.50799	0.222475
505.768	3.51806	0.228885
505.768	3.51502	0.226445
505.798	3.5202	0.221865
505.829	3.5144	0.220335
505.829	3.51623	0.220335
505.89	3.51837	0.22247
505.859	3.51014	0.217895
505.829	3.51502	0.221555
505.798	3.51471	0.22003
505.829	3.52203	0.21881
505.89	3.5083	0.22766
505.859	3.5205	0.216065
505.829	3.51471	0.22247
505.798	3.51623	0.219115
505.92	3.50861	0.213925
505.859	3.51745	0.220945
505.829	3.51685	0.220945
505.737	3.51867	0.214235
505.798	3.51227	0.22064
505.707	3.50677	0.223695
505.798	3.50952	0.219115
505.798	3.5083	0.22522
505.768	3.51623	0.224605
505.737	3.51471	0.22308
505.737	3.51806	0.221555
505.737	3.5141	0.22003
505.676	3.5141	0.22064
505.707	3.51348	0.226135
505.707	3.51197	0.222165
505.676	3.5141	0.22308
505.798	3.5199	0.224
505.707	3.52264	0.226745
505.737	3.51288	0.209045
505.707	3.50861	0.21759
505.768	3.5147	0.225525
505.737	3.51502	0.216675
505.707	3.50922	0.221865
505.707	3.51288	0.21698
505.707	3.51288	0.225525
505.646	3.51105	0.21637
505.676	3.51135	0.22278
505.707	3.52173	0.219115
505.676	3.51502	0.223385
505.646	3.5144	0.223385
505.707	3.51593	0.21637
505.615	3.50861	0.229185
505.646	3.51715	0.224915
505.615	3.51075	0.220335
505.615	3.51288	0.21332
505.646	3.50922	0.221255
505.676	3.51105	0.222475
505.585	3.51685	0.22461
505.585	3.51349	0.21942
505.585	3.51165	0.223695
505.585	3.51685	0.217285
505.615	3.51898	0.21881
505.615	3.51746	0.22461
505.615	3.51258	0.212405
505.676	3.51196	0.22339
505.585	3.51837	0.21698
505.615	3.5202	0.21942
505.585	3.52264	0.222475
505.615	3.51349	0.22125
505.585	3.51868	0.22888
505.554	3.51745	0.217285
505.585	3.51532	0.21698
505.493	3.51623	0.222775
505.524	3.51898	0.21881
505.554	3.50861	0.2182
505.463	3.51288	0.22125
505.493	3.51227	0.226135
505.463	3.51319	0.213015
505.463	3.51959	0.2182
505.493	3.52356	0.22217
505.463	3.52051	0.224
505.493	3.51532	0.21942
505.432	3.52082	0.229185
505.493	3.52233	0.217895
505.432	3.51013	0.22766
505.493	3.50769	0.22705
505.524	3.51623	0.227665
505.493	3.5141	0.21454
505.432	3.51319	0.221555
505.432	3.52142	0.2182
505.432	3.51806	0.219115
505.402	3.51319	0.222775
505.463	3.50677	0.224305
505.371	3.51776	0.22308
505.432	3.50586	0.21851
505.341	3.51258	0.217895
505.432	3.5141	0.22064
505.402	3.50525	0.22217
505.432	3.51013	0.22583
505.463	3.50922	0.210875
505.463	3.51105	0.228575
505.402	3.50952	0.22217
505.402	3.50922	0.226745
505.463	3.50616	0.227965
505.463	3.51685	0.219725
505.432	3.50739	0.225525
505.402	3.50495	0.218815
505.341	3.51654	0.22308
505.341	3.50525	0.22705
505.341	3.51379	0.22522
505.341	3.52417	0.22034
505.28	3.51165	0.223695
505.371	3.50494	0.21759
505.432	3.51562	0.229495
505.371	3.51227	0.21881
505.371	3.51319	0.220335
505.28	3.51654	0.2182
505.28	3.51502	0.219725
505.341	3.50922	0.221255
505.28	3.51227	0.22247
505.341	3.51258	0.220335
505.28	3.51685	0.220335
505.341	3.51715	0.21698
505.341	3.51837	0.227965
505.341	3.51227	0.21942
505.28	3.50586	0.22827
505.249	3.51166	0.22003
505.28	3.51349	0.21881
505.219	3.51166	0.22064
505.249	3.51319	0.219725
505.219	3.51593	0.21576
505.188	3.51471	0.21637
505.188	3.51867	0.216065
505.219	3.50952	0.22644
505.219	3.51562	0.220945
505.219	3.5144	0.217285
505.28	3.50158	0.220945
505.188	3.50922	0.220645
505.219	3.50281	0.22583
505.219	3.51288	0.21332
505.188	3.51197	0.221555
505.188	3.51623	0.220945
505.188	3.50495	0.224915
505.219	3.50922	0.220645
505.188	3.51471	0.21393
505.127	3.51288	0.22125
505.127	3.50495	0.227355
505.157	3.51655	0.226135
505.157	3.51135	0.20874
505.188	3.51471	0.21576
505.127	3.51014	0.214235
505.127	3.51227	0.21759
505.096	3.5141	0.21393
505.157	3.50922	0.222475
505.127	3.51989	0.217285
505.127	3.51502	0.225215
505.127	3.5138	0.221555
505.188	3.51806	0.214235
505.157	3.51319	0.211185
505.066	3.51562	0.218505
505.035	3.51959	0.22003
505.066	3.52203	0.215145
505.096	3.50586	0.21545
505.035	3.51593	0.22064
505.096	3.51562	0.219725
505.066	3.51136	0.216675
505.096	3.51197	0.215455
505.127	3.51837	0.22125
505.096	3.51288	0.22308
505.066	3.51562	0.218505
505.035	3.51837	0.2182
505.066	3.50464	0.21912
505.035	3.50677	0.221865
504.974	3.50647	0.22156
504.974	3.50556	0.229795
505.005	3.50647	0.22583
504.974	3.50739	0.222475
505.035	3.51593	0.22064
505.005	3.51319	0.220945
504.974	3.50739	0.218815
504.974	3.50708	0.22827
504.974	3.50647	0.21912
505.005	3.51105	0.21881
505.066	3.51197	0.219115
504.944	3.50372	0.21881
504.944	3.5083	0.224
504.974	3.51258	0.217285
504.974	3.50739	0.222475
504.974	3.50434	0.213315
504.944	3.51074	0.22827
504.974	3.50495	0.229185
504.944	3.50861	0.21759
504.974	3.49914	0.217285
504.883	3.51319	0.230105
504.913	3.51349	0.22186
504.913	3.51013	0.22217
504.944	3.51226	0.223085
504.974	3.50799	0.220645
504.974	3.50739	0.21759
504.944	3.5141	0.225525
504.913	3.50434	0.223085
504.883	3.50952	0.21118
504.883	3.51165	0.225525
504.852	3.50739	0.220035
504.913	3.51165	0.226745
504.883	3.51318	0.22522
505.005	3.51562	0.218505
504.852	3.51563	0.22583
504.913	3.51745	0.222165
504.822	3.51715	0.21759
504.822	3.50983	0.21698
504.883	3.50922	0.227965
504.822	3.51989	0.214845
504.852	3.51197	0.222165
504.822	3.51075	0.220945
504.852	3.5138	0.221555
504.852	3.51593	0.22125
504.822	3.51013	0.22339
504.852	3.51165	0.222475
504.7	3.5022	0.22888
504.822	3.50983	0.21881
504.822	3.51349	0.2182
504.822	3.50342	0.21362
504.761	3.50159	0.22583
504.791	3.51014	0.219725
504.822	3.50403	0.21973
504.73	3.51196	0.22339
504.822	3.50586	0.21851
504.7	3.50342	0.22278
504.822	3.49762	0.22064
504.791	3.51166	0.22064
504.73	3.51135	0.22217
504.73	3.50952	0.22461
504.791	3.50158	0.214235
504.791	3.51136	0.220335
504.73	3.50097	0.220335
504.7	3.50677	0.219425
504.73	3.49854	0.22522
504.73	3.51044	0.230405
504.669	3.50953	0.216065
504.73	3.51014	0.219725
504.7	3.50586	0.22583
504.669	3.50708	0.22339
504.669	3.50097	0.220335
504.639	3.50098	0.231325
504.73	3.50037	0.22461
504.73	3.49579	0.23163
504.7	3.50036	0.221555
504.669	3.49884	0.22125
504.73	3.49793	0.223385
504.639	3.50128	0.22186
504.639	3.50739	0.229795
504.608	3.50952	0.219115
504.517	3.50068	0.223695
504.608	3.50281	0.224
504.639	3.50402	0.218505
504.669	3.50555	0.215145
504.669	3.51165	0.223085
504.7	3.50372	0.220645
504.639	3.50434	0.220645
504.608	3.50495	0.229185
504.608	3.51135	0.219115
504.578	3.50677	0.226135
504.608	3.50586	0.22278
504.578	3.50922	0.231015
504.578	3.5025	0.21759
504.456	3.5022	0.22766
504.547	3.4964	0.224305
504.547	3.50616	0.225525
504.608	3.50708	0.22766
504.608	3.50494	0.223695
504.578	3.50403	0.22278
504.547	3.49701	0.21881
504.547	3.51227	0.223695
504.578	3.50831	0.216065
504.547	3.51044	0.21942
504.547	3.51105	0.21393
504.547	3.508	0.21576
504.547	3.50464	0.22583
504.517	3.508	0.21759
504.547	3.51075	0.216065
504.486	3.50861	0.21637
504.486	3.51196	0.22339
504.486	3.49945	0.22186
504.547	3.5022	0.22522
504.486	3.50555	0.210875
504.486	3.50799	0.224915
504.456	3.51196	0.22278
504.486	3.51105	0.223085
504.547	3.50861	0.21881
504.517	3.50647	0.21851
504.578	3.50709	0.217285
504.578	3.50922	0.21637
504.608	3.5144	0.209965
504.486	3.50525	0.22217
504.456	3.50952	0.22034
504.425	3.50586	0.21851
504.364	3.50128	0.223695
504.303	3.50555	0.21759
504.333	3.5144	0.215455
504.333	3.51043	0.224915
504.364	3.50952	0.219115
504.425	3.50739	0.212095
504.303	3.50952	0.22217
504.364	3.50342	0.22156
504.364	3.50982	0.229795
504.425	3.51471	0.21759
504.364	3.50953	0.218505
504.456	3.50586	0.20874
504.364	3.50891	0.22827
504.395	3.5138	0.222165
504.303	3.51288	0.22064
504.303	3.50555	0.21698
504.333	3.51562	0.225215
504.303	3.50433	0.21881
504.242	3.50586	0.22095
504.303	3.51166	0.21881
504.303	3.50769	0.21912
504.303	3.51136	0.216065
504.303	3.50983	0.21393
504.303	3.508	0.21698
504.242	3.50311	0.223085
504.303	3.49975	0.221555
504.303	3.50403	0.22156
504.303	3.5019	0.224305
504.242	3.49884	0.22247
504.303	3.49975	0.230105
504.303	3.50281	0.22827
504.333	3.50403	0.22278
504.333	3.50708	0.224
504.272	3.51288	0.21942
504.333	3.5019	0.222475
504.242	3.49853	0.219725
504.272	3.50128	0.21942
504.211	3.49975	0.223385
504.242	3.50128	0.22003
504.211	3.51136	0.220945
504.211	3.50007	0.226745
504.242	3.50098	0.22461
504.211	3.50708	0.22339
504.181	3.49945	0.22797
504.181	3.51105	0.223695
504.211	3.50128	0.2182
504.303	3.50525	0.21912
504.181	3.49884	0.22125
504.242	3.50769	0.224
504.089	3.50525	0.22461
504.15	3.49853	0.220945
504.15	3.50464	0.22095
504.12	3.50128	0.22064
504.15	3.50831	0.218505
504.089	3.49731	0.219115
504.15	3.50311	0.229185
504.15	3.50006	0.21759
504.181	3.50434	0.225525
504.12	3.50433	0.21698
504.12	3.49762	0.21637
504.12	3.5028	0.220335
504.089	3.50311	0.229795
504.028	3.50708	0.22095
504.059	3.50769	0.22095
504.059	3.51166	0.21881
504.089	3.51166	0.21637
504.181	3.50036	0.219115
504.12	3.50341	0.216065
504.15	3.50525	0.20996
504.12	3.5138	0.222165
504.059	3.50982	0.226135
504.028	3.50128	0.22125
504.089	3.49853	0.213015
504.028	3.5022	0.22461
503.998	3.50464	0.217895
504.059	3.50067	0.22125
504.089	3.49914	0.222775
503.967	3.50892	0.219115
503.998	3.50281	0.22888
503.998	3.50433	0.21698
504.028	3.49914	0.214845
503.998	3.50219	0.230105
503.967	3.50464	0.22156
503.998	3.50036	0.213015
503.967	3.50098	0.220945
503.998	3.50494	0.223695
503.967	3.50952	0.22095
503.998	3.49854	0.22583
503.937	3.50189	0.22064
503.998	3.50525	0.2124
503.937	3.50464	0.216065
503.937	3.50769	0.22217
503.998	3.49823	0.22125
503.967	3.50647	0.21851
504.028	3.50281	0.219725
503.967	3.50616	0.215755
503.998	3.50525	0.21973
503.967	3.50036	0.214845
503.876	3.50128	0.21881
503.967	3.51623	0.214845
503.876	3.50861	0.221255
503.937	3.50372	0.21942
503.876	3.51197	0.220335
503.906	3.5025	0.21515
503.815	3.50586	0.22827
503.876	3.51165	0.224915
503.876	3.50372	0.213315
503.906	3.50464	0.21973
503.876	3.50494	0.220035
503.906	3.50677	0.213925
503.906	3.50861	0.223695
503.845	3.50769	0.216675
503.876	3.50952	0.219115
503.906	3.50098	0.220945
503.876	3.5141	0.2121
503.876	3.50128	0.21393
503.815	3.50494	0.221865
503.845	3.50831	0.216065
503.784	3.50219	0.217895
503.815	3.51075	0.220945
503.876	3.50372	0.2182
503.815	3.50219	0.214845
503.784	3.5019	0.221865
503.754	3.50494	0.220035
503.754	3.50219	0.219115
503.693	3.51136	0.215455
503.754	3.5019	0.221865
503.754	3.50189	0.22125
503.815	3.50281	0.216675
503.784	3.49975	0.220945
503.754	3.50128	0.22064
503.754	3.50464	0.218505
503.754	3.50494	0.221865
503.754	3.50434	0.223085
503.754	3.50494	0.205995
503.723	3.50098	0.22339
503.693	3.50678	0.218815
503.723	3.50769	0.21545
503.723	3.5025	0.22003
503.723	3.50891	0.22644
503.723	3.50128	0.21759
503.693	3.50128	0.21759
503.754	3.50524	0.217285
503.723	3.50861	0.21637
503.784	3.50982	0.226745
503.693	3.50006	0.226135
503.754	3.50251	0.212095
503.662	3.49976	0.22461
503.723	3.51196	0.21057
503.662	3.5028	0.217895
503.632	3.51014	0.216065
503.632	3.50464	0.21484
503.601	3.5077	0.216065
503.662	3.50372	0.21515
503.601	3.50952	0.214845
503.662	3.50678	0.220645
503.601	3.51197	0.219725
503.662	3.50159	0.22278
503.632	3.50281	0.21118
503.601	3.50098	0.22644
503.601	3.50037	0.22522
503.601	3.50952	0.22095
503.601	3.50616	0.215755
503.601	3.50281	0.218505
503.632	3.50373	0.213925
503.571	3.50373	0.220035
503.51	3.49548	0.22461
503.571	3.50128	0.210875
503.571	3.50983	0.21698
503.601	3.50586	0.22278
503.601	3.49945	0.21515
503.601	3.50403	0.22461
503.571	3.50708	0.21606
503.601	3.49762	0.22003
503.51	3.50281	0.22278
503.448	3.50341	0.216675
503.601	3.50739	0.215145
503.479	3.49823	0.22186
503.479	3.50709	0.217285
503.51	3.51044	0.21332
503.51	3.50434	0.221865
503.54	3.50219	0.219725
503.51	3.50769	0.21484
503.571	3.4961	0.211185
503.479	3.50494	0.222475
503.51	3.50281	0.22095
503.448	3.50189	0.21576
503.479	3.50494	0.21637
503.54	3.50158	0.213015
503.479	3.49823	0.21942
503.479	3.50464	0.217895
503.448	3.50708	0.22278
503.448	3.4967	0.222165
503.357	3.50861	0.223085
503.387	3.50402	0.219115
503.265	3.49365	0.220335
503.326	3.50067	0.2182
503.387	3.50342	0.22034
503.357	3.49548	0.220335
503.448	3.50464	0.21179
503.387	3.51288	0.22186
503.54	3.5138	0.214845
503.448	3.50494	0.213925
503.54	3.51227	0.20477
503.479	3.51258	0.221555
503.479	3.50342	0.21179
503.571	3.50647	0.22339
503.479	3.49701	0.21027
503.448	3.50403	0.22156
503.326	3.50525	0.21057
503.387	3.50616	0.211485
503.357	3.50678	0.215755
503.326	3.4967	0.220945
503.357	3.50158	0.213625
503.326	3.49793	0.219115
503.357	3.50769	0.21118
503.326	3.4961	0.221555
503.357	3.50281	0.22949
503.326	3.49975	0.214845
503.357	3.49945	0.22003
503.326	3.49761	0.225525
503.357	3.50555	0.215145
503.265	3.50708	0.21606
503.326	3.50556	0.214535
503.235	3.50952	0.219115
503.296	3.50311	0.21881
503.265	3.50555	0.215145
503.296	3.50159	0.20996
503.326	3.50403	0.22339
503.265	3.50189	0.21637
503.326	3.49548	0.218505
503.235	3.5083	0.21912
503.265	3.50281	0.21179
503.204	3.49457	0.21942
503.235	3.49731	0.213625
503.235	3.50402	0.214845
503.265	3.50494	0.219425
503.326	3.50158	0.214845
503.235	3.50434	0.219425
503.204	3.50372	0.2182
503.235	3.50861	0.211485
503.204	3.50861	0.213925
503.204	3.49823	0.21698
503.235	3.50006	0.21698
503.265	3.49793	0.217895
503.265	3.50158	0.219725
503.174	3.50678	0.224915
503.143	3.50464	0.217285
503.265	3.49396	0.21759
503.174	3.50586	0.21851
503.204	3.49731	0.217285
503.235	3.49701	0.22003
503.143	3.49457	0.21698
503.174	3.4964	0.22064
503.174	3.49945	0.22064
503.204	3.50067	0.21698
503.204	3.48969	0.213315
503.143	3.49304	0.22583
503.143	3.50495	0.213315
503.113	3.50006	0.22064
503.143	3.50158	0.216675
503.113	3.5083	0.22461
503.113	3.50067	0.22186
503.082	3.49884	0.22003
503.082	3.49914	0.223995
503.204	3.49426	0.216065
503.113	3.49793	0.211185
503.143	3.50678	0.205995
503.082	3.49426	0.213625
503.082	3.48999	0.22095
503.174	3.50036	0.220945
503.082	3.49762	0.22064
503.052	3.50464	0.21118
503.082	3.49487	0.214235
503.082	3.49579	0.21942
503.082	3.49945	0.21454
503.052	3.4906	0.224
503.082	3.49762	0.21759
503.021	3.50007	0.224305
503.021	3.49304	0.22217
503.052	3.49914	0.217285
503.052	3.49396	0.21515
503.082	3.49762	0.21881
502.991	3.50494	0.223695
502.991	3.49762	0.21698
503.021	3.49487	0.220335
502.991	3.49793	0.225215
503.021	3.49793	0.219115
502.991	3.49396	0.221865
503.021	3.50281	0.22888
502.991	3.49701	0.21576
502.96	3.50402	0.217285
502.93	3.50311	0.210265
502.96	3.49274	0.21637
502.899	3.49609	0.22644
502.96	3.49457	0.21576
502.93	3.50799	0.211485
502.96	3.49914	0.220335
502.93	3.50036	0.222165
502.96	3.49213	0.21881
502.93	3.49914	0.220335
502.899	3.50158	0.219725
502.96	3.49945	0.21942
502.93	3.50189	0.21393
502.899	3.49885	0.224915
502.869	3.48999	0.21851
502.869	3.49945	0.224915
502.869	3.50555	0.21698
502.899	3.50067	0.21759
502.869	3.49731	0.222165
502.869	3.49701	0.22003
502.899	3.50189	0.21942
502.747	3.49121	0.224
502.899	3.5022	0.20874
502.899	3.50251	0.223695
502.899	3.49365	0.215455
502.838	3.50189	0.21576
502.899	3.49426	0.217895
502.899	3.49884	0.22003
502.747	3.49853	0.217895
502.869	3.49975	0.220945
502.838	3.50036	0.212405
502.869	3.49548	0.222775
502.808	3.49427	0.216675
502.838	3.49579	0.21393
502.808	3.4967	0.219725
502.838	3.49365	0.213015
502.808	3.49731	0.217285
502.777	3.49731	0.209965
502.869	3.49244	0.219115
502.838	3.49334	0.210875
502.716	3.49243	0.22827
502.808	3.50341	0.215455
502.777	3.49579	0.21515
502.838	3.50831	0.216675
502.777	3.49945	0.2066
502.838	3.49823	0.20966
502.747	3.4961	0.219115
502.808	3.50219	0.213625
502.747	3.49793	0.218505
502.716	3.4964	0.22186
502.747	3.49731	0.214845
502.777	3.49243	0.202025
502.747	3.50068	0.226135
502.716	3.49793	0.219115
502.716	3.4967	0.214235
502.716	3.49793	0.209965
502.747	3.50281	0.22522
502.655	3.50007	0.209045
502.716	3.50067	0.22064
502.625	3.49579	0.21576
502.686	3.49884	0.22125
502.655	3.49853	0.216675
502.655	3.49945	0.21027
502.655	3.49701	0.21332
[truncated: 198,743+ more rows]
