# Supplementary material for: Single molecule delivery into living cells
Source: Nat Commun. 2024 May 23;15:4403. doi: 10.1038/s41467-024-48608-3 (PMC11116494; doi:10.1038/s41467-024-48608-3)
Supplement: Supplementary file 11 — Source Data [file 41467_2024_48608_MOESM11_ESM.zip › 487030_2_related_ms_8948128_sc4sd6.xlsx]

## Sheet: S.Figure 19
Cell	CTCF Fold Change (After/Before)	Experiment Pairing
Neighbour Cell	0	Experiment 1
Neighbour Cell	0	Experiment 2
Neighbour Cell	0	Experiment 3
Target Cell	-0.2	Experiment 1
Target Cell	0.1	Experiment 2
Target Cell	0.1	Experiment 3
