# Supplementary material for: Single molecule delivery into living cells
Source: Nat Commun. 2024 May 23;15:4403. doi: 10.1038/s41467-024-48608-3 (PMC11116494; doi:10.1038/s41467-024-48608-3)
Supplement: Supplementary file 11 — Source Data [file 41467_2024_48608_MOESM11_ESM.zip › 487030_2_related_ms_8948129_sc4s66.xlsx]

## Sheet: Figure 3C
Cell	CTCF Fold Change (After/Before)	Experiment number
Neighbour Cell	0	Experiment 1
Neighbour Cell	0	Experiment 2
Neighbour Cell	0	Experiment 3
Neighbour Cell	0	Experiment 4
Neighbour Cell	0	Experiment 5
Neighbour Cell	0	Experiment 6
Neighbour Cell	0	Experiment 7
Neighbour Cell	0	Experiment 8
Target Cell	1.34005	Experiment 1
Target Cell	1.62074	Experiment 2
Target Cell	0.570416	Experiment 3
Target Cell	0.924679	Experiment 4
Target Cell	2.34572	Experiment 5
Target Cell	1.90655	Experiment 6
Target Cell	0.632763	Experiment 7
Target Cell	1.75322	Experiment 8
